# Supplementary material for: Novel Trypanocidal Inhibitors that Block Glycosome Biogenesis by Targeting PEX3–PEX19 Interaction
Source: Front Cell Dev Biol. 2021 Dec 20;9:737159. doi: 10.3389/fcell.2021.737159 (PMC8721105; doi:10.3389/fcell.2021.737159)
Supplement: Supplementary file 6 [file Table1.XLSX]

## Sheet: Legend
	Activity scores in terms of Robust Z-Score are shown in column Y for all screened compounds in Tab "Screened"
	Robust Z-Scores less than -3 are considered active
	Compounds shortlisted from this study shown in Tab "Short-listed"

## Sheet: Screened
ID	Code	Plate	Plate Barcode	Col	Row	Coordinates	Amount	Volume	RB	clogP	tPSA	Hacc	Hdon	LogSw	Supplier	Formula	MW	MW FREE	SaltForm	Library	Name	Short-listed	Note	Activity scores (robust z-scores)	SMILES
54866350	NS1511-1	0001	1511-000001	03	A	A03	0.25umol	25ul	4	1.25	89.94	6	0	-2.94	ChemBridge	C19H22N6O2	366.40	366.40	FREE	DvS-CL	5-(4-{[2-(5-isopropylisoxazol-3-yl)pyrrolidin-1-yl]carbonyl}phenyl)-2-methyl-2H-tetrazole		Not active	2.51665	CC(C)c1cc(C(CCC2)N2C(c(cc2)ccc2-c2nn(C)nn2)=O)no1
31960442	NS1511-1	0001	1511-000001	04	A	A04	0.25umol	25ul	3	1.73	67.43	3	2	-2.90	ChemBridge	C17H24N2O3	304.40	304.40	FREE	DvS-CL	2,2-dimethyl-N-{2-methyl-3-[(methylamino)carbonyl]phenyl}tetrahydro-2H-pyran-4-carboxamide		Not active	0.273271	CC(C)(C1)OCCC1C(Nc1cccc(C(NC)=O)c1C)=O
67602110	NS1511-1	0001	1511-000001	05	A	A05	0.25umol	25ul	6	-0.70	79.26	4	2	-2.21	ChemBridge	C16H21N5O2	315.40	315.40	FREE	DvS-CL	N~1~-[2-(acetylamino)phenyl]-N~2~-methyl-N~2~-[(1-methyl-1H-pyrazol-4-yl)methyl]glycinamide		Not active	0.798799	CC(Nc(cccc1)c1NC(CN(C)Cc1cn(C)nc1)=O)=O
92838291	NS1511-1	0001	1511-000001	06	A	A06	0.25umol	25ul	4	1.59	61.46	3	1	-3.20	ChemBridge	C21H22N4O2	362.40	362.40	FREE	DvS-CL	1-(3-methoxyphenyl)-4-[3-(1H-pyrazol-4-yl)benzoyl]piperazine		Not active	1.40193	COc1cccc(N(CC2)CCN2C(c2cc(-c3c[nH]nc3)ccc2)=O)c1
41601289	NS1511-1	0001	1511-000001	07	A	A07	0.25umol	25ul	3	1.05	43.78	3	1	-2.24	ChemBridge	C15H22N2O2S	294.40	294.40	FREE	DvS-CL	rac-(3S,4S)-4-piperidin-1-yl-1-(2-thienylacetyl)pyrrolidin-3-ol		Not active	0.312188	O[C@@H](CN(C1)C(Cc2cccs2)=O)[C@H]1N1CCCCC1
59115744	NS1511-1	0001	1511-000001	08	A	A08	0.25umol	25ul	5	0.99	54.90	5	0	-2.58	ChemBridge	C19H29N3O3	347.50	347.50	FREE	DvS-CL	1-[(6-methoxypyridin-3-yl)methyl]-4-(tetrahydro-2H-pyran-3-ylacetyl)-1,4-diazepane		Not active	1.25005	COc1ncc(CN(CCC2)CCN2C(CC2COCCC2)=O)cc1
83107043	NS1511-1	0001	1511-000001	09	A	A09	0.25umol	25ul	7	3.15	62.71	3	1	-4.58	ChemBridge	C22H31N3O2	369.50	369.50	FREE	DvS-CL	5-tert-butyl-4-({methyl[(1-phenylpyrrolidin-3-yl)methyl]amino}methyl)-2-furamide		Not active	-1.0857	CC(C)(C)c1c(CN(C)CC(CC2)CN2c2ccccc2)cc(C(N)=O)o1
57194166	NS1511-1	0001	1511-000001	10	A	A10	0.25umol	25ul	6	2.09	88.07	4	2	-3.67	ChemBridge	C19H24N6O2	368.40	368.40	FREE	DvS-CL	N-[2-(6-methoxy-1H-benzimidazol-2-yl)ethyl]-2-(1H-pyrazol-1-ylmethyl)pyrrolidine-1-carboxamide		Not active	1.03202	COc(cc1)cc2c1nc(CCNC(N1C(Cn3nccc3)CCC1)=O)[nH]2
28104421	NS1511-1	0001	1511-000001	11	A	A11	0.25umol	25ul	4	1.35	55.32	5	0	-1.67	ChemBridge	C19H17N3O2	319.40	319.40	FREE	DvS-CL	6-{[methyl(pyrazin-2-ylmethyl)amino]methyl}-1H,3H-benzo[de]isochromen-1-one		Not active	0.852684	CN(Cc1c(cccc2C(OC3)=O)c2c3cc1)Cc1nccnc1
90932909	NS1511-1	0001	1511-000001	12	A	A12	0.25umol	25ul	2	0.31	56.41	3	1	-2.99	ChemBridge	C13H16F3N3O2	303.30	303.30	FREE	DvS-CL	6-methyl-4-{[4-(2,2,2-trifluoroethyl)piperazin-1-yl]carbonyl}pyridin-2(1H)-one		Not active	0.514398	CC(N1)=CC(C(N2CCN(CC(F)(F)F)CC2)=O)=CC1=O
74958680	NS1511-1	0001	1511-000001	13	A	A13	0.25umol	25ul	7	3.29	64.43	4	0	-4.76	ChemBridge	C19H27N3O3S	377.50	377.50	FREE	DvS-CL	N-(3-methylbenzyl)-1-propyl-N-(tetrahydrofuran-2-ylmethyl)-1H-pyrazole-4-sulfonamide		Not active	-0.212313	CCCn1ncc(S(N(CC2OCCC2)Cc2cc(C)ccc2)(=O)=O)c1
90534190	NS1511-1	0001	1511-000001	14	A	A14	0.25umol	25ul	3	2.82	85.59	5	1	-4.22	ChemBridge	C20H18N6O	358.40	358.40	FREE	DvS-CL	2,8-dimethyl-N-[3-(5-methyl-1H-tetrazol-1-yl)phenyl]quinoline-4-carboxamide		Not active	0.942976	Cc1nnnn1-c1cccc(NC(c2cc(C)nc3c(C)cccc23)=O)c1
24731820	NS1511-1	0001	1511-000001	15	A	A15	0.25umol	25ul	4	3.22	46.09	3	0	-4.59	ChemBridge	C18H20ClN3OS	361.90	361.90	FREE	DvS-CL	4-(1-{[(4-chlorophenyl)thio]acetyl}piperidin-4-yl)-2-methylpyrimidine		Not active	0.934446	Cc1nccc(C(CC2)CCN2C(CSc(cc2)ccc2Cl)=O)n1
61360174	NS1511-1	0001	1511-000001	16	A	A16	0.25umol	25ul	5	2.59	55.40	3	1	-4.00	ChemBridge	C20H21NO3S	355.50	355.50	FREE	DvS-CL	5-acetyl-N-[rac-(1R,5S,6R,7R)-7-benzyl-2-oxabicyclo[3.2.0]hept-6-yl]thiophene-2-carboxamide		Not active	0.786733	CC(c1ccc(C(N[C@@H]([C@@H]2Cc3ccccc3)[C@@H]3[C@H]2OCC3)=O)s1)=O
80410155	NS1511-1	0001	1511-000001	17	A	A17	0.25umol	25ul	3	1.32	72.11	3	1	-2.46	ChemBridge	C17H16N4O	292.30	292.30	FREE	DvS-CL	6-amino-N-methyl-N-(quinolin-6-ylmethyl)nicotinamide		Not active	0.749908	CN(Cc1cc2cccnc2cc1)C(c(cc1)cnc1N)=O
65818584	NS1511-1	0001	1511-000001	18	A	A18	0.25umol	25ul	6	3.84	41.57	2	1	-4.73	ChemBridge	C17H25FN2O2	308.40	308.40	FREE	DvS-CL	4-fluoro-N-[2-(4-propylphenoxy)ethyl]piperidine-1-carboxamide		Not active	1.6753	CCCc(cc1)ccc1OCCNC(N(CC1)CCC1F)=O
49550576	NS1511-1	0001	1511-000001	19	A	A19	0.25umol	25ul	6	2.24	42.43	3	0	-2.12	ChemBridge	C17H20N2O2S	316.40	316.40	FREE	DvS-CL	2-[(3-methoxyphenyl)thio]-N-methyl-N-[(3-methylpyridin-4-yl)methyl]acetamide		Not active	0.854348	Cc1c(CN(C)C(CSc2cc(OC)ccc2)=O)ccnc1
85063202	NS1511-1	0001	1511-000001	20	A	A20	0.25umol	25ul	5	2.81	79.48	5	2	-4.30	ChemBridge	C19H19FN4O3	370.40	370.40	FREE	DvS-CL	2-(1,3-benzodioxol-5-yl)-2-(dimethylamino)-N-[(5-fluoro-1H-benzimidazol-2-yl)methyl]acetamide		Not active	0.387489	CN(C)C(C(NCc1nc(cc(cc2)F)c2[nH]1)=O)c(cc1)cc2c1OCO2
29764721	NS1511-1	0001	1511-000001	21	A	A21	0.25umol	25ul	4	1.16	75.43	2	2	-2.30	ChemBridge	C16H23N3O2	289.40	289.40	FREE	DvS-CL	2-(2-amino-2-oxoethyl)-N-(3-methylbenzyl)piperidine-1-carboxamide		Not active	0.779659	Cc1cccc(CNC(N2C(CC(N)=O)CCCC2)=O)c1
96072605	NS1511-1	0001	1511-000001	22	A	A22	0.25umol	25ul	6	1.69	66.81	4	1	-3.06	ChemBridge	C16H21N5OS	331.40	331.40	FREE	DvS-CL	2-{[[3-(3,5-dimethyl-1H-pyrazol-1-yl)propyl](methyl)amino]methyl}thieno[3,2-d]pyrimidin-4(3H)-one		Not active	0.954211	Cc1cc(C)nn1CCCN(C)CC(NC1=O)=Nc2c1scc2
15084153	NS1511-1	0001	1511-000001	03	B	B03	0.25umol	25ul	3	1.36	64.43	4	0	-3.30	ChemBridge	C24H25N3O3	403.50	403.50	FREE	DvS-CL	2-(4-{[(8-syn)-8-methoxy-3-azabicyclo[3.2.1]oct-3-yl]carbonyl}phenyl)-4-methylphthalazin-1(2H)-one		Not active	0.698936	CC(c1c2cccc1)=NN(c(cc1)ccc1C(N(C[C@H]1CC3)C[C@H]3[C@H]1OC)=O)C2=O
75665920	NS1511-1	0001	1511-000001	04	B	B04	0.25umol	25ul	3	-0.33	80.56	5	0	-3.23	ChemBridge	C19H33N5O3S	411.60	411.60	FREE	DvS-CL	3-(1-{[3-(methoxymethyl)piperidin-1-yl]sulfonyl}piperidin-4-yl)-6,7,8,9-tetrahydro-5H-[1,2,4]triazolo[4,3-a]azepine		Not active	1.97448	COCC(CCC1)CN1S(N(CC1)CCC1c1nnc2n1CCCCC2)(=O)=O
54007926	NS1511-1	0001	1511-000001	05	B	B05	0.25umol	25ul	6	2.31	79.18	6	1	-4.17	ChemBridge	C22H33N7O	503.61	411.60	2HCOOH	DvS-CL	N-benzyl-1-{1-[2-(4-methyl-1,4-diazepan-1-yl)-2-oxoethyl]-1H-tetrazol-5-yl}cyclohexanamine diformate		Not active	1.02349	CN(CCC1)CCN1C(Cn1nnnc1C1(CCCCC1)NCc1ccccc1)=O
94160298	NS1511-1	0001	1511-000001	06	B	B06	0.25umol	25ul	7	2.76	86.48	6	1	-4.08	ChemBridge	C18H23N3O4	345.40	345.40	FREE	DvS-CL	N-[(3-cyclohexyl-1,2,4-oxadiazol-5-yl)methyl]-2-(3-methoxyphenoxy)acetamide		Not active	0.722654	COc1cccc(OCC(NCc2nc(C3CCCCC3)no2)=O)c1
19542869	NS1511-1	0001	1511-000001	07	B	B07	0.25umol	25ul	5	2.40	71.70	6	0	-3.95	ChemBridge	C20H26N4O3	370.50	370.50	FREE	DvS-CL	1-[(5-cyclopentyl-1,2,4-oxadiazol-3-yl)methyl]-4-(4-methoxybenzoyl)piperazine		Not active	0.535203	COc(cc1)ccc1C(N1CCN(Cc2noc(C3CCCC3)n2)CC1)=O
44032082	NS1511-1	0001	1511-000001	08	B	B08	0.25umol	25ul	4	3.27	66.48	3	1	-4.67	ChemBridge	C17H19ClN2O3S	366.90	366.90	FREE	DvS-CL	4-{[[1-(4-chlorophenyl)ethyl](methyl)amino]sulfonyl}-N-methylbenzamide		Not active	0.800256	CC(c(cc1)ccc1Cl)N(C)S(c(cc1)ccc1C(NC)=O)(=O)=O
70536364	NS1511-1	0001	1511-000001	09	B	B09	0.25umol	25ul	6	1.91	89.47	6	1	-3.60	ChemBridge	C20H21N5O3	379.40	379.40	FREE	DvS-CL	2-(dimethylamino)-N-[6-(2-methoxyphenoxy)pyridin-3-yl]-4-methylpyrimidine-5-carboxamide		Not active	-0.956499	Cc(nc(N(C)C)nc1)c1C(Nc(cc1)cnc1Oc(cccc1)c1OC)=O
95418178	NS1511-1	0001	1511-000001	10	B	B10	0.25umol	25ul	2	1.89	59.23	4	0	-3.13	ChemBridge	C16H19N3O2S	317.40	317.40	FREE	DvS-CL	3-methyl-5-[1-(4,5,6,7-tetrahydro-1-benzothien-3-ylcarbonyl)pyrrolidin-3-yl]-1,2,4-oxadiazole		Not active	0.893877	Cc1noc(C(CC2)CN2C(c2csc3c2CCCC3)=O)n1
29589198	NS1511-1	0001	1511-000001	11	B	B11	0.25umol	25ul	7	3.43	68.73	5	0	-3.53	ChemBridge	C16H19ClN2O4S	370.90	370.90	FREE	DvS-CL	3-chloro-4-methoxy-N-(2-methoxyethyl)-N-(pyridin-3-ylmethyl)benzenesulfonamide		Not active	0.862254	COCCN(Cc1cnccc1)S(c(cc1)cc(Cl)c1OC)(=O)=O
87996732	NS1511-1	0001	1511-000001	12	B	B12	0.25umol	25ul	6	2.38	38.50	4	0	-1.16	ChemBridge	C16H19ClN2O2	306.80	306.80	FREE	DvS-CL	1-(5-chloro-2-furyl)-N-(pyridin-2-ylmethyl)-N-(tetrahydrofuran-2-ylmethyl)methanamine		Not active	-0.0806185	Clc1ccc(CN(CC2OCCC2)Cc2ncccc2)o1
80540825	NS1511-1	0001	1511-000001	13	B	B13	0.25umol	25ul	4	0.39	79.62	5	1	-1.99	ChemBridge	C16H20N2O4S	336.40	336.40	FREE	DvS-CL	2-[(1,1-dioxidotetrahydro-3-thienyl)(methyl)amino]-N-(2-methyl-1-benzofuran-5-yl)acetamide		Not active	0.541652	Cc1cc(cc(cc2)NC(CN(C)C(CC3)CS3(=O)=O)=O)c2o1
96412671	NS1511-1	0001	1511-000001	14	B	B14	0.25umol	25ul	6	2.05	52.65	3	1	-3.66	ChemBridge	C22H33N3O2	371.50	371.50	FREE	DvS-CL	(1S*,2R*)-N-{2-[(dimethylamino)methyl]benzyl}-2-(pyrrolidin-1-ylcarbonyl)cyclohexanecarboxamide		Not active	1.88481	CN(C)Cc1c(CNC([C@H](CCCC2)[C@H]2C(N2CCCC2)=O)=O)cccc1
31075569	NS1511-1	0001	1511-000001	15	B	B15	0.25umol	25ul	4	1.97	77.75	5	1	-3.45	ChemBridge	C19H20N4O3	352.40	352.40	FREE	DvS-CL	N-[(7-methoxy-3,4-dihydro-2H-chromen-3-yl)methyl]-7-methylpyrazolo[1,5-a]pyrimidine-6-carboxamide		Not active	0.0113386	Cc(n1nccc1nc1)c1C(NCC(C1)COc2c1ccc(OC)c2)=O
15762676	NS1511-1	0001	1511-000001	16	B	B16	0.25umol	25ul	6	1.22	68.45	4	1	-1.46	ChemBridge	C18H20ClN3O2	345.80	345.80	FREE	DvS-CL	2-{2-chloro-4-[(2-pyridin-2-ylpyrrolidin-1-yl)methyl]phenoxy}acetamide		Not active	-0.422025	NC(COc(ccc(CN(CCC1)C1c1ncccc1)c1)c1Cl)=O
11098227	NS1511-1	0001	1511-000001	17	B	B17	0.25umol	25ul	4	1.71	61.88	3	1	-3.18	ChemBridge	C15H18F3N3O3	345.30	345.30	FREE	DvS-CL	4-(3-methoxybenzyl)-3-oxo-N-(2,2,2-trifluoroethyl)piperazine-1-carboxamide		Not active	-0.250593	COc1cccc(CN(CCN(C2)C(NCC(F)(F)F)=O)C2=O)c1
89815307	NS1511-1	0001	1511-000001	18	B	B18	0.25umol	25ul	5	1.58	76.13	4	1	-3.31	ChemBridge	C18H22N2O3S2	378.50	378.50	FREE	DvS-CL	3-[(4,6-dimethylquinolin-2-yl)thio]-N-(1,1-dioxidotetrahydro-3-thienyl)propanamide		Not active	2.28925	Cc(cc1c(C)c2)ccc1nc2SCCC(NC(CC1)CS1(=O)=O)=O
55705007	NS1511-1	0001	1511-000001	19	B	B19	0.25umol	25ul	4	0.18	67.87	4	1	-2.90	ChemBridge	C16H22N2O4	306.40	306.40	FREE	DvS-CL	N-{3-[(dimethylamino)carbonyl]-4-methoxyphenyl}tetrahydro-2H-pyran-4-carboxamide		Not active	1.37572	CN(C)C(c(cc(cc1)NC(C2CCOCC2)=O)c1OC)=O
28359775	NS1511-1	0001	1511-000001	20	B	B20	0.25umol	25ul	2	1.10	84.30	4	1	-2.68	ChemBridge	C16H20N4O3S	348.40	348.40	FREE	DvS-CL	4-[(3,5-dimethyl-1-phenyl-1H-pyrazol-4-yl)sulfonyl]-1,4-diazepan-2-one		Not active	1.78661	Cc(n(-c1ccccc1)nc1C)c1S(N(CCCN1)CC1=O)(=O)=O
15115583	NS1511-1	0001	1511-000001	21	B	B21	0.25umol	25ul	4	2.51	43.82	5	0	-2.66	ChemBridge	C16H18N2O3S	318.40	318.40	FREE	DvS-CL	2-{1-[(6-methoxy-1,3-benzodioxol-5-yl)methyl]pyrrolidin-2-yl}-1,3-thiazole		Not active	0.309055	COc1c(CN(CCC2)C2c2nccs2)cc2OCOc2c1
59795576	NS1511-1	0001	1511-000001	22	B	B22	0.25umol	25ul	5	2.16	75.44	4	1	-4.00	ChemBridge	C24H27N3O3	405.50	405.50	FREE	DvS-CL	1-[(6-ethyl-2-methylquinolin-4-yl)carbonyl]-N-(2-furylmethyl)piperidine-4-carboxamide		Not active	1.39215	CCc1ccc2nc(C)cc(C(N(CC3)CCC3C(NCc3ccco3)=O)=O)c2c1
23142019	NS1511-1	0001	1511-000001	03	C	C03	0.25umol	25ul	4	1.21	40.62	2	0	-2.31	ChemBridge	C14H24N2O2S	284.40	284.40	FREE	DvS-CL	1-(cyclobutylcarbonyl)-4-[3-(methylthio)propanoyl]-1,4-diazepane		Not active	0.307182	CSCCC(N(CCC1)CCN1C(C1CCC1)=O)=O
75282124	NS1511-1	0001	1511-000001	04	C	C04	0.25umol	25ul	5	2.24	60.89	5	0	-3.61	ChemBridge	C19H22N2O4	342.40	342.40	FREE	DvS-CL	4-{[1-(2,3-dimethoxybenzoyl)piperidin-4-yl]oxy}pyridine		Not active	-0.343175	COc1cccc(C(N(CC2)CCC2Oc2ccncc2)=O)c1OC
50356304	NS1511-1	0001	1511-000001	05	C	C05	0.25umol	25ul	6	0.94	60.03	5	1	-2.40	ChemBridge	C15H21ClN2O4	328.80	328.80	FREE	DvS-CL	N~1~-(3-chloro-4-methoxyphenyl)-N~2~-(1,4-dioxan-2-ylmethyl)-N~2~-methylglycinamide		Not active	0.226252	CN(CC1OCCOC1)CC(Nc(cc1)cc(Cl)c1OC)=O
19331485	NS1511-1	0001	1511-000001	06	C	C06	0.25umol	25ul	5	2.02	59.39	4	1	-3.61	ChemBridge	C21H28N4O2	368.50	368.50	FREE	DvS-CL	N-[2-(1H-imidazol-1-yl)benzyl]-1-morpholin-4-ylcyclohexanecarboxamide		Not active	0.310719	O=C(C1(CCCCC1)N1CCOCC1)NCc(cccc1)c1-n1cncc1
95515676	NS1511-1	0001	1511-000001	07	C	C07	0.25umol	25ul	7	1.84	61.44	3	2	-3.38	ChemBridge	C19H23N3O2S	357.50	357.50	FREE	DvS-CL	N~1~-[2-(acetylamino)phenyl]-N~2~-methyl-N~2~-[3-(methylthio)benzyl]glycinamide		Not active	-0.432427	CC(Nc(cccc1)c1NC(CN(C)Cc1cccc(SC)c1)=O)=O
30098789	NS1511-1	0001	1511-000001	08	C	C08	0.25umol	25ul	3	-0.42	92.15	4	2	-2.73	ChemBridge	C18H22N6O2	354.40	354.40	FREE	DvS-CL	rac-(1S,5R)-10-oxo-N-[4-(1H-1,2,4-triazol-1-yl)benzyl]-3,9-diazabicyclo[3.3.2]decane-3-carboxamide		Not active	-0.629865	O=C(NCc(cc1)ccc1-n1ncnc1)N(C[C@H]1CCC2)C[C@H]2NC1=O
67181978	NS1511-1	0001	1511-000001	09	C	C09	0.25umol	25ul	7	0.74	73.12	6	0	-1.12	ChemBridge	C16H21N5O2	315.40	315.40	FREE	DvS-CL	3-(3,5-dimethyl-1H-pyrazol-1-yl)-N-{[5-(2-furyl)-1,3,4-oxadiazol-2-yl]methyl}-N-methylpropan-1-amine		Not active	0.253506	Cc1cc(C)nn1CCCN(C)Cc1nnc(-c2ccco2)o1
58517871	NS1511-1	0001	1511-000001	10	C	C10	0.25umol	25ul	4	3.04	45.23	2	1	-4.12	ChemBridge	C16H18FN3OS	319.40	319.40	FREE	DvS-CL	2-(4-fluorophenyl)-N-[2-(4-methyl-1,3-thiazol-2-yl)ethyl]azetidine-1-carboxamide		Not active	-0.964613	Cc1csc(CCNC(N(CC2)C2c(cc2)ccc2F)=O)n1
63786329	NS1511-1	0001	1511-000001	11	C	C11	0.25umol	25ul	5	2.59	42.43	4	0	-1.53	ChemBridge	C21H20N2O2	332.40	332.40	FREE	DvS-CL	6-{[methyl(2-pyridin-2-ylethyl)amino]methyl}-1H,3H-benzo[de]isochromen-1-one		Not active	-1.51136	CN(CCc1ncccc1)Cc1c(cccc2C(OC3)=O)c2c3cc1
34750309	NS1511-1	0001	1511-000001	12	C	C12	0.25umol	25ul	5	0.97	69.68	5	1	-2.32	ChemBridge	C17H18N2O4	314.30	314.30	FREE	DvS-CL	N-[6-(3-methoxyphenoxy)pyridin-3-yl]tetrahydrofuran-3-carboxamide		Not active	-0.22542	COc1cccc(Oc(cc2)ncc2NC(C2COCC2)=O)c1
32779657	NS1511-1	0001	1511-000001	13	C	C13	0.25umol	25ul	5	1.46	85.17	5	1	-3.32	ChemBridge	C21H22N4O4	394.40	394.40	FREE	DvS-CL	8-methyl-N-[4-(2-morpholin-4-yl-2-oxoethoxy)phenyl]imidazo[1,2-a]pyridine-2-carboxamide		Not active	-1.03597	Cc1cccn2c1nc(C(Nc(cc1)ccc1OCC(N1CCOCC1)=O)=O)c2
24995257	NS1511-1	0001	1511-000001	14	C	C14	0.25umol	25ul	4	1.53	89.08	6	1	-2.99	ChemBridge	C17H20N6O2	340.40	340.40	FREE	DvS-CL	N-methyl-5-{[2-(1-methyl-1H-benzimidazol-2-yl)pyrrolidin-1-yl]methyl}-1,2,4-oxadiazole-3-carboxamide		Not active	0.473205	CNC(c1noc(CN(CCC2)C2c2nc(cccc3)c3n2C)n1)=O
16193251	NS1511-1	0001	1511-000001	15	C	C15	0.25umol	25ul	6	-0.81	54.26	5	0	0.17	ChemBridge	C15H21N5OS	319.40	319.40	FREE	DvS-CL	1-[4-({4-[2-(1H-1,2,4-triazol-1-yl)ethyl]piperazin-1-yl}methyl)-2-thienyl]ethanone		Not active	0.212729	CC(c1cc(CN2CCN(CCn3ncnc3)CC2)cs1)=O
20567724	NS1511-1	0001	1511-000001	16	C	C16	0.25umol	25ul	3	1.60	67.15	4	0	-3.11	ChemBridge	C16H21ClN6O	348.80	348.80	FREE	DvS-CL	4-{4-[(4-chloro-3-methyl-1H-pyrazol-1-yl)acetyl]piperazin-1-yl}-5,6-dimethylpyrimidine		Not active	-0.807329	Cc1nn(CC(N(CC2)CCN2c2ncnc(C)c2C)=O)cc1Cl
46154060	NS1511-1	0001	1511-000001	17	C	C17	0.25umol	25ul	3	0.51	85.00	4	1	-1.88	ChemBridge	C17H17N5O	307.40	307.40	FREE	DvS-CL	2-amino-N-(isoquinolin-5-ylmethyl)-N,4-dimethylpyrimidine-5-carboxamide		Not active	0.189844	Cc(nc(N)nc1)c1C(N(C)Cc1cccc2cnccc12)=O
88482132	NS1511-1	0001	1511-000001	18	C	C18	0.25umol	25ul	7	1.69	60.45	4	1	-3.17	ChemBridge	C18H22N2O3S	346.50	346.50	FREE	DvS-CL	3-(4-methyl-1,3-thiazol-5-yl)-N-[2-(tetrahydrofuran-2-ylmethoxy)phenyl]propanamide		Not active	0.537907	Cc1c(CCC(Nc(cccc2)c2OCC2OCCC2)=O)scn1
20004582	NS1511-1	0001	1511-000001	19	C	C19	0.25umol	25ul	5	2.56	62.47	4	0	-4.07	ChemBridge	C19H20N4O2S	368.50	368.50	FREE	DvS-CL	2-(4-{3-[5-(2-thienyl)-2-furyl]propanoyl}piperazin-1-yl)pyrazine		Not active	-0.589087	O=C(CCc1ccc(-c2cccs2)o1)N(CC1)CCN1c1nccnc1
30975986	NS1511-1	0001	1511-000001	20	C	C20	0.25umol	25ul	5	2.89	73.89	3	2	-4.05	ChemBridge	C18H22N4O2	326.40	326.40	FREE	DvS-CL	6-methyl-3-(2-{methyl[(3-methyl-1H-indol-2-yl)methyl]amino}ethyl)pyrimidine-2,4(1H,3H)-dione		Not active	0.48756	Cc1c(CN(C)CCN(C(C=C(C)N2)=O)C2=O)[nH]c2c1cccc2
85166457	NS1511-1	0001	1511-000001	21	C	C21	0.25umol	25ul	5	2.80	47.09	4	0	-2.66	ChemBridge	C16H20N4O	284.40	284.40	FREE	DvS-CL	N-[(1-ethyl-1H-benzimidazol-2-yl)methyl]-1-isoxazol-3-yl-N-methylethanamine		Not active	0.486312	CCn1c(cccc2)c2nc1CN(C)C(C)c1nocc1
77215828	NS1511-1	0001	1511-000001	22	C	C22	0.25umol	25ul	6	1.51	50.80	4	1	-2.72	ChemBridge	C17H26N2O3	306.40	306.40	FREE	DvS-CL	N-[2-(3,5-dimethoxyphenyl)ethyl]-1-methylpiperidine-2-carboxamide		Not active	-0.906568	CN(CCCC1)C1C(NCCc1cc(OC)cc(OC)c1)=O
55227142	NS1511-1	0001	1511-000001	03	D	D03	0.25umol	25ul	7	3.16	60.62	6	0	-3.21	ChemBridge	C17H23N3O3	317.40	317.40	FREE	DvS-CL	3-(1,3-benzodioxol-5-yl)-N-[(5-ethyl-1,3,4-oxadiazol-2-yl)methyl]-N,2-dimethylpropan-1-amine		Not active	-0.619046	CCc1nnc(CN(C)CC(C)Cc(cc2)cc3c2OCO3)o1
64645857	NS1511-1	0001	1511-000001	04	D	D04	0.25umol	25ul	3	3.25	62.62	3	0	-4.61	ChemBridge	C18H23N3O3S	361.50	361.50	FREE	DvS-CL	N-[2-(1-methyl-3,4-dihydropyrrolo[1,2-a]pyrazin-2(1H)-yl)-2-oxoethyl]-N-(4-methylphenyl)methanesulfonamide		Not active	-0.791518	CC(c1cccn1CC1)N1C(CN(c1ccc(C)cc1)S(C)(=O)=O)=O
33846781	NS1511-1	0001	1511-000001	05	D	D05	0.25umol	25ul	4	2.54	31.40	3	1	-2.61	ChemBridge	C16H25ClN4	308.90	308.90	FREE	DvS-CL	5-chloro-N-{[1-(4-methylpiperazin-1-yl)cyclopentyl]methyl}pyridin-2-amine		Not active	0.914682	CN(CC1)CCN1C1(CNc(cc2)ncc2Cl)CCCC1
73361395	NS1511-1	0001	1511-000001	06	D	D06	0.25umol	25ul	7	1.98	60.33	3	1	-3.29	ChemBridge	C19H24N2O3	328.40	328.40	FREE	DvS-CL	1-ethyl-N-[2-(3-isopropoxyphenyl)ethyl]-2-oxo-1,2-dihydropyridine-4-carboxamide		Not active	-0.817316	CCN(C=CC(C(NCCc1cc(OC(C)C)ccc1)=O)=C1)C1=O
85816933	NS1511-1	0001	1511-000001	07	D	D07	0.25umol	25ul	5	-0.12	92.15	5	2	-3.18	ChemBridge	C20H24N6O2	380.50	380.50	FREE	DvS-CL	N-(4-{[(dimethylamino)acetyl]amino}phenyl)-1,3,6-trimethyl-1H-pyrazolo[3,4-b]pyridine-4-carboxamide		Not active	-0.969398	Cc1nn(C)c2nc(C)cc(C(Nc(cc3)ccc3NC(CN(C)C)=O)=O)c12
54418713	NS1511-1	0001	1511-000001	08	D	D08	0.25umol	25ul	3	2.49	88.18	5	1	-3.93	ChemBridge	C14H17ClN4O3S	356.80	356.80	FREE	DvS-CL	1-[(3-chloro-4-methoxyphenyl)sulfonyl]-4-(4H-1,2,4-triazol-3-yl)piperidine		Not active	-0.601778	COc(ccc(S(N(CC1)CCC1c1nnc[nH]1)(=O)=O)c1)c1Cl
15818122	NS1511-1	0001	1511-000001	09	D	D09	0.25umol	25ul	7	1.55	63.69	5	1	-2.11	ChemBridge	C23H29N3O3	395.50	395.50	FREE	DvS-CL	N-{[1-(2,3-dihydro-1,4-benzodioxin-6-ylmethyl)piperidin-4-yl]methyl}-3-pyridin-3-ylpropanamide		Not active	-1.0599	O=C(CCc1cnccc1)NCC1CCN(Cc(cc2)cc3c2OCCO3)CC1
70850838	NS1511-1	0001	1511-000001	10	D	D10	0.25umol	25ul	4	2.96	53.43	3	1	-4.43	ChemBridge	C21H26N2O2S	370.50	370.50	FREE	DvS-CL	1-{2-[(4-methylphenyl)thio]propanoyl}-4-(5-methylpyridin-2-yl)piperidin-4-ol		Not active	-1.14832	CC(C(N(CC1)CCC1(c1ncc(C)cc1)O)=O)Sc1ccc(C)cc1
98594147	NS1511-1	0001	1511-000001	11	D	D11	0.25umol	25ul	7	1.59	70.25	3	2	-3.19	ChemBridge	C18H24N4O2S	360.50	360.50	FREE	DvS-CL	N'-[(5-cyclopropyl-1H-pyrazol-3-yl)methyl]-N-(tetrahydrofuran-2-ylmethyl)-N-(3-thienylmethyl)urea		Not active	-0.841241	O=C(NCc1n[nH]c(C2CC2)c1)N(CC1OCCC1)Cc1cscc1
63401487	NS1511-1	0001	1511-000001	12	D	D12	0.25umol	25ul	6	2.55	88.69	4	3	-4.07	ChemBridge	C20H23N3O4	369.40	369.40	FREE	DvS-CL	3-[({[2-(2,3-dihydro-1,4-benzodioxin-2-yl)ethyl]amino}carbonyl)amino]-N-ethylbenzamide		Not active	0.0186203	CCNC(c1cccc(NC(NCCC2Oc(cccc3)c3OC2)=O)c1)=O
67530272	NS1511-1	0001	1511-000001	13	D	D13	0.25umol	25ul	3	2.12	92.43	6	0	-4.02	ChemBridge	C20H23N5O3S	413.50	413.50	FREE	DvS-CL	4-{4-[(5-isoxazol-5-yl-2-methylphenyl)sulfonyl]piperazin-1-yl}-5,6-dimethylpyrimidine		Not active	-2.58884	Cc(ccc(-c1ccno1)c1)c1S(N(CC1)CCN1c1ncnc(C)c1C)(=O)=O
21280201	NS1511-1	0001	1511-000001	14	D	D14	0.25umol	25ul	5	2.07	71.41	3	1	-3.82	ChemBridge	C20H29N3O3S	391.50	391.50	FREE	DvS-CL	N-{[1-(isopropylsulfonyl)piperidin-3-yl]methyl}-2-(1-methyl-1H-indol-3-yl)acetamide		Not active	-0.764471	CC(C)S(N1CC(CNC(Cc2cn(C)c3c2cccc3)=O)CCC1)(=O)=O
48665636	NS1511-1	0001	1511-000001	15	D	D15	0.25umol	25ul	2	2.48	42.31	2	0	-3.71	ChemBridge	C19H21FN2O2	328.40	328.40	FREE	DvS-CL	1-ethyl-3-[(7-fluoro-1-methyl-3,4-dihydroisoquinolin-2(1H)-yl)carbonyl]-6-methylpyridin-2(1H)-one		Not active	-1.19035	CCN(C(C)=CC=C1C(N(CC2)C(C)c3c2ccc(F)c3)=O)C1=O
90749409	NS1511-1	0001	1511-000001	16	D	D16	0.25umol	25ul	6	0.84	69.48	5	0	-2.31	ChemBridge	C17H20N4O3	328.40	328.40	FREE	DvS-CL	N-(1,3-benzodioxol-5-ylmethyl)-N-cyclopropyl-2-methyl-3-(1H-1,2,4-triazol-1-yl)propanamide		Not active	-0.364188	CC(Cn1ncnc1)C(N(Cc(cc1)cc2c1OCO2)C1CC1)=O
50895288	NS1511-1	0001	1511-000001	17	D	D17	0.25umol	25ul	5	0.13	88.49	4	2	-2.88	ChemBridge	C16H18N6O	310.40	310.40	FREE	DvS-CL	N-[2-(3,5-dimethyl-1H-pyrazol-1-yl)ethyl]-3-pyridin-4-yl-1H-pyrazole-5-carboxamide		Not active	-0.544981	Cc1cc(C)nn1CCNC(c1cc(-c2ccncc2)n[nH]1)=O
19651219	NS1511-1	0001	1511-000001	18	D	D18	0.25umol	25ul	7	1.79	76.02	3	2	-3.52	ChemBridge	C20H22N4O2S	382.50	382.50	FREE	DvS-CL	3-{1-[2-(methylamino)-2-oxoethyl]-1H-pyrazol-4-yl}-N-[2-(3-methyl-2-thienyl)ethyl]benzamide		Not active	-0.720157	Cc1c(CCNC(c2cc(-c3cn(CC(NC)=O)nc3)ccc2)=O)scc1
28602569	NS1511-1	0001	1511-000001	19	D	D19	0.25umol	25ul	3	0.50	89.34	5	0	-2.52	ChemBridge	C20H19N3O4S	397.50	397.50	FREE	DvS-CL	2-[2-(1,1-dioxidothiomorpholin-4-yl)-2-oxoethyl]-4-phenylphthalazin-1(2H)-one		Not active	0.254754	O=C(CN1N=C(c2ccccc2)c(cccc2)c2C1=O)N(CC1)CCS1(=O)=O
58650908	NS1511-1	0001	1511-000001	20	D	D20	0.25umol	25ul	2	0.25	75.43	4	1	-3.37	ChemBridge	C21H21N3O3	363.40	363.40	FREE	DvS-CL	7-[(4-hydroxy-4-phenylpiperidin-1-yl)carbonyl]-3-methylquinazolin-4(3H)-one		Not active	-0.615509	CN(C=Nc1c2ccc(C(N(CC3)CCC3(c3ccccc3)O)=O)c1)C2=O
19439448	NS1511-1	0001	1511-000001	21	D	D21	0.25umol	25ul	6	2.11	97.02	5	1	-3.75	ChemBridge	C17H23N5O3S	377.50	377.50	FREE	DvS-CL	5-(3,4-dimethyl-1H-pyrazol-5-yl)-N-ethyl-N-[(1-ethyl-1H-pyrazol-4-yl)methyl]furan-2-sulfonamide		Not active	-0.880354	CCN(Cc1cn(CC)nc1)S(c1ccc(-c2c(C)c(C)n[nH]2)o1)(=O)=O
66800031	NS1511-1	0001	1511-000001	22	D	D22	0.25umol	25ul	5	2.68	80.56	6	0	-3.54	ChemBridge	C15H19Cl2N5O3S	420.30	420.30	FREE	DvS-CL	1-[(2,5-dichloro-4-methoxyphenyl)sulfonyl]-4-[2-(1H-1,2,4-triazol-1-yl)ethyl]piperazine		Not active	-0.786941	COc(c(Cl)c1)cc(Cl)c1S(N1CCN(CCn2ncnc2)CC1)(=O)=O
26689578	NS1511-1	0001	1511-000001	03	E	E03	0.25umol	25ul	6	0.90	86.47	4	2	-2.21	ChemBridge	C14H17N3O3S	307.40	307.40	FREE	DvS-CL	N-[2-(2-amino-1,3-thiazol-4-yl)ethyl]-2,4-dimethoxybenzamide		Not active	-0.0931014	COc(cc1)cc(OC)c1C(NCCc1csc(N)n1)=O
85954917	NS1511-1	0001	1511-000001	04	E	E04	0.25umol	25ul	3	0.94	59.23	4	0	-2.21	ChemBridge	C15H17N3O2S	303.40	303.40	FREE	DvS-CL	3-methyl-5-{1-[4-(methylthio)benzoyl]pyrrolidin-3-yl}-1,2,4-oxadiazole		Not active	0.129302	Cc1noc(C(CC2)CN2C(c(cc2)ccc2SC)=O)n1
11160901	NS1511-1	0001	1511-000001	05	E	E05	0.25umol	25ul	6	3.93	46.61	3	0	-5.18	ChemBridge	C20H25NO3S	359.50	359.50	FREE	DvS-CL	N-(3-methylbenzyl)-1-phenyl-N-(tetrahydrofuran-2-ylmethyl)methanesulfonamide		Not active	1.4891	Cc1cccc(CN(CC2OCCC2)S(Cc2ccccc2)(=O)=O)c1
31371426	NS1511-1	0001	1511-000001	06	E	E06	0.25umol	25ul	2	1.76	58.22	3	1	-2.99	ChemBridge	C18H23N3O2	313.40	313.40	FREE	DvS-CL	2-[1-(tetrahydro-2H-pyran-4-ylcarbonyl)piperidin-2-yl]-1H-benzimidazole		Not active	-0.255587	O=C(C1CCOCC1)N(CCCC1)C1c1nc(cccc2)c2[nH]1
33111213	NS1511-1	0001	1511-000001	07	E	E07	0.25umol	25ul	4	3.04	50.16	3	1	-4.35	ChemBridge	C17H20ClFN4O	350.80	350.80	FREE	DvS-CL	N-(4-chloro-2-fluorophenyl)-2-[3-(3,5-dimethyl-1H-pyrazol-1-yl)pyrrolidin-1-yl]acetamide		Not active	-0.760935	Cc1cc(C)nn1C1CN(CC(Nc(ccc(Cl)c2)c2F)=O)CC1
51712605	NS1511-1	0001	1511-000001	08	E	E08	0.25umol	25ul	4	0.19	72.12	5	0	-1.59	ChemBridge	C14H16N4O2S	304.40	304.40	FREE	DvS-CL	3-(1-{[(5-methyl-1,3,4-oxadiazol-2-yl)thio]acetyl}pyrrolidin-2-yl)pyridine		Not active	-0.223547	Cc(o1)nnc1SCC(N(CCC1)C1c1cnccc1)=O
65216512	NS1511-1	0001	1511-000001	09	E	E09	0.25umol	25ul	4	-0.39	71.26	5	1	-2.75	ChemBridge	C19H17FN4O2	352.40	352.40	FREE	DvS-CL	3-(4-fluorophenyl)-4-[(3-pyridin-4-ylisoxazol-5-yl)methyl]piperazin-2-one		Not active	0.369389	O=C1NCCN(Cc2cc(-c3ccncc3)no2)C1c(cc1)ccc1F
24816872	NS1511-1	0001	1511-000001	10	E	E10	0.25umol	25ul	7	0.72	93.09	4	2	-2.57	ChemBridge	C21H22N4O3	378.40	378.40	FREE	DvS-CL	N-{2-[3-(methylamino)-3-oxopropyl]phenyl}-3-(4-oxoquinazolin-3(4H)-yl)propanamide		Not active	0.23603	CNC(CCc(cccc1)c1NC(CCN(C=Nc1c2cccc1)C2=O)=O)=O
42727490	NS1511-1	0001	1511-000001	11	E	E11	0.25umol	25ul	3	0.89	72.63	4	1	-2.33	ChemBridge	C19H20N2O3	324.40	324.40	FREE	DvS-CL	1-[(1-oxo-1H,3H-benzo[de]isochromen-6-yl)methyl]piperidine-3-carboxamide		Not active	0.264533	NC(C1CN(Cc2c(cccc3C(OC4)=O)c3c4cc2)CCC1)=O
81958556	NS1511-1	0001	1511-000001	12	E	E12	0.25umol	25ul	4	0.23	95.67	5	2	-3.11	ChemBridge	C17H19N3O4	329.40	329.40	FREE	DvS-CL	N-({1-[(5-hydroxypyridin-3-yl)carbonyl]piperidin-4-yl}methyl)-2-furamide		Not active	-0.0194525	Oc1cc(C(N2CCC(CNC(c3ccco3)=O)CC2)=O)cnc1
41197529	NS1511-1	0001	1511-000001	13	E	E13	0.25umol	25ul	5	2.37	81.01	5	1	-4.10	ChemBridge	C22H22N2O5	394.40	394.40	FREE	DvS-CL	2-methyl-N-[4-(2-morpholin-4-yl-2-oxoethoxy)phenyl]-1-benzofuran-5-carboxamide		Not active	0.451152	Cc1cc(cc(cc2)C(Nc(cc3)ccc3OCC(N3CCOCC3)=O)=O)c2o1
60805262	NS1511-1	0001	1511-000001	14	E	E14	0.25umol	25ul	6	0.25	80.48	5	0	-3.28	ChemBridge	C17H22N2O4S	350.40	350.40	FREE	DvS-CL	N-[(3-isopropylisoxazol-5-yl)methyl]-N-methyl-2-[4-(methylsulfonyl)phenyl]acetamide		Not active	0.209192	CC(C)c1noc(CN(C)C(Cc(cc2)ccc2S(C)(=O)=O)=O)c1
72637845	NS1511-1	0001	1511-000001	15	E	E15	0.25umol	25ul	7	0.47	49.85	3	0	-1.76	ChemBridge	C16H28N2O3	296.40	296.40	FREE	DvS-CL	1-{4-[3-(2-methoxyethyl)piperidin-1-yl]-4-oxobutyl}pyrrolidin-2-one		Not active	-0.461554	COCCC(CCC1)CN1C(CCCN(CCC1)C1=O)=O
60107428	NS1511-1	0001	1511-000001	16	E	E16	0.25umol	25ul	5	1.20	85.84	5	1	-2.70	ChemBridge	C18H21N5O2	339.40	339.40	FREE	DvS-CL	2-(1,2-benzisoxazol-3-yl)-N-[1-(4-cyclopentyl-4H-1,2,4-triazol-3-yl)ethyl]acetamide		Not active	-0.71454	CC(c1nncn1C1CCCC1)NC(Cc1noc2c1cccc2)=O
32724114	NS1511-1	0001	1511-000001	17	E	E17	0.25umol	25ul	3	1.22	85.00	4	1	-1.56	ChemBridge	C21H21N5O	359.40	359.40	FREE	DvS-CL	4-phenyl-5-[(2-pyridin-3-ylpiperidin-1-yl)carbonyl]pyrimidin-2-amine		Not active	-0.656703	Nc(nc1)nc(-c2ccccc2)c1C(N(CCCC1)C1c1cnccc1)=O
92682587	NS1511-1	0001	1511-000001	18	E	E18	0.25umol	25ul	7	1.88	67.40	5	0	-3.57	ChemBridge	C21H25N5O2	379.50	379.50	FREE	DvS-CL	1-[3-(2-furyl)-3-phenylpropanoyl]-4-[2-(1H-1,2,4-triazol-1-yl)ethyl]piperazine		Not active	1.09984	O=C(CC(c1ccco1)c1ccccc1)N1CCN(CCn2ncnc2)CC1
37471513	NS1511-1	0001	1511-000001	19	E	E19	0.25umol	25ul	6	3.08	38.25	4	0	-3.12	ChemBridge	C17H21N3OS	315.40	315.40	FREE	DvS-CL	(2,3-dihydro-1-benzofuran-2-ylmethyl){[2-(ethylthio)pyrimidin-5-yl]methyl}methylamine		Not active	-0.909065	CCSc1ncc(CN(C)CC(C2)Oc3c2cccc3)cn1
73262000	NS1511-1	0001	1511-000001	20	E	E20	0.25umol	25ul	6	2.42	59.81	3	1	-3.65	ChemBridge	C17H18N4OS	326.40	326.40	FREE	DvS-CL	2-(2-cyclopropyl-1H-benzimidazol-1-yl)-N-[2-(1,3-thiazol-2-yl)ethyl]acetamide		Not active	-1.23778	O=C(Cn1c(cccc2)c2nc1C1CC1)NCCc1nccs1
63514311	NS1511-1	0001	1511-000001	21	E	E21	0.25umol	25ul	3	2.16	48.99	2	1	-3.33	ChemBridge	C17H19N3OS	313.40	313.40	FREE	DvS-CL	3-cyclopropyl-5-[2-(methylthio)benzoyl]-4,5,6,7-tetrahydro-1H-pyrazolo[4,3-c]pyridine		Not active	-0.267653	CSc(cccc1)c1C(N(CC1)Cc2c1[nH]nc2C1CC1)=O
55633106	NS1511-1	0001	1511-000001	22	E	E22	0.25umol	25ul	6	2.52	46.09	3	0	-2.76	ChemBridge	C19H21N3OS2	371.50	371.50	FREE	DvS-CL	2-(2,4-dimethyl-1,3-thiazol-5-yl)-N-[(3-methyl-2-thienyl)methyl]-N-(pyridin-2-ylmethyl)acetamide		Not active	-0.712876	Cc1c(CN(Cc2ncccc2)C(Cc2c(C)nc(C)s2)=O)scc1
84196934	NS1511-1	0001	1511-000001	03	F	F03	0.25umol	25ul	6	1.85	69.72	4	1	-3.36	ChemBridge	C17H27N3O3S	353.50	353.50	FREE	DvS-CL	N-(3-{[{2-[cyclopentyl(methyl)amino]ethyl}(methyl)amino]sulfonyl}phenyl)acetamide		Not active	-0.996029	CC(Nc1cccc(S(N(C)CCN(C)C2CCCC2)(=O)=O)c1)=O
19254311	NS1511-1	0001	1511-000001	04	F	F04	0.25umol	25ul	1	1.52	60.93	3	0	-3.50	ChemBridge	C19H29N3O3S2	411.60	411.60	FREE	DvS-CL	1-(piperidin-1-ylsulfonyl)-4-(4,5,6,7-tetrahydro-1-benzothien-3-ylcarbonyl)-1,4-diazepane		Not active	-2.40493	O=C(c1csc2c1CCCC2)N(CCC1)CCN1S(N1CCCCC1)(=O)=O
42890429	NS1511-1	0001	1511-000001	05	F	F05	0.25umol	25ul	5	2.35	79.79	6	0	-3.23	ChemBridge	C21H25N3O4S	415.50	415.50	FREE	DvS-CL	N,N-dimethyl-1-[4-(1-{[5-(3-methylisoxazol-5-yl)-2-furyl]sulfonyl}pyrrolidin-2-yl)phenyl]methanamine		Not active	-0.726607	Cc1noc(-c(o2)ccc2S(N(CCC2)C2c2ccc(CN(C)C)cc2)(=O)=O)c1
25732738	NS1511-1	0001	1511-000001	06	F	F06	0.25umol	25ul	4	1.72	75.60	3	2	-2.87	ChemBridge	C15H16FN5O	301.30	301.30	FREE	DvS-CL	N-(1,5-dimethyl-1H-pyrazol-4-yl)-3-(5-fluoro-1H-benzimidazol-2-yl)propanamide		Not active	-0.333188	Cc(n(C)nc1)c1NC(CCc1nc(cc(cc2)F)c2[nH]1)=O
24518349	NS1511-1	0001	1511-000001	07	F	F07	0.25umol	25ul	5	1.62	69.72	3	1	-3.34	ChemBridge	C19H24ClN3O3	377.90	377.90	FREE	DvS-CL	N-[1-(4-chlorophenyl)-5-oxopyrrolidin-3-yl]-3-(2-oxoazepan-1-yl)propanamide		Not active	-0.595121	O=C(CCN(CCCCC1)C1=O)NC(CC1=O)CN1c(cc1)ccc1Cl
39760128	NS1511-1	0001	1511-000001	08	F	F08	0.25umol	25ul	2	2.77	55.84	4	0	-4.14	ChemBridge	C18H27NO4S	353.50	353.50	FREE	DvS-CL	9-[(2-methoxy-4,5-dimethylphenyl)sulfonyl]-3-oxa-9-azaspiro[5.5]undecane		Not active	-1.21656	Cc(c(C)c1)cc(OC)c1S(N(CC1)CCC11CCOCC1)(=O)=O
15971912	NS1511-1	0001	1511-000001	09	F	F09	0.25umol	25ul	4	2.64	39.68	4	0	-4.17	ChemBridge	C20H28N4OS	372.50	372.50	FREE	DvS-CL	2-{1-[(4-ethylpiperazin-1-yl)acetyl]piperidin-3-yl}-1,3-benzothiazole		Not active	-0.130134	CCN1CCN(CC(N(CCC2)CC2c2nc(cccc3)c3s2)=O)CC1
43671376	NS1511-1	0001	1511-000001	10	F	F10	0.25umol	25ul	5	1.95	41.49	5	0	-2.21	ChemBridge	C16H26N4OS	322.50	322.50	FREE	DvS-CL	4-{[2-(methylthio)pyrimidin-5-yl]methyl}-2-(pyrrolidin-1-ylmethyl)-1,4-oxazepane		Not active	-0.0710483	CSc1ncc(CN2CC(CN3CCCC3)OCCC2)cn1
62813259	NS1511-1	0001	1511-000001	11	F	F11	0.25umol	25ul	5	0.36	78.95	4	1	-2.74	ChemBridge	C20H30ClN3O4S	444.00	444.00	FREE	DvS-CL	N-(2-chlorobenzyl)-1-{[3-(methoxymethyl)piperidin-1-yl]sulfonyl}piperidine-4-carboxamide		Not active	-0.208568	COCC(CCC1)CN1S(N(CC1)CCC1C(NCc(cccc1)c1Cl)=O)(=O)=O
19414239	NS1511-1	0001	1511-000001	12	F	F12	0.25umol	25ul	7	1.76	56.15	3	1	-3.09	ChemBridge	C15H16F3N3O2	327.30	327.30	FREE	DvS-CL	3-(1-methyl-1H-pyrazol-5-yl)-N-[2-(trifluoromethoxy)benzyl]propanamide		Not active	-1.0341	Cn1nccc1CCC(NCc(cccc1)c1OC(F)(F)F)=O
54750962	NS1511-1	0001	1511-000001	13	F	F13	0.25umol	25ul	5	1.67	89.27	5	1	-3.23	ChemBridge	C18H16N2O4S	356.40	356.40	FREE	DvS-CL	3-(methylsulfonyl)-N-[(2-phenyl-1,3-oxazol-4-yl)methyl]benzamide		Not active	-0.886387	CS(c1cc(C(NCc2coc(-c3ccccc3)n2)=O)ccc1)(=O)=O
77874865	NS1511-1	0001	1511-000001	14	F	F14	0.25umol	25ul	7	0.87	88.91	4	2	-2.24	ChemBridge	C16H21N5O2	315.40	315.40	FREE	DvS-CL	3-(isobutyrylamino)-N-[3-(1H-1,2,3-triazol-1-yl)propyl]benzamide		Not active	-0.412663	CC(C)C(Nc1cccc(C(NCCCn2nncc2)=O)c1)=O
36443930	NS1511-1	0001	1511-000001	15	F	F15	0.25umol	25ul	5	1.82	78.01	3	3	-3.00	ChemBridge	C18H17N3O2	307.40	307.40	FREE	DvS-CL	N-[3-(hydroxymethyl)benzyl]-3-(1H-pyrazol-4-yl)benzamide		Not active	-0.494217	OCc1cccc(CNC(c2cc(-c3c[nH]nc3)ccc2)=O)c1
54839029	NS1511-1	0001	1511-000001	16	F	F16	0.25umol	25ul	5	1.90	73.38	3	1	-3.22	ChemBridge	C18H24N4O2	328.40	328.40	FREE	DvS-CL	1-{2-[4-(benzyloxy)piperidin-1-yl]-2-oxoethyl}-3-methyl-1H-pyrazol-5-amine		Not active	-1.82801	Cc1nn(CC(N(CC2)CCC2OCc2ccccc2)=O)c(N)c1
88943989	NS1511-1	0001	1511-000001	17	F	F17	0.25umol	25ul	6	1.24	72.70	4	1	-2.50	ChemBridge	C14H21N5OS	307.40	307.40	FREE	DvS-CL	N-[(4-tert-butyl-1,3-thiazol-2-yl)methyl]-2-methyl-3-(1H-1,2,4-triazol-1-yl)propanamide		Not active	-1.51303	CC(Cn1ncnc1)C(NCc1nc(C(C)(C)C)cs1)=O
94454598	NS1511-1	0001	1511-000001	18	F	F18	0.25umol	25ul	2	2.57	36.02	3	0	-3.71	ChemBridge	C18H27N3O2	317.40	317.40	FREE	DvS-CL	1-{[2-(3-methoxyphenyl)-1-piperidinyl]carbonyl}-4-methylpiperazine		Not active	-0.145321	CN(CC1)CCN1C(N(CCCC1)C1c1cc(OC)ccc1)=O
86526701	NS1511-1	0001	1511-000001	19	F	F19	0.25umol	25ul	4	-0.24	88.32	3	2	-2.71	ChemBridge	C16H18N4O2S	330.40	330.40	FREE	DvS-CL	2-amino-N-[4-(pyrrolidin-1-ylcarbonyl)benzyl]-1,3-thiazole-4-carboxamide		Not active	-0.634234	Nc1nc(C(NCc(cc2)ccc2C(N2CCCC2)=O)=O)cs1
52948516	NS1511-1	0001	1511-000001	20	F	F20	0.25umol	25ul	5	1.88	57.70	4	1	-2.28	ChemBridge	C22H28N4O2	380.50	380.50	FREE	DvS-CL	3-phenoxy-N-[1-(pyridin-3-ylmethyl)piperidin-4-yl]pyrrolidine-1-carboxamide		Not active	-0.623415	O=C(NC1CCN(Cc2cnccc2)CC1)N(CC1)CC1Oc1ccccc1
84983892	NS1511-1	0001	1511-000001	21	F	F21	0.25umol	25ul	6	2.06	64.74	3	1	-3.33	ChemBridge	C18H23N5O	325.40	325.40	FREE	DvS-CL	N-(2-methyl-1-propyl-1H-benzimidazol-5-yl)-3-(1-methyl-1H-pyrazol-4-yl)propanamide		Not active	-0.0639747	CCCn1c(ccc(NC(CCc2cn(C)nc2)=O)c2)c2nc1C
63068728	NS1511-1	0001	1511-000001	22	F	F22	0.25umol	25ul	5	0.65	98.73	6	1	-1.97	ChemBridge	C12H12N6O2S	304.30	304.30	FREE	DvS-CL	N-(2,1,3-benzoxadiazol-5-ylmethyl)-2-[(4-methyl-4H-1,2,4-triazol-3-yl)thio]acetamide		Not active	0.165086	Cn1c(SCC(NCc2cc3nonc3cc2)=O)nnc1
69994044	NS1511-1	0001	1511-000001	03	G	G03	0.25umol	25ul	6	0.81	53.40	3	1	-2.28	ChemBridge	C18H25N5O	327.40	327.40	FREE	DvS-CL	N~2~-methyl-N~1~-(1-methyl-1H-pyrazol-3-yl)-N~2~-[(1-phenylpyrrolidin-3-yl)methyl]glycinamide		Not active	-1.30748	CN(CC(CC1)CN1c1ccccc1)CC(Nc1nn(C)cc1)=O
41431848	NS1511-1	0001	1511-000001	04	G	G04	0.25umol	25ul	5	0.92	96.45	5	2	-2.46	ChemBridge	C16H16N6OS	340.40	340.40	FREE	DvS-CL	N-[2-(2-pyrazin-2-yl-1,3-thiazol-4-yl)ethyl]-1,4,5,6-tetrahydrocyclopenta[c]pyrazole-3-carboxamide		Not active	-0.579309	O=C(c1n[nH]c2c1CCC2)NCCc1csc(-c2nccnc2)n1
72716995	NS1511-1	0001	1511-000001	05	G	G05	0.25umol	25ul	4	2.80	58.81	4	0	-4.34	ChemBridge	C22H23N3O3	377.40	377.40	FREE	DvS-CL	1-[5-(4-methoxyphenyl)-2-furoyl]-4-(3-methylpyridin-4-yl)piperazine		Not active	-0.688326	Cc(cncc1)c1N(CC1)CCN1C(c1ccc(-c(cc2)ccc2OC)o1)=O
34986258	NS1511-1	0001	1511-000001	06	G	G06	0.25umol	25ul	5	0.97	81.93	5	1	-2.33	ChemBridge	C16H21N5O2	315.40	315.40	FREE	DvS-CL	3-(5-methyl-1H-tetrazol-1-yl)-N-(4-phenyltetrahydro-2H-pyran-4-yl)propanamide		Not active	-1.02848	Cc1nnnn1CCC(NC1(CCOCC1)c1ccccc1)=O
27279466	NS1511-1	0001	1511-000001	07	G	G07	0.25umol	25ul	4	0.78	46.09	4	0	-1.16	ChemBridge	C17H21N3OS	315.40	315.40	FREE	DvS-CL	1-(4-{[4-(5-methylpyrimidin-4-yl)piperidin-1-yl]methyl}-2-thienyl)ethanone		Not active	0.102464	CC(c1cc(CN(CC2)CCC2c2ncncc2C)cs1)=O
39023694	NS1511-1	0001	1511-000001	08	G	G08	0.25umol	25ul	2	1.23	74.91	4	1	-2.90	ChemBridge	C21H21N3O3	363.40	363.40	FREE	DvS-CL	3-[(4-hydroxy-4-phenylpiperidin-1-yl)carbonyl]-6-methyl-4H-pyrido[1,2-a]pyrimidin-4-one		Not active	-0.0215329	CC(N12)=CC=CC2=NC=C(C(N(CC2)CCC2(c2ccccc2)O)=O)C1=O
54483906	NS1511-1	0001	1511-000001	09	G	G09	0.25umol	25ul	7	1.07	80.22	5	1	-1.32	ChemBridge	C18H24N4O3	344.40	344.40	FREE	DvS-CL	6-methyl-3-{2-[(pyridin-2-ylmethyl)(tetrahydrofuran-2-ylmethyl)amino]ethyl}pyrimidine-2,4(1H,3H)-dione		Active, require characterization	-3.1824	CC(NC(N1CCN(CC2OCCC2)Cc2ncccc2)=O)=CC1=O
79112017	NS1511-1	0001	1511-000001	10	G	G10	0.25umol	25ul	5	-0.15	81.06	4	1	-2.91	ChemBridge	C17H21N3O3S	347.40	347.40	FREE	DvS-CL	N-[(1,1-dioxidotetrahydro-2H-thiopyran-4-yl)methyl]-3-(1H-pyrazol-1-ylmethyl)benzamide		Not active	0.608228	O=C(c1cc(Cn2nccc2)ccc1)NCC(CC1)CCS1(=O)=O
61547921	NS1511-1	0001	1511-000001	11	G	G11	0.25umol	25ul	6	2.73	38.88	3	0	-2.77	ChemBridge	C15H22ClN5	307.80	307.80	FREE	DvS-CL	1-[2-(4-chloro-1H-pyrazol-1-yl)ethyl]-2-[2-(1H-pyrazol-1-yl)ethyl]piperidine		Not active	-0.630697	Clc1cn(CCN2C(CCn3nccc3)CCCC2)nc1
36376315	NS1511-1	0001	1511-000001	12	G	G12	0.25umol	25ul	4	1.73	60.85	3	1	-3.35	ChemBridge	C22H26N2O3	366.50	366.50	FREE	DvS-CL	(1-{[4-(1-naphthylacetyl)-1,4-diazepan-1-yl]carbonyl}cyclopropyl)methanol		Not active	0.318001	OCC1(CC1)C(N(CCC1)CCN1C(Cc1cccc2ccccc12)=O)=O
39323236	NS1511-1	0001	1511-000001	13	G	G13	0.25umol	25ul	6	1.60	56.20	4	0	-3.14	ChemBridge	C20H24N4O2	352.40	352.40	FREE	DvS-CL	4-{[[(5-cyclopropylisoxazol-3-yl)methyl](methyl)amino]methyl}-1,5-dimethyl-2-phenyl-1,2-dihydro-3H-pyrazol-3-one		Not active	0.499002	CC(N(C)N1c2ccccc2)=C(CN(C)Cc2noc(C3CC3)c2)C1=O
72415201	NS1511-1	0001	1511-000001	14	G	G14	0.25umol	25ul	5	2.69	42.43	3	0	-3.81	ChemBridge	C17H20N2O2S	316.40	316.40	FREE	DvS-CL	N-benzyl-N-(1,3-thiazol-2-ylmethyl)tetrahydro-2H-pyran-2-carboxamide		Not active	-0.44387	O=C(C1OCCCC1)N(Cc1nccs1)Cc1ccccc1
14876896	NS1511-1	0001	1511-000001	15	G	G15	0.25umol	25ul	7	1.00	58.56	4	0	-1.34	ChemBridge	C20H26N4O2	354.50	354.50	FREE	DvS-CL	N-(2-methoxyethyl)-1-pyridin-2-yl-N-(pyridin-3-ylmethyl)piperidine-3-carboxamide		Not active	-0.142617	COCCN(Cc1cnccc1)C(C(CCC1)CN1c1ncccc1)=O
64048505	NS1511-1	0001	1511-000001	16	G	G16	0.25umol	25ul	5	2.22	51.22	3	1	-3.30	ChemBridge	C16H18N2O2S	302.40	302.40	FREE	DvS-CL	N-[3-(4-methyl-1,3-thiazol-2-yl)propyl]-2,3-dihydro-1-benzofuran-2-carboxamide		Not active	-0.155724	Cc1csc(CCCNC(C(C2)Oc3c2cccc3)=O)n1
84959468	NS1511-1	0001	1511-000001	17	G	G17	0.25umol	25ul	3	1.42	52.23	3	1	-3.01	ChemBridge	C19H24N4OS	356.50	356.50	FREE	DvS-CL	4-{1-[3-(1H-pyrazol-4-yl)benzoyl]piperidin-4-yl}thiomorpholine		Not active	-0.592832	O=C(c1cc(-c2c[nH]nc2)ccc1)N(CC1)CCC1N1CCSCC1
29973447	NS1511-1	0001	1511-000001	18	G	G18	0.25umol	25ul	4	0.50	75.61	6	0	-2.14	ChemBridge	C18H24N4O3	344.40	344.40	FREE	DvS-CL	2-(3-methyl-1,2,4-oxadiazol-5-yl)-1-[5-(pyrrolidin-1-ylmethyl)-2-furoyl]piperidine		Not active	-0.0111306	Cc1noc(C(CCCC2)N2C(c2ccc(CN3CCCC3)o2)=O)n1
22722194	NS1511-1	0001	1511-000001	19	G	G19	0.25umol	25ul	4	3.00	38.77	3	0	-4.23	ChemBridge	C18H24ClNO3	337.80	337.80	FREE	DvS-CL	4-(4-chlorophenoxy)-1-(tetrahydro-2H-pyran-3-ylacetyl)piperidine		Not active	-0.197333	O=C(CC1COCCC1)N(CC1)CCC1Oc(cc1)ccc1Cl
93182109	NS1511-1	0001	1511-000001	20	G	G20	0.25umol	25ul	5	1.01	62.39	5	1	-1.65	ChemBridge	C19H21N3O2S	355.50	355.50	FREE	DvS-CL	{1-[(3-pyridin-4-ylisoxazol-5-yl)methyl]piperidin-4-yl}(2-thienyl)methanol		Not active	-0.29782	OC(C1CCN(Cc2cc(-c3ccncc3)no2)CC1)c1cccs1
24574654	NS1511-1	0001	1511-000001	21	G	G21	0.25umol	25ul	6	1.10	45.17	5	1	-1.28	ChemBridge	C16H26N2O3	294.40	294.40	FREE	DvS-CL	4-(dimethylamino)-1-[2-(2-methoxy-4-methylphenoxy)ethyl]pyrrolidin-3-ol		Not active	-0.000520119	Cc(cc1)cc(OC)c1OCCN(C[C@@H]1N(C)C)C[C@@H]1O
37415026	NS1511-1	0001	1511-000001	22	G	G22	0.25umol	25ul	4	3.39	44.81	3	1	-4.80	ChemBridge	C22H33N3O2	417.55	371.50	HCOOH	DvS-CL	N-[1-(4-methylphenyl)cyclopropyl]-2-(piperidin-1-ylmethyl)-1,4-oxazepane-4-carboxamide formate		Not active	0.525841	Cc1ccc(C2(CC2)NC(N2CC(CN3CCCCC3)OCCC2)=O)cc1
97288611	NS1511-1	0001	1511-000001	03	H	H03	0.25umol	25ul	7	2.89	42.43	3	0	-2.79	ChemBridge	C18H21ClN2O2	332.80	332.80	FREE	DvS-CL	N-(5-chloro-2-ethoxybenzyl)-N-methyl-3-pyridin-4-ylpropanamide		Not active	0.440957	CCOc(cc1)c(CN(C)C(CCc2ccncc2)=O)cc1Cl
91905498	NS1511-1	0001	1511-000001	04	H	H04	0.25umol	25ul	5	2.23	65.79	4	1	-4.03	ChemBridge	C23H35N3O3	447.58	401.60	HCOOH	DvS-CL	N-cycloheptyl-1-[5-(pyrrolidin-1-ylmethyl)-2-furoyl]piperidine-4-carboxamide formate		Not active	0.333188	O=C(C(CC1)CCN1C(c1ccc(CN2CCCC2)o1)=O)NC1CCCCCC1
80075775	NS1511-1	0001	1511-000001	05	H	H05	0.25umol	25ul	4	2.84	60.13	3	0	-4.02	ChemBridge	C18H24N4O2	328.40	328.40	FREE	DvS-CL	1-{3,5-dimethyl-1-[3-(1-methyl-3,4-dihydropyrrolo[1,2-a]pyrazin-2(1H)-yl)-3-oxopropyl]-1H-pyrazol-4-yl}ethanone		Not active	-1.50262	CC(c1cccn1CC1)N1C(CCn1nc(C)c(C(C)=O)c1C)=O
66522924	NS1511-1	0001	1511-000001	06	H	H06	0.25umol	25ul	5	3.96	32.78	3	0	-5.12	ChemBridge	C20H29FN2O2	348.50	348.50	FREE	DvS-CL	6-fluoro-1-{[4-(2-methoxyethyl)piperidin-1-yl]acetyl}-2-methyl-1,2,3,4-tetrahydroquinoline		Not active	1.41358	CC(CC1)N(C(CN2CCC(CCOC)CC2)=O)c(cc2)c1cc2F
72314233	NS1511-1	0001	1511-000001	07	H	H07	0.25umol	25ul	6	1.81	41.57	3	1	-3.01	ChemBridge	C16H23ClN2O2	310.80	310.80	FREE	DvS-CL	2-[1-(3-chloro-4-ethoxybenzyl)pyrrolidin-3-yl]-N-methylacetamide		Not active	-0.618838	CCOc(ccc(CN1CC(CC(NC)=O)CC1)c1)c1Cl
97380574	NS1511-1	0001	1511-000001	08	H	H08	0.25umol	25ul	1	-0.44	60.93	3	0	-2.43	ChemBridge	C14H25N3O3S	315.40	315.40	FREE	DvS-CL	1-(cyclobutylcarbonyl)-4-(piperidin-1-ylsulfonyl)piperazine		Not active	-0.24248	O=C(C1CCC1)N(CC1)CCN1S(N1CCCCC1)(=O)=O
22826946	NS1511-1	0001	1511-000001	09	H	H09	0.25umol	25ul	7	1.08	50.80	4	1	-2.36	ChemBridge	C17H26N2O3	306.40	306.40	FREE	DvS-CL	2-[1-(4-ethoxy-3-methoxybenzyl)pyrrolidin-3-yl]-N-methylacetamide		Not active	-0.744291	CCOc(ccc(CN1CC(CC(NC)=O)CC1)c1)c1OC
80167836	NS1511-1	0001	1511-000001	10	H	H10	0.25umol	25ul	6	2.83	66.29	4	1	-3.99	ChemBridge	C18H23N5O	325.40	325.40	FREE	DvS-CL	6-methyl-2-({methyl[(5-propyl-1H-pyrazol-3-yl)methyl]amino}methyl)-4H-pyrido[1,2-a]pyrimidin-4-one		Not active	-0.672514	CCCc1cc(CN(C)CC(N=C2N3C(C)=CC=C2)=CC3=O)n[nH]1
91514567	NS1511-1	0001	1511-000001	11	H	H11	0.25umol	25ul	3	1.34	79.70	4	1	-3.06	ChemBridge	C21H20N6O	372.40	372.40	FREE	DvS-CL	2-{1-[2-(4H-1,2,4-triazol-4-yl)benzoyl]piperidin-4-yl}-1H-benzimidazole		Not active	-1.34388	O=C(c(cccc1)c1-n1cnnc1)N(CC1)CCC1c1nc(cccc2)c2[nH]1
13756666	NS1511-1	0001	1511-000001	12	H	H12	0.25umol	25ul	5	-0.02	76.88	4	1	-2.83	ChemBridge	C15H20N4O2S	320.40	320.40	FREE	DvS-CL	N-[(2-isopropyl-4-methyl-1,3-thiazol-5-yl)methyl]-2-(3-methyl-6-oxopyridazin-1(6H)-yl)acetamide		Not active	-1.60956	CC(C)c1nc(C)c(CNC(CN2N=C(C)C=CC2=O)=O)s1
90564392	NS1511-1	0001	1511-000001	13	H	H13	0.25umol	25ul	4	2.21	70.67	3	2	-3.56	ChemBridge	C18H20N4OS	340.50	340.50	FREE	DvS-CL	N-[(5-ethyl-1,3,4-thiadiazol-2-yl)methyl]-2,3,4,9-tetrahydro-1H-carbazole-1-carboxamide		Not active	-2.04729	CCc1nnc(CNC(C(CCC2)c3c2c(cccc2)c2[nH]3)=O)s1
37474754	NS1511-1	0001	1511-000001	14	H	H14	0.25umol	25ul	7	0.16	61.44	3	2	-2.90	ChemBridge	C15H23N3O2S	309.40	309.40	FREE	DvS-CL	N-(4-{[(dimethylamino)acetyl]amino}-3-methylphenyl)-3-(methylthio)propanamide		Not active	-0.676883	Cc(cc(cc1)NC(CCSC)=O)c1NC(CN(C)C)=O
44551776	NS1511-1	0001	1511-000001	15	H	H15	0.25umol	25ul	3	1.81	53.92	3	1	-3.32	ChemBridge	C19H20N4OS	352.50	352.50	FREE	DvS-CL	(1S,9R)-11-{[5-(1H-pyrazol-3-yl)-2-thienyl]methyl}-7,11-diazatricyclo[7.3.1.0~2,7~]trideca-2,4-dien-6-one		Not active	-0.491721	O=C1N(C[C@@H]2CN(Cc3ccc(-c4n[nH]cc4)s3)C[C@@H]3C2)C3=CC=C1
61135997	NS1511-1	0001	1511-000001	16	H	H16	0.25umol	25ul	6	1.48	45.67	4	0	-3.04	ChemBridge	C21H27N3O2	353.50	353.50	FREE	DvS-CL	1-(2-ethoxyethyl)-4-[(2-methyl-4-phenylpyridin-3-yl)carbonyl]piperazine		Not active	-0.875985	CCOCCN(CC1)CCN1C(c(c(C)ncc1)c1-c1ccccc1)=O
14274410	NS1511-1	0001	1511-000001	17	H	H17	0.25umol	25ul	2	-0.52	56.75	4	0	-2.56	ChemBridge	C15H17F3N4O2	342.30	342.30	FREE	DvS-CL	2-methyl-8-{[6-(trifluoromethyl)pyridin-3-yl]methyl}tetrahydro-2H-pyrazino[1,2-a]pyrazine-1,4(3H,6H)-dione		Not active	-1.98405	CN(CC(N1C2CN(Cc3cnc(C(F)(F)F)cc3)CC1)=O)C2=O
38907794	NS1511-1	0001	1511-000001	18	H	H18	0.25umol	25ul	6	1.11	91.92	4	2	-2.87	ChemBridge	C18H16FN3O3S	373.40	373.40	FREE	DvS-CL	N-{2-[(4-fluorophenyl)sulfonyl]ethyl}-2-(1H-imidazol-2-yl)benzamide		Not active	-1.54507	O=C(c(cccc1)c1-c1ncc[nH]1)NCCS(c(cc1)ccc1F)(=O)=O
74398817	NS1511-1	0001	1511-000001	19	H	H19	0.25umol	25ul	2	0.82	84.50	4	2	-2.12	ChemBridge	C16H24N4O2	304.40	304.40	FREE	DvS-CL	cis-3-[2-amino-6-(6-oxa-9-azaspiro[4.5]dec-9-yl)pyrimidin-4-yl]cyclobutanol		Not active	-0.252258	Nc1nc([C@H](C2)C[C@H]2O)cc(N2CC3(CCCC3)OCC2)n1
51273077	NS1511-1	0001	1511-000001	20	H	H20	0.25umol	25ul	3	2.91	80.76	6	1	-4.35	ChemBridge	C17H23N3O4S	365.50	365.50	FREE	DvS-CL	N-(6-methyl-4,5,6,7-tetrahydro-1,3-benzothiazol-2-yl)-2-(2-oxo-1,3-dioxa-8-azaspiro[4.5]dec-8-yl)acetamide		Not active	-1.0264	CC(CC1)Cc2c1nc(NC(CN(CC1)CCC1(CO1)OC1=O)=O)s2
41774459	NS1511-1	0001	1511-000001	21	H	H21	0.25umol	25ul	7	0.74	90.19	6	0	-2.23	ChemBridge	C16H19N5O3	329.40	329.40	FREE	DvS-CL	N-ethyl-3-[3-(2-furyl)-1,2,4-oxadiazol-5-yl]-N-[(1-methyl-1H-imidazol-2-yl)methyl]propanamide		Not active	-1.36386	CCN(Cc1nccn1C)C(CCc1nc(-c2ccco2)no1)=O
11334119	NS1511-1	0001	1511-000001	22	H	H22	0.25umol	25ul	6	0.71	75.71	4	1	-2.49	ChemBridge	C18H28N2O4S	368.50	368.50	FREE	DvS-CL	(1,1-dimethyl-2-{3-[(methylsulfonyl)methyl]piperidin-1-yl}-2-oxoethyl)(4-methoxyphenyl)amine		Not active	-0.282009	CC(C)(C(N1CC(CS(C)(=O)=O)CCC1)=O)Nc(cc1)ccc1OC
46872203	NS1511-1	0001	1511-000001	03	I	I03	0.25umol	25ul	6	1.40	63.05	4	1	-2.04	ChemBridge	C24H29N5O	403.50	403.50	FREE	DvS-CL	4-[(3,5-dimethyl-1H-pyrazol-1-yl)methyl]-N-[1-(pyridin-3-ylmethyl)piperidin-4-yl]benzamide		Not active	0.000520119	Cc1cc(C)nn1Cc(cc1)ccc1C(NC1CCN(Cc2cnccc2)CC1)=O
72104695	NS1511-1	0001	1511-000001	04	I	I04	0.25umol	25ul	7	1.59	50.80	4	1	-3.08	ChemBridge	C20H30N2O3	346.50	346.50	FREE	DvS-CL	3-(2-methoxyphenyl)-N-[1-(tetrahydrofuran-2-ylmethyl)piperidin-4-yl]propanamide		Not active	1.12211	COc1c(CCC(NC2CCN(CC3OCCC3)CC2)=O)cccc1
46009398	NS1511-1	0001	1511-000001	05	I	I05	0.25umol	25ul	6	2.22	46.84	4	0	-2.59	ChemBridge	C21H21N5	343.40	343.40	FREE	DvS-CL	1-(1-benzyl-1H-imidazol-5-yl)-N-methyl-N-(quinoxalin-2-ylmethyl)methanamine		Not active	-0.685413	CN(Cc1cncn1Cc1ccccc1)Cc1nc2ccccc2nc1
85058758	NS1511-1	0001	1511-000001	06	I	I06	0.25umol	25ul	6	1.66	89.37	6	1	-3.47	ChemBridge	C18H15N7S	361.40	361.40	FREE	DvS-CL	4-(2-pyridinyl)-N-{2-[2-(2-pyrimidinyl)-1,3-thiazol-4-yl]ethyl}-2-pyrimidinamine		Not active	-0.622375	C(CNc1nc(-c2ncccc2)ccn1)c1csc(-c2ncccn2)n1
43261856	NS1511-1	0001	1511-000001	07	I	I07	0.25umol	25ul	6	1.96	81.08	7	0	-2.09	ChemBridge	C13H15N5O2S	305.40	305.40	FREE	DvS-CL	(2,1,3-benzoxadiazol-5-ylmethyl)methyl({3-[(methylthio)methyl]-1,2,4-oxadiazol-5-yl}methyl)amine		Not active	-0.961077	CN(Cc1nc(CSC)no1)Cc1cc2nonc2cc1
27412634	NS1511-1	0001	1511-000001	08	I	I08	0.25umol	25ul	7	3.38	75.71	4	1	-4.88	ChemBridge	C19H30N2O4S	382.50	382.50	FREE	DvS-CL	2-(3,4-dimethylphenoxy)-N-{[1-(propylsulfonyl)piperidin-4-yl]methyl}acetamide		Not active	0.470084	CCCS(N1CCC(CNC(COc2cc(C)c(C)cc2)=O)CC1)(=O)=O
36892757	NS1511-1	0001	1511-000001	09	I	I09	0.25umol	25ul	7	2.51	51.66	4	0	-3.68	ChemBridge	C16H20N2O3S	320.40	320.40	FREE	DvS-CL	2-methoxy-N-(2-methoxyethyl)-6-methyl-N-(1,3-thiazol-2-ylmethyl)benzamide		Not active	0.163421	Cc1cccc(OC)c1C(N(CCOC)Cc1nccs1)=O
58873023	NS1511-1	0001	1511-000001	10	I	I10	0.25umol	25ul	5	0.01	66.48	4	1	-2.88	ChemBridge	C16H24N2O3S	324.40	324.40	FREE	DvS-CL	N-[4-({3-[(methylsulfonyl)methyl]piperidin-1-yl}methyl)phenyl]acetamide		Not active	0.5558	CC(Nc1ccc(CN2CC(CS(C)(=O)=O)CCC2)cc1)=O
94392158	NS1511-1	0001	1511-000001	11	I	I11	0.25umol	25ul	4	2.15	49.56	4	0	-2.48	ChemBridge	C19H24N6	336.40	336.40	FREE	DvS-CL	N,N-dimethyl-5-[(4-[1,2,4]triazolo[4,3-a]pyridin-3-ylpiperidin-1-yl)methyl]pyridin-2-amine		Not active	-0.306766	CN(C)c1ncc(CN(CC2)CCC2c2nnc3n2cccc3)cc1
26496947	NS1511-1	0001	1511-000001	12	I	I12	0.25umol	25ul	3	1.62	60.93	3	0	-3.54	ChemBridge	C24H27N3O3	405.50	405.50	FREE	DvS-CL	4-{[1-(4-methylbenzoyl)piperidin-4-yl]carbonyl}-1-phenylpiperazin-2-one		Not active	-0.487976	Cc(cc1)ccc1C(N(CC1)CCC1C(N(CCN1c2ccccc2)CC1=O)=O)=O
97862926	NS1511-1	0001	1511-000001	13	I	I13	0.25umol	25ul	5	0.93	74.33	3	2	-2.71	ChemBridge	C19H24N4O2S	372.50	372.50	FREE	DvS-CL	4-{[3-(4-methyl-1,3-thiazol-5-yl)propanoyl]amino}-N-phenylpiperidine-1-carboxamide		Not active	-0.708923	Cc1c(CCC(NC(CC2)CCN2C(Nc2ccccc2)=O)=O)scn1
62332694	NS1511-1	0001	1511-000001	14	I	I14	0.25umol	25ul	7	2.36	86.48	6	1	-3.65	ChemBridge	C17H23N3O4	333.40	333.40	FREE	DvS-CL	2-(2,3-dimethylphenoxy)-N-{[3-(methoxymethyl)-1,2,4-oxadiazol-5-yl]methyl}-2-methylpropanamide		Not active	-0.0363043	CC(C)(C(NCc1nc(COC)no1)=O)Oc1c(C)c(C)ccc1
75174421	NS1511-1	0001	1511-000001	15	I	I15	0.25umol	25ul	5	0.07	87.74	4	2	-2.79	ChemBridge	C14H16N4O2S	304.40	304.40	FREE	DvS-CL	2-cyclopropyl-N-[2-(4-methyl-1,3-thiazol-2-yl)ethyl]-6-oxo-1,6-dihydropyrimidine-5-carboxamide		Not active	0.158428	Cc1csc(CCNC(C2=CN=C(C3CC3)NC2=O)=O)n1
73075023	NS1511-1	0001	1511-000001	16	I	I16	0.25umol	25ul	6	0.72	85.17	6	1	-2.57	ChemBridge	C20H22N6O2	378.40	378.40	FREE	DvS-CL	N-[2-(morpholin-4-ylmethyl)phenyl]-4-(1H-tetrazol-1-ylmethyl)benzamide		Not active	-0.659615	O=C(c1ccc(Cn2nnnc2)cc1)Nc1c(CN2CCOCC2)cccc1
62491800	NS1511-1	0001	1511-000001	17	I	I17	0.25umol	25ul	5	2.07	52.65	3	1	-3.62	ChemBridge	C22H25N3O2	363.50	363.50	FREE	DvS-CL	4-(2-oxopyrrolidin-1-yl)-N-[3-(pyrrolidin-1-ylmethyl)phenyl]benzamide		Not active	0.451984	O=C(c(cc1)ccc1N(CCC1)C1=O)Nc1cc(CN2CCCC2)ccc1
44975277	NS1511-1	0001	1511-000001	18	I	I18	0.25umol	25ul	6	3.32	49.41	2	1	-4.59	ChemBridge	C22H26N2O2	350.50	350.50	FREE	DvS-CL	N-(biphenyl-4-ylmethyl)-3-(2-oxoazepan-1-yl)propanamide		Not active	-0.80941	O=C(CCN(CCCCC1)C1=O)NCc(cc1)ccc1-c1ccccc1
38089555	NS1511-1	0001	1511-000001	19	I	I19	0.25umol	25ul	5	3.01	34.59	4	0	-1.64	ChemBridge	C18H22N2O2	298.40	298.40	FREE	DvS-CL	(2,3-dihydro-1,4-benzodioxin-6-ylmethyl)[(5-ethylpyridin-2-yl)methyl]methylamine		Not active	-1.37925	CCc1cnc(CN(C)Cc(cc2)cc3c2OCCO3)cc1
64954832	NS1511-1	0001	1511-000001	20	I	I20	0.25umol	25ul	5	2.54	73.91	4	2	-3.73	ChemBridge	C18H21N5O	323.40	323.40	FREE	DvS-CL	N~2~-methyl-N~2~-[(5-methyl-1H-benzimidazol-2-yl)methyl]-N~1~-(5-methylpyridin-2-yl)glycinamide		Not active	-0.392274	Cc(cc1)cc2c1[nH]c(CN(C)CC(Nc1ncc(C)cc1)=O)n2
48182646	NS1511-1	0001	1511-000001	21	I	I21	0.25umol	25ul	5	2.47	83.56	4	2	-3.70	ChemBridge	C16H17N5OS	327.40	327.40	FREE	DvS-CL	N-[(5-methyl-1H-benzimidazol-2-yl)methyl]-2-[(4-methylpyrimidin-2-yl)thio]acetamide		Not active	0.581805	Cc(cc1)cc2c1[nH]c(CNC(CSc1nc(C)ccn1)=O)n2
49753762	NS1511-1	0001	1511-000001	22	I	I22	0.25umol	25ul	2	1.31	46.09	3	0	-1.38	ChemBridge	C18H17N3OS	323.40	323.40	FREE	DvS-CL	6-[(2-pyridin-3-ylpiperidin-1-yl)carbonyl]-1,3-benzothiazole		Not active	-0.262868	O=C(c(cc1)cc2c1ncs2)N(CCCC1)C1c1cnccc1
95784043	NS1511-1	0001	1511-000001	03	J	J03	0.25umol	25ul	5	-0.89	84.74	5	0	-2.55	ChemBridge	C20H24N4O4	384.40	384.40	FREE	DvS-CL	ethyl 4-[4-(5-acetyl-1-methyl-1H-pyrazol-4-yl)benzoyl]piperazine-1-carboxylate		Not active	-0.0238215	CCOC(N(CC1)CCN1C(c(cc1)ccc1-c1c(C(C)=O)n(C)nc1)=O)=O
61495084	NS1511-1	0001	1511-000001	04	J	J04	0.25umol	25ul	5	2.84	39.60	3	1	-3.04	ChemBridge	C18H22ClN3O	331.80	331.80	FREE	DvS-CL	(1S)-3-[4-(3-chloropyridin-2-yl)piperazin-1-yl]-1-phenylpropan-1-ol		Not active	-0.13055	O[C@@H](CCN(CC1)CCN1c(nccc1)c1Cl)c1ccccc1
59811623	NS1511-1	0001	1511-000001	05	J	J05	0.25umol	25ul	5	1.81	72.63	3	1	-3.42	ChemBridge	C22H26N2O3	366.50	366.50	FREE	DvS-CL	2-{1-[(4'-methoxy-2'-methylbiphenyl-4-yl)carbonyl]piperidin-2-yl}acetamide		Not active	0.585134	Cc(cc(cc1)OC)c1-c(cc1)ccc1C(N1C(CC(N)=O)CCCC1)=O
25827503	NS1511-1	0001	1511-000001	06	J	J06	0.25umol	25ul	5	1.46	75.94	5	1	-2.99	ChemBridge	C19H20N6O	348.40	348.40	FREE	DvS-CL	N-[3-(pyrrolidin-1-ylmethyl)phenyl]-4-(1H-tetrazol-1-yl)benzamide		Not active	-0.183602	O=C(c(cc1)ccc1-n1nnnc1)Nc1cc(CN2CCCC2)ccc1
65161299	NS1511-1	0001	1511-000001	07	J	J07	0.25umol	25ul	3	1.10	73.40	3	2	-1.81	ChemBridge	C18H16N2O3	308.30	308.30	FREE	DvS-CL	N-(3-hydroxybenzyl)-N-methyl-1-oxo-1,2-dihydroisoquinoline-4-carboxamide		Not active	-0.0725046	CN(Cc1cc(O)ccc1)C(C(c1c2cccc1)=CNC2=O)=O
99653565	NS1511-1	0001	1511-000001	08	J	J08	0.25umol	25ul	4	1.18	76.02	3	2	-2.72	ChemBridge	C17H20N4O2S	344.40	344.40	FREE	DvS-CL	6,6-dimethyl-5-oxo-N-[2-(1H-pyrazol-1-yl)benzyl]thiomorpholine-3-carboxamide		Not active	-1.29978	CC1(C)SCC(C(NCc(cccc2)c2-n2nccc2)=O)NC1=O
67298727	NS1511-1	0001	1511-000001	09	J	J09	0.25umol	25ul	3	1.12	65.12	4	1	-1.33	ChemBridge	C19H25N5O	339.40	339.40	FREE	DvS-CL	5-(azepan-1-ylacetyl)-4-pyridin-3-yl-4,5,6,7-tetrahydro-1H-imidazo[4,5-c]pyridine		Not active	-1.08986	O=C(CN1CCCCCC1)N(CCc1c2nc[nH]1)C2c1cnccc1
79179147	NS1511-1	0001	1511-000001	10	J	J10	0.25umol	25ul	6	2.20	45.23	2	1	-2.05	ChemBridge	C19H25N3O	311.40	311.40	FREE	DvS-CL	2-[4-(dimethylamino)phenyl]-N-(2-methyl-1-pyridin-3-ylpropyl)acetamide		Not active	0.322578	CC(C)C(c1cnccc1)NC(Cc(cc1)ccc1N(C)C)=O
76994968	NS1511-1	0001	1511-000001	11	J	J11	0.25umol	25ul	7	2.90	50.95	4	1	-2.88	ChemBridge	C17H22FN3O	303.40	303.40	FREE	DvS-CL	1-cyclobutyl-3-(4-fluorophenyl)-N-[(4-methyl-1,2,5-oxadiazol-3-yl)methyl]propan-1-amine		Not active	1.64327	Cc1nonc1CNC(CCc(cc1)ccc1F)C1CCC1
82456187	NS1511-1	0001	1511-000001	12	J	J12	0.25umol	25ul	4	0.41	92.26	5	1	-2.24	ChemBridge	C15H20N4O3S2	368.50	368.50	FREE	DvS-CL	N-(2,1,3-benzothiadiazol-5-ylmethyl)-3-[(methylsulfonyl)methyl]piperidine-1-carboxamide		Not active	-0.813987	CS(CC(CCC1)CN1C(NCc1cc2nsnc2cc1)=O)(=O)=O
59545533	NS1511-1	0001	1511-000001	13	J	J13	0.25umol	25ul	6	1.07	50.28	4	1	-1.46	ChemBridge	C16H26N4OS	322.50	322.50	FREE	DvS-CL	5-{[methyl(tetrahydro-2H-thiopyran-4-yl)amino]methyl}-N-(tetrahydrofuran-2-ylmethyl)pyrimidin-2-amine		Not active	-1.68238	CN(Cc1cnc(NCC2OCCC2)nc1)C1CCSCC1
42131204	NS1511-1	0001	1511-000001	14	J	J14	0.25umol	25ul	5	2.83	45.23	3	1	-2.81	ChemBridge	C20H24FN3O	341.40	341.40	FREE	DvS-CL	2-azepan-1-yl-N-[(4-fluorophenyl)(pyridin-4-yl)methyl]acetamide		Not active	0.0248617	O=C(CN1CCCCCC1)NC(c(cc1)ccc1F)c1ccncc1
39692335	NS1511-1	0001	1511-000001	15	J	J15	0.25umol	25ul	4	2.14	79.48	4	2	-3.45	ChemBridge	C17H24N4O3	332.40	332.40	FREE	DvS-CL	N-[2-(6-methoxy-1H-benzimidazol-2-yl)ethyl]-2-methyl-1,4-oxazepane-4-carboxamide		Not active	-0.847066	CC(C1)OCCCN1C(NCCc1nc(ccc(OC)c2)c2[nH]1)=O
41483473	NS1511-1	0001	1511-000001	16	J	J16	0.25umol	25ul	5	2.73	82.29	4	2	-3.90	ChemBridge	C13H16N4O2S2	324.40	324.40	FREE	DvS-CL	N~4~-[rac-(3S,4R)-4-methoxytetrahydrofuran-3-yl]-6-(2-thienylthio)pyrimidine-2,4-diamine		Not active	0.312176	CO[C@@H](COC1)[C@H]1Nc1cc(Sc2cccs2)nc(N)n1
60962288	NS1511-1	0001	1511-000001	17	J	J17	0.25umol	25ul	6	1.21	56.79	4	1	-2.77	ChemBridge	C20H29NO4	347.50	347.50	FREE	DvS-CL	3-(2-methoxyphenyl)-N-[cis-octahydro-2H,2'H-3,4'-bipyran-4-yl]propanamide		Not active	0.104752	COc1c(CCC(N[C@@H](CCOC2)[C@@H]2C2CCOCC2)=O)cccc1
79181509	NS1511-1	0001	1511-000001	18	J	J18	0.25umol	25ul	4	3.05	62.30	3	1	-4.40	ChemBridge	C19H21N3O2S	355.50	355.50	FREE	DvS-CL	4-(2-oxopyrrolidin-1-yl)-N-(4,5,6,7-tetrahydro-1,3-benzothiazol-2-ylmethyl)benzamide		Not active	-0.190052	O=C(c(cc1)ccc1N(CCC1)C1=O)NCc1nc(CCCC2)c2s1
84190298	NS1511-1	0001	1511-000001	19	J	J19	0.25umol	25ul	4	1.69	65.12	4	1	-3.32	ChemBridge	C19H21N5OS	367.50	367.50	FREE	DvS-CL	3-(4-{[2-(2-methylphenyl)-1,3-thiazol-5-yl]methyl}piperazin-1-yl)pyrazin-2(1H)-one		Not active	-2.02711	Cc(cccc1)c1-c1ncc(CN(CC2)CCN2C2=NC=CNC2=O)s1
82894922	NS1511-1	0001	1511-000001	20	J	J20	0.25umol	25ul	3	0.06	94.14	4	3	-3.02	ChemBridge	C18H19N5O2	337.40	337.40	FREE	DvS-CL	N-[(3R*,4R*)-3-hydroxy-1-pyrazin-2-ylpiperidin-4-yl]-1H-indole-6-carboxamide		Not active	0.479654	O[C@@H](CN(CC1)c2nccnc2)[C@H]1NC(c1cc([nH]cc2)c2cc1)=O
70432458	NS1511-1	0001	1511-000001	21	J	J21	0.25umol	25ul	7	1.81	65.38	4	1	-3.31	ChemBridge	C20H21N3O3	351.40	351.40	FREE	DvS-CL	N-[4-(2-methoxyphenoxy)phenyl]-3-(2-methyl-1H-imidazol-1-yl)propanamide		Not active	0.0442101	Cc1nccn1CCC(Nc(cc1)ccc1Oc(cccc1)c1OC)=O
63835182	NS1511-1	0001	1511-000001	22	J	J22	0.25umol	25ul	3	1.88	85.25	5	1	-3.08	ChemBridge	C17H20N4O2	312.40	312.40	FREE	DvS-CL	5-(2,3-dihydro-1'H-spiro[indene-1,4'-piperidin]-1'-ylmethyl)-1,2,4-oxadiazole-3-carboxamide		Not active	-0.580349	NC(c1noc(CN(CC2)CCC2(CC2)c3c2cccc3)n1)=O
28645127	NS1511-1	0001	1511-000001	03	K	K03	0.25umol	25ul	5	3.38	45.48	3	1	-4.66	ChemBridge	C17H18Cl2N2O2	353.30	353.30	FREE	DvS-CL	N-(2,4-dichlorobenzyl)-5-(pyrrolidin-1-ylmethyl)-2-furamide		Not active	0.84665	O=C(c1ccc(CN2CCCC2)o1)NCc(ccc(Cl)c1)c1Cl
15774367	NS1511-1	0001	1511-000001	04	K	K04	0.25umol	25ul	5	2.85	85.09	5	1	-4.39	ChemBridge	C17H19N3O3S2	377.50	377.50	FREE	DvS-CL	N-[(2-ethyl-1,3-thiazol-4-yl)methyl]-2-methyl-5-(3-methylisoxazol-5-yl)benzenesulfonamide		Not active	1.40671	CCc1nc(CNS(c2c(C)ccc(-c3cc(C)no3)c2)(=O)=O)cs1
49903871	NS1511-1	0001	1511-000001	05	K	K05	0.25umol	25ul	5	1.22	88.83	5	1	-2.93	ChemBridge	C15H18F3N7O	369.40	369.40	FREE	DvS-CL	N-[2-(1H-tetrazol-1-yl)ethyl]-1-[5-(trifluoromethyl)pyridin-2-yl]piperidine-4-carboxamide		Not active	1.48348	O=C(C(CC1)CCN1c1ncc(C(F)(F)F)cc1)NCCn1nnnc1
77370261	NS1511-1	0001	1511-000001	06	K	K06	0.25umol	25ul	5	3.48	54.46	3	1	-4.65	ChemBridge	C20H25N3O2	339.40	339.40	FREE	DvS-CL	N-[(2-methoxy-4,6-dimethylpyridin-3-yl)methyl]-4-pyrrolidin-1-ylbenzamide		Not active	-0.638186	Cc1cc(C)nc(OC)c1CNC(c(cc1)ccc1N1CCCC1)=O
65703894	NS1511-1	0001	1511-000001	07	K	K07	0.25umol	25ul	7	2.17	51.39	5	0	-2.19	ChemBridge	C14H19N3O2S	293.40	293.40	FREE	DvS-CL	1-[5-(methoxymethyl)-1,2,4-oxadiazol-3-yl]-N-methyl-N-[3-(methylthio)benzyl]methanamine		Not active	0.619046	CN(Cc1noc(COC)n1)Cc1cccc(SC)c1
92239663	NS1511-1	0001	1511-000001	08	K	K08	0.25umol	25ul	4	2.69	61.02	3	2	-4.04	ChemBridge	C21H24N4O	348.50	348.50	FREE	DvS-CL	2-({[1-(4-methylphenyl)piperidin-4-yl]amino}methyl)quinazolin-4(3H)-one		Not active	-1.84819	Cc(cc1)ccc1N(CC1)CCC1NCC(N1)=Nc(cccc2)c2C1=O
30294476	NS1511-1	0001	1511-000001	09	K	K09	0.25umol	25ul	6	0.37	63.41	5	1	-0.87	ChemBridge	C18H20N4O2	324.40	324.40	FREE	DvS-CL	5-methoxy-2-({methyl[2-(1H-pyrazol-1-yl)benzyl]amino}methyl)pyridin-4-ol		Not active	-0.639227	CN(Cc(cccc1)c1-n1nccc1)Cc(nc1)cc(O)c1OC
40100652	NS1511-1	0001	1511-000001	10	K	K10	0.25umol	25ul	4	1.85	81.01	5	1	-3.73	ChemBridge	C20H21ClN2O5	404.90	404.90	FREE	DvS-CL	2-(7-chloro-2,3-dihydro-1,4-benzodioxin-6-yl)-N-[1-(2-furoyl)piperidin-3-yl]acetamide		Not active	0.185475	O=C(Cc(cc1OCCOc1c1)c1Cl)NC(CCC1)CN1C(c1ccco1)=O
83430518	NS1511-1	0001	1511-000001	11	K	K11	0.25umol	25ul	4	2.43	59.08	4	0	-4.12	ChemBridge	C21H27FN2O4	390.50	390.50	FREE	DvS-CL	4-(4-fluorobenzyl)-3-isopropyl-1-[(3-methyl-5,6-dihydro-1,4-dioxin-2-yl)carbonyl]-1,4-diazepan-5-one		Not active	0.764679	CC(C)C(CN(CC1)C(C2=C(C)OCCO2)=O)N(Cc(cc2)ccc2F)C1=O
28211184	NS1511-1	0001	1511-000001	12	K	K12	0.25umol	25ul	4	2.27	36.44	3	0	-2.53	ChemBridge	C18H23N3OS	329.50	329.50	FREE	DvS-CL	1-(4-{[4-(2,6-dimethylpyridin-4-yl)piperazin-1-yl]methyl}-2-thienyl)ethanone		Not active	-0.299485	CC(c1cc(CN(CC2)CCN2c2cc(C)nc(C)c2)cs1)=O
47810243	NS1511-1	0001	1511-000001	13	K	K13	0.25umol	25ul	6	2.94	59.98	5	0	-3.15	ChemBridge	C14H17N5OS2	335.50	335.50	FREE	DvS-CL	N-methyl-N-({5-[(4-methyl-4H-1,2,4-triazol-3-yl)thio]-2-furyl}methyl)-1-(1,3-thiazol-2-yl)ethanamine		Not active	-0.698728	CC(c1nccs1)N(C)Cc(o1)ccc1Sc1nncn1C
89508961	NS1511-1	0001	1511-000001	14	K	K14	0.25umol	25ul	5	0.21	92.84	5	1	-3.30	ChemBridge	C16H18N6O2S	358.40	358.40	FREE	DvS-CL	3-{[(5-{[3-(3,5-dimethyl-1H-pyrazol-1-yl)azetidin-1-yl]carbonyl}-2-furyl)methyl]thio}-4H-1,2,4-triazole		Not active	0.651085	Cc1cc(C)nn1C(C1)CN1C(c1ccc(CSc2nnc[nH]2)o1)=O
69121808	NS1511-1	0001	1511-000001	15	K	K15	0.25umol	25ul	7	1.31	72.28	4	1	-2.82	ChemBridge	C18H25N5O2	343.40	343.40	FREE	DvS-CL	N-methyl-N'-{[4-(2-phenylethyl)-4H-1,2,4-triazol-3-yl]methyl}-N-(tetrahydrofuran-2-ylmethyl)urea		Not active	0.378543	CN(CC1OCCC1)C(NCc1nncn1CCc1ccccc1)=O
43646428	NS1511-1	0001	1511-000001	16	K	K16	0.25umol	25ul	4	2.60	49.64	3	1	-3.86	ChemBridge	C20H22N4O	334.40	334.40	FREE	DvS-CL	5-methyl-N-[3-(pyrrolidin-1-ylmethyl)phenyl]imidazo[1,2-a]pyridine-2-carboxamide		Not active	0.113906	Cc1cccc2nc(C(Nc3cc(CN4CCCC4)ccc3)=O)cn12
99679398	NS1511-1	0001	1511-000001	17	K	K17	0.25umol	25ul	5	1.87	74.77	4	1	-3.48	ChemBridge	C20H24N4O3	368.40	368.40	FREE	DvS-CL	ethyl 4-({[4-(3-methylpyridin-4-yl)piperazin-1-yl]carbonyl}amino)benzoate		Not active	-1.34805	CCOC(c(cc1)ccc1NC(N(CC1)CCN1c1c(C)cncc1)=O)=O
41227374	NS1511-1	0001	1511-000001	18	K	K18	0.25umol	25ul	5	0.85	69.30	3	1	-2.25	ChemBridge	C17H26N4O2	318.40	318.40	FREE	DvS-CL	1-{4-oxo-4-[4-(1H-pyrazol-3-yl)piperidin-1-yl]butyl}piperidin-2-one		Not active	-0.181938	O=C(CCCN(CCCC1)C1=O)N(CC1)CCC1c1n[nH]cc1
13006571	NS1511-1	0001	1511-000001	19	K	K19	0.25umol	25ul	5	2.36	70.84	5	1	-2.31	ChemBridge	C14H16FN5O	289.30	289.30	FREE	DvS-CL	1-(5-ethyl-1,2,4-oxadiazol-3-yl)-N-[(6-fluoro-1H-benzimidazol-2-yl)methyl]-N-methylmethanamine		Not active	1.27232	CCc1nc(CN(C)Cc2nc(ccc(F)c3)c3[nH]2)no1
42502869	NS1511-1	0001	1511-000001	20	K	K20	0.25umol	25ul	7	2.07	62.39	5	1	-2.71	ChemBridge	C23H27N3O2	377.50	377.50	FREE	DvS-CL	3-phenyl-1-{1-[(3-pyridin-4-ylisoxazol-5-yl)methyl]piperidin-4-yl}propan-1-ol		Not active	0.0802024	OC(CCc1ccccc1)C1CCN(Cc2cc(-c3ccncc3)no2)CC1
37609444	NS1511-1	0001	1511-000001	21	K	K21	0.25umol	25ul	5	3.72	73.74	5	1	-4.12	ChemBridge	C19H27N3O3S	377.50	377.50	FREE	DvS-CL	N-{2-[cyclopentyl(methyl)amino]ethyl}-2-hydroxy-N,4-dimethylquinoline-6-sulfonamide		Not active	1.93432	Cc1c(cc(cc2)S(N(C)CCN(C)C3CCCC3)(=O)=O)c2nc(O)c1
21650869	NS1511-1	0001	1511-000001	22	K	K22	0.25umol	25ul	4	-0.25	81.23	5	0	-2.50	ChemBridge	C15H18N4O3	302.30	302.30	FREE	DvS-CL	1-{2-[(2S)-2-(3-ethyl-1,2,4-oxadiazol-5-yl)pyrrolidin-1-yl]-2-oxoethyl}pyridin-2(1H)-one		Not active	-0.162173	CCc1noc([C@H](CCC2)N2C(CN(C=CC=C2)C2=O)=O)n1
86863154	NS1511-1	0001	1511-000001	03	L	L03	0.25umol	25ul	4	2.86	58.64	3	1	-4.17	ChemBridge	C15H23ClN2O3S	346.90	346.90	FREE	DvS-CL	N-(5-chloro-2-isopropoxybenzyl)piperidine-1-sulfonamide		Not active	1.04575	CC(C)Oc(cc1)c(CNS(N2CCCCC2)(=O)=O)cc1Cl
54746674	NS1511-1	0001	1511-000001	04	L	L04	0.25umol	25ul	6	3.05	49.77	3	1	-4.43	ChemBridge	C20H25NO3S	359.50	359.50	FREE	DvS-CL	{1-[3-(3-methoxyphenyl)propanoyl]piperidin-4-yl}(2-thienyl)methanol		Not active	-1.135	COc1cccc(CCC(N(CC2)CCC2C(c2cccs2)O)=O)c1
64416806	NS1511-1	0001	1511-000001	05	L	L05	0.25umol	25ul	6	2.69	60.70	4	1	-3.99	ChemBridge	C20H23NO4	341.40	341.40	FREE	DvS-CL	N-[rac-(1R,5S,6R,7R)-7-benzyl-2-oxabicyclo[3.2.0]hept-6-yl]-5-ethoxy-2-furamide		Not active	0.875985	CCOc1ccc(C(N[C@@H]([C@@H]2Cc3ccccc3)[C@@H]3[C@H]2OCC3)=O)o1
21589459	NS1511-1	0001	1511-000001	06	L	L06	0.25umol	25ul	6	2.61	49.41	3	1	-3.84	ChemBridge	C18H22N2O2S	330.50	330.50	FREE	DvS-CL	5-acetyl-N-[2-(dimethylamino)-2-(3-methylphenyl)ethyl]thiophene-3-carboxamide		Not active	1.29166	CC(c1cc(C(NCC(c2cc(C)ccc2)N(C)C)=O)cs1)=O
69323834	NS1511-1	0001	1511-000001	07	L	L07	0.25umol	25ul	6	2.86	59.81	3	1	-4.04	ChemBridge	C17H20N4OS	328.40	328.40	FREE	DvS-CL	2-(1H-indazol-1-yl)-N-[(4-methyl-2-propyl-1,3-thiazol-5-yl)methyl]acetamide		Not active	0.115571	CCCc1nc(C)c(CNC(Cn2ncc3c2cccc3)=O)s1
91597902	NS1511-1	0001	1511-000001	08	L	L08	0.25umol	25ul	4	1.59	42.43	3	0	-2.76	ChemBridge	C17H19FN2O2	302.40	302.40	FREE	DvS-CL	2-(3-fluoro-5-isopropoxyphenyl)-N,N-dimethylnicotinamide		Not active	0.928829	CC(C)Oc1cc(-c2ncccc2C(N(C)C)=O)cc(F)c1
17694519	NS1511-1	0001	1511-000001	09	L	L09	0.25umol	25ul	5	-0.53	88.77	6	0	-2.83	ChemBridge	C17H24N4O4S	380.50	380.50	FREE	DvS-CL	3-(methoxymethyl)-N-methyl-N-[(5-phenyl-1,3,4-oxadiazol-2-yl)methyl]piperidine-1-sulfonamide		Not active	0.450735	CN(Cc1nnc(-c2ccccc2)o1)S(N1CC(COC)CCC1)(=O)=O
70923417	NS1511-1	0001	1511-000001	10	L	L10	0.25umol	25ul	5	2.07	58.12	3	1	-1.87	ChemBridge	C16H19FN4O	302.40	302.40	FREE	DvS-CL	N'-(5-fluoropyridin-3-yl)-N-isobutyl-N-(pyridin-4-ylmethyl)urea		Not active	-0.544773	CC(C)CN(Cc1ccncc1)C(Nc1cc(F)cnc1)=O
16458681	NS1511-1	0001	1511-000001	11	L	L11	0.25umol	25ul	5	2.70	54.46	4	1	-4.08	ChemBridge	C21H27N3O2	353.50	353.50	FREE	DvS-CL	2-ethyl-N-[(4-methoxy-3,5-dimethylpyridin-2-yl)methyl]-1,2,3,4-tetrahydroisoquinoline-3-carboxamide		Not active	0.316961	CCN(Cc1c(C2)cccc1)C2C(NCc1ncc(C)c(OC)c1C)=O
18329854	NS1511-1	0001	1511-000001	12	L	L12	0.25umol	25ul	6	1.99	75.60	3	2	-3.10	ChemBridge	C16H23N5O	301.40	301.40	FREE	DvS-CL	N-[(5-cyclopropyl-1H-pyrazol-3-yl)methyl]-2-(4-ethyl-3,5-dimethyl-1H-pyrazol-1-yl)acetamide		Not active	-0.447823	CCc1c(C)n(CC(NCc2n[nH]c(C3CC3)c2)=O)nc1C
51311446	NS1511-1	0001	1511-000001	13	L	L13	0.25umol	25ul	7	-0.10	83.56	5	2	-2.00	ChemBridge	C22H26N4O3	394.50	394.50	FREE	DvS-CL	N-{4-[2-(cyclopropylamino)-2-oxoethyl]phenyl}-2-morpholin-4-yl-2-pyridin-3-ylacetamide		Not active	-0.687286	O=C(Cc(cc1)ccc1NC(C(c1cnccc1)N1CCOCC1)=O)NC1CC1
89142810	NS1511-1	0001	1511-000001	14	L	L14	0.25umol	25ul	6	2.49	84.40	6	1	-4.14	ChemBridge	C19H22N4O3S	386.50	386.50	FREE	DvS-CL	5-(1-piperidin-1-ylethyl)-N-{[5-(2-thienyl)-1,2,4-oxadiazol-3-yl]methyl}-2-furamide		Not active	-1.24319	CC(c1ccc(C(NCc2noc(-c3cccs3)n2)=O)o1)N1CCCCC1
52153948	NS1511-1	0001	1511-000001	15	L	L15	0.25umol	25ul	5	2.39	52.65	3	1	-3.80	ChemBridge	C21H25N3O2	351.50	351.50	FREE	DvS-CL	4-[(dimethylamino)methyl]-N-[3-(2-methyl-5-oxopyrrolidin-1-yl)phenyl]benzamide		Not active	0.601778	CC(CCC1=O)N1c1cc(NC(c2ccc(CN(C)C)cc2)=O)ccc1
61152183	NS1511-1	0001	1511-000001	16	L	L16	0.25umol	25ul	4	0.48	67.40	5	0	-2.17	ChemBridge	C19H21N5O2	397.44	351.40	HCOOH	DvS-CL	1-(3-furylmethyl)-4-[2-(1H-1,2,4-triazol-1-yl)benzoyl]-1,4-diazepane formate		Not active	0.300525	O=C(c(cccc1)c1-n1ncnc1)N1CCN(Cc2cocc2)CCC1
39787906	NS1511-1	0001	1511-000001	17	L	L17	0.25umol	25ul	5	1.92	55.32	4	0	-3.27	ChemBridge	C20H19N3O2	333.40	333.40	FREE	DvS-CL	6'-(benzyloxy)-N,N-dimethyl-2,3'-bipyridine-5-carboxamide		Not active	-0.266197	CN(C)C(c(cc1)cnc1-c(cc1)cnc1OCc1ccccc1)=O
10528309	NS1511-1	0001	1511-000001	18	L	L18	0.25umol	25ul	3	0.14	61.88	3	1	-3.09	ChemBridge	C16H23N3O3S	337.40	337.40	FREE	DvS-CL	N-[1-(morpholin-4-ylcarbonyl)piperidin-4-yl]-2-(2-thienyl)acetamide		Not active	0.180898	O=C(Cc1cccs1)NC(CC1)CCN1C(N1CCOCC1)=O
33916792	NS1511-1	0001	1511-000001	19	L	L19	0.25umol	25ul	4	3.02	46.40	2	1	-3.96	ChemBridge	C16H17N3OS	299.40	299.40	FREE	DvS-CL	7-methyl-N-[2-(3-methyl-2-thienyl)ethyl]imidazo[1,2-a]pyridine-2-carboxamide		Not active	-0.386657	Cc1c(CCNC(c2cn(ccc(C)c3)c3n2)=O)scc1
34677100	NS1511-1	0001	1511-000001	20	L	L20	0.25umol	25ul	2	2.50	66.06	3	1	-3.90	ChemBridge	C20H18FN3O2	351.40	351.40	FREE	DvS-CL	2-{[2-(4-fluorophenyl)piperidin-1-yl]carbonyl}quinazolin-4(3H)-one		Not active	-0.965654	O=C(C(N1)=Nc(cccc2)c2C1=O)N(CCCC1)C1c(cc1)ccc1F
76781626	NS1511-1	0001	1511-000001	21	L	L21	0.25umol	25ul	5	2.34	62.70	5	0	-2.77	ChemBridge	C19H26N6O	354.50	354.50	FREE	DvS-CL	5-methyl-7-{4-[3-(5-methyl-2-furyl)butyl]piperazin-1-yl}[1,2,4]triazolo[1,5-a]pyrimidine		Not active	-1.0755	CC(CCN(CC1)CCN1c1cc(C)nc2ncnn12)c1ccc(C)o1
49560656	NS1511-1	0001	1511-000001	22	L	L22	0.25umol	25ul	6	1.57	89.01	4	2	-3.27	ChemBridge	C21H18N4O3	374.40	374.40	FREE	DvS-CL	5-oxo-1-phenyl-N-[2-(quinolin-8-yloxy)ethyl]-2,5-dihydro-1H-pyrazole-3-carboxamide		Not active	0.447407	O=C(C(NN1c2ccccc2)=CC1=O)NCCOc1cccc2cccnc12
45165497	NS1511-1	0001	1511-000001	03	M	M03	0.25umol	25ul	6	0.19	89.42	6	0	-3.26	ChemBridge	C18H22N6O2	354.40	354.40	FREE	DvS-CL	N-[(5-cyclopropylisoxazol-3-yl)methyl]-3-(5,7-dimethyl[1,2,4]triazolo[1,5-a]pyrimidin-6-yl)-N-methylpropanamide		Not active	1.84153	Cc1c(CCC(N(C)Cc2noc(C3CC3)c2)=O)c(C)nc2ncnn12
34124560	NS1511-1	0001	1511-000001	04	M	M04	0.25umol	25ul	4	3.48	66.65	5	0	-3.92	ChemBridge	C19H27N3O3S	377.50	377.50	FREE	DvS-CL	1-isobutyl-4-[(5-isoxazol-5-yl-2-methylphenyl)sulfonyl]-1,4-diazepane		Not active	1.70485	CC(C)CN(CCC1)CCN1S(c1c(C)ccc(-c2ccno2)c1)(=O)=O
83105919	NS1511-1	0001	1511-000001	05	M	M05	0.25umol	25ul	4	1.22	62.30	3	1	-2.73	ChemBridge	C20H27N3O2	341.50	341.50	FREE	DvS-CL	N-(1-cyclohex-1-en-1-ylethyl)-1-isonicotinoylpiperidine-4-carboxamide		Not active	1.54777	CC(C1=CCCCC1)NC(C(CC1)CCN1C(c1ccncc1)=O)=O
29974727	NS1511-1	0001	1511-000001	06	M	M06	0.25umol	25ul	3	2.40	55.15	5	0	-3.85	ChemBridge	C20H24N2O4	356.40	356.40	FREE	DvS-CL	1-(2,3-dihydro-1,4-benzodioxin-2-ylcarbonyl)-4-[(5-methyl-2-furyl)methyl]-1,4-diazepane		Not active	1.51615	Cc1ccc(CN(CCC2)CCN2C(C2Oc(cccc3)c3OC2)=O)o1
93830729	NS1511-1	0001	1511-000001	07	M	M07	0.25umol	25ul	6	1.85	75.94	5	1	-3.28	ChemBridge	C16H18N6OS	342.40	342.40	FREE	DvS-CL	N~2~-methyl-N~2~-[2-(1H-pyrazol-1-yl)benzyl]-N~1~-1,3,4-thiadiazol-2-ylalaninamide		Not active	1.1839	CC(C(Nc1nncs1)=O)N(C)Cc(cccc1)c1-n1nccc1
99281383	NS1511-1	0001	1511-000001	08	M	M08	0.25umol	25ul	6	0.84	70.08	4	1	-2.41	ChemBridge	C16H26N2O4S	342.50	342.50	FREE	DvS-CL	N-(3-hydroxypropyl)-N-(2-methoxybenzyl)piperidine-1-sulfonamide		Not active	-0.563913	COc1c(CN(CCCO)S(N2CCCCC2)(=O)=O)cccc1
13083131	NS1511-1	0001	1511-000001	09	M	M09	0.25umol	25ul	6	1.25	70.25	4	2	-2.52	ChemBridge	C14H17ClN4O2	308.80	308.80	FREE	DvS-CL	N~1~-(3-chloro-4-methoxyphenyl)-N~2~-methyl-N~2~-(1H-pyrazol-3-ylmethyl)glycinamide		Not active	-0.536659	CN(CC(Nc(cc1)cc(Cl)c1OC)=O)Cc1n[nH]cc1
24381031	NS1511-1	0001	1511-000001	10	M	M10	0.25umol	25ul	5	3.16	47.67	3	1	-3.38	ChemBridge	C19H24FN5	341.40	341.40	FREE	DvS-CL	1-[1-(4-fluorophenyl)-3,5-dimethyl-1H-pyrazol-4-yl]-N-[(1,3,5-trimethyl-1H-pyrazol-4-yl)methyl]methanamine		Not active	1.55152	Cc1c(CNCc2c(C)n(-c(cc3)ccc3F)nc2C)c(C)nn1C
97587682	NS1511-1	0001	1511-000001	11	M	M11	0.25umol	25ul	4	2.23	43.86	3	0	-3.77	ChemBridge	C22H27N3O2	365.50	365.50	FREE	DvS-CL	2-(4-benzoylpiperazin-1-yl)-N,N-dimethyl-1-(2-methylphenyl)-2-oxoethanamine		Not active	-0.764263	Cc1c(C(C(N(CC2)CCN2C(c2ccccc2)=O)=O)N(C)C)cccc1
77086018	NS1511-1	0001	1511-000001	12	M	M12	0.25umol	25ul	5	2.57	75.36	6	0	-3.80	ChemBridge	C17H23N5O2	329.40	329.40	FREE	DvS-CL	1-isobutyl-3-methyl-4-[(3-pyridin-4-yl-1,2,4-oxadiazol-5-yl)methyl]piperazin-2-one		Not active	-0.0248617	CC(C)CN(CCN(Cc1nc(-c2ccncc2)no1)C1C)C1=O
58187534	NS1511-1	0001	1511-000001	13	M	M13	0.25umol	25ul	5	0.43	46.84	4	0	-0.74	ChemBridge	C17H25N5	299.40	299.40	FREE	DvS-CL	2-ethyl-4-({4-[(2-methyl-1H-imidazol-1-yl)methyl]piperidin-1-yl}methyl)pyrimidine		Not active	0.171743	CCc1nc(CN2CCC(Cn3c(C)ncc3)CC2)ccn1
67784813	NS1511-1	0001	1511-000001	14	M	M14	0.25umol	25ul	7	1.70	77.63	4	1	-3.32	ChemBridge	C20H26N6O	366.50	366.50	FREE	DvS-CL	3-[(3,5-dimethyl-1H-pyrazol-1-yl)methyl]-N-[2-(4-isopropyl-4H-1,2,4-triazol-3-yl)ethyl]benzamide		Not active	-0.0065535	CC(C)n1c(CCNC(c2cc(Cn3nc(C)cc3C)ccc2)=O)nnc1
38977140	NS1511-1	0001	1511-000001	15	M	M15	0.25umol	25ul	3	1.89	68.45	3	1	-3.45	ChemBridge	C22H23N3O2	361.45	361.40	FREE	DvS-CL	6-{3-[(3-methoxypiperidin-1-yl)carbonyl]phenyl}isoquinolin-3-amine		Not active	-1.70048	COC(CCC1)CN1C(c1cc(-c2cc3cc(N)ncc3cc2)ccc1)=O
13288988	NS1511-1	0001	1511-000001	16	M	M16	0.25umol	25ul	3	1.94	51.02	3	0	-2.96	ChemBridge	C15H17FN4O	288.30	288.30	FREE	DvS-CL	2-(4-fluorophenyl)-1-(1H-1,2,3-triazol-1-ylacetyl)piperidine		Not active	-0.961285	O=C(Cn1nncc1)N(CCCC1)C1c(cc1)ccc1F
63449220	NS1511-1	0001	1511-000001	17	M	M17	0.25umol	25ul	5	2.35	50.16	3	1	-3.73	ChemBridge	C21H22N4O	346.40	346.40	FREE	DvS-CL	4-(1H-imidazol-1-yl)-N-[3-(pyrrolidin-1-ylmethyl)phenyl]benzamide		Not active	0.0213249	O=C(c(cc1)ccc1-n1cncc1)Nc1cc(CN2CCCC2)ccc1
81699251	NS1511-1	0001	1511-000001	18	M	M18	0.25umol	25ul	5	3.60	58.64	3	1	-4.89	ChemBridge	C19H19ClN2O3	358.80	358.80	FREE	DvS-CL	N-[4-(2-chlorophenoxy)phenyl]-2-(2-oxopiperidin-1-yl)acetamide		Not active	0.992284	O=C(CN(CCCC1)C1=O)Nc(cc1)ccc1Oc(cccc1)c1Cl
44385472	NS1511-1	0001	1511-000001	19	M	M19	0.25umol	25ul	7	3.02	42.43	3	0	-4.22	ChemBridge	C16H18N2O2S2	334.50	334.50	FREE	DvS-CL	N-cyclopropyl-2-[(3-methoxyphenyl)thio]-N-(1,3-thiazol-2-ylmethyl)acetamide		Not active	1.04846	COc1cccc(SCC(N(Cc2nccs2)C2CC2)=O)c1
21000574	NS1511-1	0001	1511-000001	20	M	M20	0.25umol	25ul	6	1.17	55.43	4	0	-2.72	ChemBridge	C17H23N5OS	345.50	345.50	FREE	DvS-CL	7-{[[3-(3,5-dimethyl-1H-pyrazol-1-yl)propyl](methyl)amino]methyl}-2-methyl-5H-[1,3]thiazolo[3,2-a]pyrimidin-5-one		Not active	-0.913642	Cc1cc(C)nn1CCCN(C)CC(N=C1SC(C)=CN11)=CC1=O
90316877	NS1511-1	0001	1511-000001	21	M	M21	0.25umol	25ul	2	-0.45	84.66	3	2	-2.21	ChemBridge	C12H13F2N3O3	285.30	285.30	FREE	DvS-CL	N~4~-(2,5-difluorophenyl)morpholine-2,4-dicarboxamide		Not active	1.17932	NC(C(C1)OCCN1C(Nc(cc(cc1)F)c1F)=O)=O
36505038	NS1511-1	0001	1511-000001	22	M	M22	0.25umol	25ul	5	2.49	43.26	2	1	-3.50	ChemBridge	C18H22N2O2	298.40	298.40	FREE	DvS-CL	N-(3,4-dihydro-2H-chromen-6-ylmethyl)-3-(1-methyl-1H-pyrrol-2-yl)propanamide		Not active	0.454688	Cn1c(CCC(NCc(cc2)cc3c2OCCC3)=O)ccc1
24844845	NS1511-1	0001	1511-000001	03	N	N03	0.25umol	25ul	7	0.33	55.32	4	0	-1.86	ChemBridge	C19H23N3O2	325.40	325.40	FREE	DvS-CL	3-pyridin-3-yl-N-(pyridin-4-ylmethyl)-N-(tetrahydrofuran-2-ylmethyl)propanamide		Not active	2.07704	O=C(CCc1cnccc1)N(CC1OCCC1)Cc1ccncc1
30790156	NS1511-1	0001	1511-000001	04	N	N04	0.25umol	25ul	3	3.02	54.78	3	0	-4.56	ChemBridge	C22H27N3O3	381.50	381.50	FREE	DvS-CL	2-{[1-(4-methoxybenzoyl)piperidin-4-yl]carbonyl}-1-methyl-1,2,3,4-tetrahydropyrrolo[1,2-a]pyrazine		Not active	1.17016	CC(c1cccn1CC1)N1C(C(CC1)CCN1C(c(cc1)ccc1OC)=O)=O
45117974	NS1511-1	0001	1511-000001	05	N	N05	0.25umol	25ul	4	2.28	58.81	4	0	-3.55	ChemBridge	C18H23N3O3	329.40	329.40	FREE	DvS-CL	(1S*,5R*)-6-(2-methoxyethyl)-3-(5-methyl-1,3-benzoxazol-2-yl)-3,6-diazabicyclo[3.2.2]nonan-7-one		Not active	0.629656	Cc(cc1)cc2c1oc(N(C[C@H]1CC3)C[C@H]3N(CCOC)C1=O)n2
16932077	NS1511-1	0001	1511-000001	06	N	N06	0.25umol	25ul	6	1.93	45.23	3	1	-3.25	ChemBridge	C18H23N3OS	329.50	329.50	FREE	DvS-CL	3-(4-methyl-1,3-thiazol-5-yl)-N-[3-(pyrrolidin-1-ylmethyl)phenyl]propanamide		Not active	1.01579	Cc1c(CCC(Nc2cc(CN3CCCC3)ccc2)=O)scn1
95697441	NS1511-1	0001	1511-000001	07	N	N07	0.25umol	25ul	2	1.86	75.43	4	1	-3.43	ChemBridge	C18H20ClN3O3	361.80	361.80	FREE	DvS-CL	7-[(4-chlorophenyl)(hydroxy)acetyl]-2,3-dimethyl-3,5,6,7,8,9-hexahydro-4H-pyrimido[4,5-d]azepin-4-one		Not active	1.49763	CC(N1C)=NC(CCN(CC2)C(C(c(cc3)ccc3Cl)O)=O)=C2C1=O
49592565	NS1511-1	0001	1511-000001	08	N	N08	0.25umol	25ul	5	0.80	90.64	3	3	-2.26	ChemBridge	C17H15FN4O2	326.30	326.30	FREE	DvS-CL	4'-fluoro-N-[2-(5-oxo-4,5-dihydro-1H-1,2,4-triazol-3-yl)ethyl]biphenyl-2-carboxamide		Not active	0.912809	O=C(c(cccc1)c1-c(cc1)ccc1F)NCCC(N1)=NNC1=O
95183420	NS1511-1	0001	1511-000001	09	N	N09	0.25umol	25ul	3	-0.15	78.53	4	1	-3.07	ChemBridge	C20H24N4O3	368.40	368.40	FREE	DvS-CL	1-[3-(1H-pyrazol-4-yl)benzoyl]-4-(tetrahydrofuran-2-ylcarbonyl)-1,4-diazepane		Not active	0.82751	O=C(C1OCCC1)N(CCC1)CCN1C(c1cc(-c2c[nH]nc2)ccc1)=O
14159609	NS1511-1	0001	1511-000001	10	N	N10	0.25umol	25ul	6	2.82	67.60	4	1	-4.33	ChemBridge	C20H24FN3O3	373.40	373.40	FREE	DvS-CL	N-[(5-cyclopropylisoxazol-3-yl)methyl]-3-[(4-fluorophenoxy)methyl]piperidine-1-carboxamide		Not active	-0.0381768	O=C(NCc1noc(C2CC2)c1)N1CC(COc(cc2)ccc2F)CCC1
67777497	NS1511-1	0001	1511-000001	11	N	N11	0.25umol	25ul	3	2.15	43.86	3	0	-3.38	ChemBridge	C18H31N3O2	321.50	321.50	FREE	DvS-CL	1-(azepan-1-ylacetyl)-4-(cyclobutylcarbonyl)-1,4-diazepane		Not active	-0.707466	O=C(CN1CCCCCC1)N(CCC1)CCN1C(C1CCC1)=O
28398187	NS1511-1	0001	1511-000001	12	N	N12	0.25umol	25ul	4	1.51	84.74	5	0	-3.15	ChemBridge	C16H20N4O4S	364.40	364.40	FREE	DvS-CL	4-[(1-ethyl-1H-pyrazol-4-yl)sulfonyl]-1-(2-methoxyphenyl)-2-piperazinone		Not active	-0.0369285	CCn1ncc(S(N(CCN2c(cccc3)c3OC)CC2=O)(=O)=O)c1
36326628	NS1511-1	0001	1511-000001	13	N	N13	0.25umol	25ul	4	2.91	38.33	2	1	-3.88	ChemBridge	C17H19NO2S	301.40	301.40	FREE	DvS-CL	3-(3-methyl-2-thienyl)-N-(tetrahydrofuran-3-ylmethyl)benzamide		Not active	-0.586799	Cc1c(-c2cc(C(NCC3COCC3)=O)ccc2)scc1
60667332	NS1511-1	0001	1511-000001	14	N	N14	0.25umol	25ul	4	2.56	23.55	2	0	-3.72	ChemBridge	C16H20N2OS2	320.50	320.50	FREE	DvS-CL	1-(3-thienylacetyl)-4-(3-thienylmethyl)-1,4-diazepane		Not active	-1.07987	O=C(Cc1cscc1)N1CCN(Cc2cscc2)CCC1
99806712	NS1511-1	0001	1511-000001	15	N	N15	0.25umol	25ul	3	0.77	92.51	5	1	-2.30	ChemBridge	C15H17N3O4S	335.40	335.40	FREE	DvS-CL	3,5-dimethyl-N-(5-oxo-1-phenyl-3-pyrrolidinyl)-4-isoxazolesulfonamide		Not active	-0.360027	Cc1noc(C)c1S(NC(CC1=O)CN1c1ccccc1)(=O)=O
41322712	NS1511-1	0001	1511-000001	16	N	N16	0.25umol	25ul	4	3.07	45.23	2	1	-4.15	ChemBridge	C17H19F2N3O	319.40	319.40	FREE	DvS-CL	4-[(6,8-difluoro-2-methylquinolin-4-yl)amino]-1-propylpyrrolidin-2-one		Not active	-0.589711	CCCN(CC(C1)Nc2c(cc(cc3F)F)c3nc(C)c2)C1=O
83113762	NS1511-1	0001	1511-000001	17	N	N17	0.25umol	25ul	2	1.29	69.72	3	1	-3.06	ChemBridge	C19H24ClN3O3	377.90	377.90	FREE	DvS-CL	N-{3-chloro-4-[(8-methyl-9-oxo-2,8-diazaspiro[5.5]undec-2-yl)carbonyl]phenyl}acetamide		Not active	-0.562041	CC(Nc(cc1)cc(Cl)c1C(N(CCC1)CC1(CC1)CN(C)C1=O)=O)=O
39500049	NS1511-1	0001	1511-000001	18	N	N18	0.25umol	25ul	5	2.32	68.40	3	1	-3.81	ChemBridge	C21H20N4O2	360.40	360.40	FREE	DvS-CL	N-(2-imidazo[1,2-a]pyridin-2-ylethyl)-2-(4-methyl-2-oxoquinolin-1(2H)-yl)acetamide		Not active	-0.0868599	CC(c(cccc1)c1N1CC(NCCc2cn(cccc3)c3n2)=O)=CC1=O
85457880	NS1511-1	0001	1511-000001	19	N	N19	0.25umol	25ul	5	2.87	61.96	2	2	-3.87	ChemBridge	C16H20N2O2S	304.40	304.40	FREE	DvS-CL	5-acetyl-2,4-dimethyl-N-[2-(3-methyl-2-thienyl)ethyl]-1H-pyrrole-3-carboxamide		Not active	-1.92787	CC(c1c(C)c(C(NCCc2c(C)ccs2)=O)c(C)[nH]1)=O
97518651	NS1511-1	0001	1511-000001	20	N	N20	0.25umol	25ul	5	2.80	59.29	3	1	-4.02	ChemBridge	C17H24N4OS	332.50	332.50	FREE	DvS-CL	N-[2-(cyclohexylthio)ethyl]-5,7-dimethylpyrazolo[1,5-a]pyrimidine-2-carboxamide		Not active	0.253298	Cc1cc(C)nc2cc(C(NCCSC3CCCCC3)=O)nn12
58165857	NS1511-1	0001	1511-000001	21	N	N21	0.25umol	25ul	3	1.56	75.19	4	1	-2.97	ChemBridge	C19H18N4O2	334.40	334.40	FREE	DvS-CL	N-{3-[(dimethylamino)carbonyl]-2-methylphenyl}quinoxaline-2-carboxamide		Not active	-0.0223651	Cc(c(NC(c1nc2ccccc2nc1)=O)ccc1)c1C(N(C)C)=O
29380197	NS1511-1	0001	1511-000001	22	N	N22	0.25umol	25ul	4	2.45	66.06	3	1	-3.80	ChemBridge	C19H22FN3O2	343.40	343.40	FREE	DvS-CL	4-{[2-(4-fluorophenyl)pyrrolidin-1-yl]carbonyl}-6-isobutylpyrimidin-2(1H)-one		Not active	0.116403	CC(C)CC(N1)=CC(C(N(CCC2)C2c(cc2)ccc2F)=O)=NC1=O
63172791	NS1511-1	0001	1511-000001	03	O	O03	0.25umol	25ul	6	2.12	89.08	5	1	-3.71	ChemBridge	C19H26N6O2	370.50	370.50	FREE	DvS-CL	N'-[(1,2-dimethyl-1H-benzimidazol-5-yl)methyl]-N-[(5-isobutyl-1,2,4-oxadiazol-3-yl)methyl]-N-methylurea		Not active	1.15414	CC(C)Cc1nc(CN(C)C(NCc(cc2)cc3c2n(C)c(C)n3)=O)no1
15922732	NS1511-1	0001	1511-000001	04	O	O04	0.25umol	25ul	4	0.09	60.45	4	1	-1.51	ChemBridge	C17H24N2O3	304.40	304.40	FREE	DvS-CL	N-1,9-dioxaspiro[5.5]undec-4-yl-3-pyridin-3-ylpropanamide		Not active	1.48702	O=C(CCc1cnccc1)NC1CC2(CCOCC2)OCC1
82742638	NS1511-1	0001	1511-000001	05	O	O05	0.25umol	25ul	6	2.24	78.52	5	1	-3.50	ChemBridge	C17H17N3O4	327.30	327.30	FREE	DvS-CL	5-methoxy-N-{[1-(2-methoxyphenyl)-1H-pyrazol-4-yl]methyl}-2-furamide		Not active	1.79327	COc1ccc(C(NCc2cn(-c(cccc3)c3OC)nc2)=O)o1
50268830	NS1511-1	0001	1511-000001	06	O	O06	0.25umol	25ul	6	1.12	65.46	4	2	-1.27	ChemBridge	C19H29N3O2	331.50	331.50	FREE	DvS-CL	3-cyclopentyl-N-[(3R*,4R*)-3-hydroxy-1-(pyridin-3-ylmethyl)piperidin-4-yl]propanamide		Not active	0.902407	O[C@@H](CN(Cc1cnccc1)CC1)[C@H]1NC(CCC1CCCC1)=O
40742070	NS1511-1	0001	1511-000001	07	O	O07	0.25umol	25ul	5	2.13	46.32	4	0	-2.19	ChemBridge	C15H17N5S	299.40	299.40	FREE	DvS-CL	N-methyl-1-[3-(methylthio)phenyl]-N-([1,2,4]triazolo[1,5-a]pyrimidin-2-ylmethyl)methanamine		Not active	1.60207	CN(Cc1nn(cccn2)c2n1)Cc1cccc(SC)c1
45679436	NS1511-1	0001	1511-000001	08	O	O08	0.25umol	25ul	5	2.41	37.71	3	0	-4.07	ChemBridge	C22H28FN3O2	385.50	385.50	FREE	DvS-CL	9-(3-fluorobenzoyl)-4-[3-(1H-pyrrol-1-yl)propyl]-1-oxa-4,9-diazaspiro[5.5]undecane		Not active	0.477574	O=C(c1cccc(F)c1)N(CC1)CCC11OCCN(CCCn2cccc2)C1
37441666	NS1511-1	0001	1511-000001	09	O	O09	0.25umol	25ul	2	2.16	38.77	4	0	-2.31	ChemBridge	C19H21NO3	311.40	311.40	FREE	DvS-CL	6-[(2,6-dimethylmorpholin-4-yl)methyl]-1H,3H-benzo[de]isochromen-1-one		Not active	1.11233	C[C@H]1O[C@@H](C)CN(Cc2c(cccc3C(OC4)=O)c3c4cc2)C1
24762899	NS1511-1	0001	1511-000001	10	O	O10	0.25umol	25ul	5	1.74	54.46	3	1	-1.86	ChemBridge	C20H25N3O2	339.40	339.40	FREE	DvS-CL	N-[1-(5-methylpyridin-2-yl)propyl]-2-morpholin-4-ylbenzamide		Not active	1.54215	CCC(c1ncc(C)cc1)NC(c(cccc1)c1N1CCOCC1)=O
71938821	NS1511-1	0001	1511-000001	11	O	O11	0.25umol	25ul	2	1.53	26.79	2	0	-2.76	ChemBridge	C16H21F2N3O	309.40	309.40	FREE	DvS-CL	1-(2,4-difluorophenyl)-4-{[(2S)-1-methylpyrrolidin-2-yl]carbonyl}piperazine		Not active	0.309471	CN(CCC1)[C@@H]1C(N(CC1)CCN1c(ccc(F)c1)c1F)=O
46508794	NS1511-1	0001	1511-000001	12	O	O12	0.25umol	25ul	7	2.99	44.81	3	1	-1.72	ChemBridge	C17H20N4S	312.40	312.40	FREE	DvS-CL	N-methyl-3-pyridin-3-yl-N-{[3-(2-thienyl)-1H-pyrazol-5-yl]methyl}propan-1-amine		Not active	0.299693	CN(CCCc1cnccc1)Cc1cc(-c2cccs2)n[nH]1
74220950	NS1511-1	0001	1511-000001	13	O	O13	0.25umol	25ul	4	0.21	59.29	3	1	-3.01	ChemBridge	C15H12ClFN4O	318.70	318.70	FREE	DvS-CL	2-(2-chloro-6-fluorophenyl)-N-(imidazo[1,2-a]pyrazin-3-ylmethyl)acetamide		Not active	0.0188283	O=C(Cc(c(F)ccc1)c1Cl)NCc1cnc2n1ccnc2
37059123	NS1511-1	0001	1511-000001	14	O	O14	0.25umol	25ul	4	1.35	59.29	3	1	-2.54	ChemBridge	C15H16N4OS	300.40	300.40	FREE	DvS-CL	N-(2-imidazo[1,2-a]pyridin-2-ylethyl)-2,4-dimethyl-1,3-thiazole-5-carboxamide		Not active	1.12439	Cc1c(C(NCCc2cn(cccc3)c3n2)=O)sc(C)n1
36376322	NS1511-1	0001	1511-000001	15	O	O15	0.25umol	25ul	3	1.91	98.13	3	2	-3.00	ChemBridge	C13H20ClN5O	297.80	297.80	FREE	DvS-CL	1-(2-amino-5-chloro-6-methylpyrimidin-4-yl)-3-ethylpiperidine-3-carboxamide		Not active	-0.317793	CCC(CCC1)(CN1c(nc(N)nc1C)c1Cl)C(N)=O
84268281	NS1511-1	0001	1511-000001	16	O	O16	0.25umol	25ul	6	2.07	64.36	4	1	-3.41	ChemBridge	C17H22N2O3S	334.40	334.40	FREE	DvS-CL	N-[3-(3,5-dimethylisoxazol-4-yl)propyl]-5-(tetrahydrofuran-2-yl)thiophene-2-carboxamide		Not active	-0.175904	Cc1noc(C)c1CCCNC(c1ccc(C2OCCC2)s1)=O
44134905	NS1511-1	0001	1511-000001	17	O	O17	0.25umol	25ul	5	1.59	60.25	4	0	-3.27	ChemBridge	C22H20N4O2	372.40	372.40	FREE	DvS-CL	4-(1H-imidazol-1-yl)-N-[(8-methoxyquinolin-5-yl)methyl]-N-methylbenzamide		Not active	-1.14291	CN(Cc(c1cccnc11)ccc1OC)C(c(cc1)ccc1-n1cncc1)=O
29481892	NS1511-1	0001	1511-000001	18	O	O18	0.25umol	25ul	5	0.33	73.66	4	2	-3.40	ChemBridge	C19H22N2O3S	358.50	358.50	FREE	DvS-CL	1-{4-[(2-hydroxyethyl)thio]benzoyl}-4-pyridin-2-ylpiperidin-4-ol		Not active	0.383744	OCCSc(cc1)ccc1C(N(CC1)CCC1(c1ncccc1)O)=O
32430069	NS1511-1	0001	1511-000001	19	O	O19	0.25umol	25ul	4	-0.25	62.30	3	1	-2.89	ChemBridge	C19H21N3O2S	355.50	355.50	FREE	DvS-CL	2-methyl-1-{4-[(pyridin-2-ylthio)methyl]benzoyl}-1,4-diazepan-5-one		Not active	0.366268	CC(CNC(CC1)=O)N1C(c1ccc(CSc2ncccc2)cc1)=O
95861571	NS1511-1	0001	1511-000001	20	O	O20	0.25umol	25ul	5	1.39	59.23	5	0	-1.96	ChemBridge	C19H19N3O2S	353.40	353.40	FREE	DvS-CL	{1-[(3-pyridin-4-ylisoxazol-5-yl)methyl]piperidin-3-yl}(2-thienyl)methanone		Not active	-0.150731	O=C(C1CN(Cc2cc(-c3ccncc3)no2)CCC1)c1cccs1
66261469	NS1511-1	0001	1511-000001	21	O	O21	0.25umol	25ul	3	1.61	58.64	3	1	-2.78	ChemBridge	C14H26N2O3S	302.40	302.40	FREE	DvS-CL	N-(1-cyclohex-1-en-1-ylethyl)-4-methoxypiperidine-1-sulfonamide		Not active	0.113698	CC(C1=CCCCC1)NS(N(CC1)CCC1OC)(=O)=O
95659538	NS1511-1	0001	1511-000001	22	O	O22	0.25umol	25ul	3	2.81	76.53	5	0	-4.32	ChemBridge	C21H19N5O2	373.40	373.40	FREE	DvS-CL	3-{[4-(3-phenyl-1,2,4-oxadiazol-5-yl)-1-piperidinyl]carbonyl}imidazo[1,2-a]pyridine		Not active	0.915722	O=C(c1cnc2n1cccc2)N(CC1)CCC1c1nc(-c2ccccc2)no1
83104740	NS1511-1	0001	1511-000001	03	P	P03	0.25umol	25ul	6	1.42	54.34	3	1	-3.04	ChemBridge	C19H22ClN3O2	359.90	359.90	FREE	DvS-CL	N-[2-(4-chlorophenyl)-2-pyrrolidin-1-ylethyl]-2-(2-oxopyridin-1(2H)-yl)acetamide		Not active	3.36132	O=C(CN(C=CC=C1)C1=O)NCC(c(cc1)ccc1Cl)N1CCCC1
23915418	NS1511-1	0001	1511-000001	04	P	P04	0.25umol	25ul	7	1.98	53.51	3	0	-2.26	ChemBridge	C22H27N3O2	365.50	365.50	FREE	DvS-CL	N-benzyl-N-[(3-methylpyridin-2-yl)methyl]-3-(2-oxopiperidin-1-yl)propanamide		Not active	1.81823	Cc1cccnc1CN(Cc1ccccc1)C(CCN(CCCC1)C1=O)=O
39277543	NS1511-1	0001	1511-000001	05	P	P05	0.25umol	25ul	4	3.32	70.08	5	1	-3.86	ChemBridge	C17H25ClN2O4S	388.90	388.90	FREE	DvS-CL	rac-(3'S,4'S)-1'-[(5-chloro-2-ethoxy-4-methylphenyl)sulfonyl]-1,3'-bipyrrolidin-4'-ol		Not active	2.94731	CCOc(c(S(N(C[C@@H]1N2CCCC2)C[C@@H]1O)(=O)=O)c1)cc(C)c1Cl
42890872	NS1511-1	0001	1511-000001	06	P	P06	0.25umol	25ul	4	2.38	57.69	3	0	-4.17	ChemBridge	C18H24ClFN2O3S	402.90	402.90	FREE	DvS-CL	1-(2-{1-[(2-chloro-4-fluoro-5-methylphenyl)sulfonyl]piperidin-4-yl}ethyl)pyrrolidin-2-one		Not active	2.76339	Cc(c(F)c1)cc(S(N2CCC(CCN(CCC3)C3=O)CC2)(=O)=O)c1Cl
34227753	NS1511-1	0001	1511-000001	07	P	P07	0.25umol	25ul	3	1.79	89.44	6	0	-3.49	ChemBridge	C16H17N3O4S2	379.50	379.50	FREE	DvS-CL	5-{1-[(5-isoxazol-5-yl-2-methyl-3-thienyl)sulfonyl]pyrrolidin-2-yl}-3-methylisoxazole		Not active	2.99454	Cc1noc(C(CCC2)N2S(c2c(C)sc(-c3ccno3)c2)(=O)=O)c1
63647645	NS1511-1	0001	1511-000001	08	P	P08	0.25umol	25ul	5	2.53	60.33	3	1	-3.89	ChemBridge	C19H23FN2O3	346.40	346.40	FREE	DvS-CL	1-ethyl-N-[1-(3-fluoro-4-methoxyphenyl)ethyl]-4,6-dimethyl-2-oxo-1,2-dihydropyridine-3-carboxamide		Not active	1.70464	CCN(C(C)=CC(C)=C1C(NC(C)c(cc2)cc(F)c2OC)=O)C1=O
70243931	NS1511-1	0001	1511-000001	09	P	P09	0.25umol	25ul	5	2.84	92.09	5	1	-4.40	ChemBridge	C16H20N4O3S2	380.50	380.50	FREE	DvS-CL	N-[(3-ethylisoxazol-5-yl)methyl]-N,2-dimethyl-5-(3-methyl-1H-pyrazol-5-yl)thiophene-3-sulfonamide		Not active	1.6468	CCc1noc(CN(C)S(c2c(C)sc(-c3cc(C)n[nH]3)c2)(=O)=O)c1
23910313	NS1511-1	0001	1511-000001	10	P	P10	0.25umol	25ul	4	0.41	52.98	3	0	-1.98	ChemBridge	C17H23N3O2S	333.50	333.50	FREE	DvS-CL	2-methyl-6-({2-[2-(2-thienyl)ethyl]piperidin-1-yl}carbonyl)-4,5-dihydropyridazin-3(2H)-one		Not active	2.07996	CN(C(CC1)=O)N=C1C(N1C(CCc2cccs2)CCCC1)=O
24257997	NS1511-1	0001	1511-000001	11	P	P11	0.25umol	25ul	3	3.90	45.92	4	0	-5.11	ChemBridge	C21H26N2O3	354.50	354.50	FREE	DvS-CL	4-{2-[2-(2-furyl)azepan-1-yl]-2-oxoethyl}-2,3,4,5-tetrahydro-1,4-benzoxazepine		Not active	1.64867	O=C(CN1Cc(cccc2)c2OCC1)N(CCCCC1)C1c1ccco1
32949891	NS1511-1	0001	1511-000001	12	P	P12	0.25umol	25ul	5	0.79	67.87	4	1	-2.50	ChemBridge	C20H28N2O4	360.50	360.50	FREE	DvS-CL	1-(3-methoxybenzoyl)-N-(tetrahydro-2H-pyran-2-ylmethyl)piperidine-4-carboxamide		Not active	1.86151	COc1cccc(C(N(CC2)CCC2C(NCC2OCCCC2)=O)=O)c1
38016386	NS1511-1	0001	1511-000001	13	P	P13	0.25umol	25ul	7	2.83	68.73	5	0	-2.97	ChemBridge	C18H24N2O4S	364.50	364.50	FREE	DvS-CL	2-methoxy-N-(2-methoxyethyl)-4,5-dimethyl-N-(pyridin-3-ylmethyl)benzenesulfonamide		Not active	1.88294	Cc(c(C)c1)cc(OC)c1S(N(CCOC)Cc1cnccc1)(=O)=O
23864858	NS1511-1	0001	1511-000001	14	P	P14	0.25umol	25ul	5	2.74	45.92	4	0	-4.04	ChemBridge	C20H26N2O3	342.40	342.40	FREE	DvS-CL	1-[(4-methoxyphenyl)acetyl]-4-[(5-methyl-2-furyl)methyl]-1,4-diazepane		Not active	0.933406	Cc1ccc(CN(CCC2)CCN2C(Cc(cc2)ccc2OC)=O)o1
88673926	NS1511-1	0001	1511-000001	15	P	P15	0.25umol	25ul	2	1.96	51.02	3	0	-3.14	ChemBridge	C18H22N4O	310.40	310.40	FREE	DvS-CL	1-(1,2,3,4-tetrahydronaphthalen-2-ylcarbonyl)-4-(4H-1,2,4-triazol-4-yl)piperidine		Not active	1.65783	O=C(C(CC1)Cc2c1cccc2)N(CC1)CCC1n1cnnc1
95445440	NS1511-1	0001	1511-000001	16	P	P16	0.25umol	25ul	5	1.38	96.45	5	2	-2.93	ChemBridge	C17H14N6OS	350.40	350.40	FREE	DvS-CL	N-[2-(3-pyridin-3-yl-1H-1,2,4-triazol-5-yl)ethyl]-1,3-benzothiazole-6-carboxamide		Not active	1.3029	O=C(c(cc1)cc2c1ncs2)NCCc1nc(-c2cnccc2)n[nH]1
41288537	NS1511-1	0001	1511-000001	17	P	P17	0.25umol	25ul	5	1.76	81.81	4	1	-3.32	ChemBridge	C20H17N5O2	359.40	359.40	FREE	DvS-CL	3-(4-oxoquinazolin-3(4H)-yl)-N-[3-(1H-pyrazol-1-yl)phenyl]propanamide		Not active	1.48203	O=C(CCN(C=Nc1c2cccc1)C2=O)Nc1cc(-n2nccc2)ccc1
16603484	NS1511-1	0001	1511-000001	18	P	P18	0.25umol	25ul	5	2.97	41.57	3	1	-4.00	ChemBridge	C19H22N2O2	310.40	310.40	FREE	DvS-CL	2-[benzyl(methyl)amino]-N-(2-methyl-2,3-dihydro-1-benzofuran-5-yl)acetamide		Not active	1.3753	CC(C1)Oc(cc2)c1cc2NC(CN(C)Cc1ccccc1)=O
23924732	NS1511-1	0001	1511-000001	19	P	P19	0.25umol	25ul	7	3.00	58.44	3	0	-4.65	ChemBridge	C23H32N4O2	396.50	396.50	FREE	DvS-CL	N-[3-(3,5-dimethyl-1H-pyrazol-1-yl)propyl]-1-(4-isopropylphenyl)-N-methyl-5-oxopyrrolidine-3-carboxamide		Not active	2.62109	CC(C)c(cc1)ccc1N(CC(C1)C(N(C)CCCn2nc(C)cc2C)=O)C1=O
20264723	NS1511-1	0001	1511-000001	20	P	P20	0.25umol	25ul	7	2.74	66.93	5	1	-4.34	ChemBridge	C21H28N4O3	384.50	384.50	FREE	DvS-CL	N-(3,5-dimethoxyphenyl)-3-[4-(3-methylpyridin-2-yl)piperazin-1-yl]propanamide		Not active	1.83113	Cc1cccnc1N1CCN(CCC(Nc2cc(OC)cc(OC)c2)=O)CC1
32782208	NS1511-1	0001	1511-000001	21	P	P21	0.25umol	25ul	5	0.83	71.70	6	0	-2.61	ChemBridge	C20H26N4O3	370.50	370.50	FREE	DvS-CL	6-isopropyl-2-methoxy-3-{[2-(3-methylisoxazol-5-yl)pyrrolidin-1-yl]methyl}-6,7-dihydro-5H-pyrrolo[3,4-b]pyridin-5-one		Not active	1.50242	CC(C)N(Cc1c2cc(CN(CCC3)C3c3cc(C)no3)c(OC)n1)C2=O
51165829	NS1511-1	0001	1511-000001	22	P	P22	0.25umol	25ul	3	1.84	35.50	3	0	-2.02	ChemBridge	C18H23N5	309.40	309.40	FREE	DvS-CL	2-[4-(1-phenylpyrrolidin-3-yl)piperazin-1-yl]pyrazine		Not active	0.852268	C(CN(C1)c2ccccc2)C1N(CC1)CCN1c1nccnc1
17320184	NS1511-1	0005	1511-000005	03	A	A03	0.25umol	25ul	7	2.61	76.19	4	1	-3.86	ChemBridge	C17H27N5O2	333.40	333.40	FREE	DvS-CL	N-[(3-ethylisoxazol-5-yl)methyl]-N'-[1-(1-ethylpropyl)-4-methyl-1H-pyrazol-5-yl]-N-methylurea		Not active	2.5587	CCC(CC)n1ncc(C)c1NC(N(C)Cc1cc(CC)no1)=O
38153810	NS1511-1	0005	1511-000005	04	A	A04	0.25umol	25ul	4	0.92	81.10	6	0	-2.53	ChemBridge	C19H19N5O2	349.40	349.40	FREE	DvS-CL	4-[2-oxo-2-(3-pyrimidin-4-ylpiperidin-1-yl)ethoxy]quinazoline		Not active	2.15789	O=C(COc1ncnc2ccccc12)N(CCC1)CC1c1ncncc1
54007608	NS1511-1	0005	1511-000005	05	A	A05	0.25umol	25ul	6	0.44	77.42	7	0	0.25	ChemBridge	C18H20N4O3	340.40	340.40	FREE	DvS-CL	2-{[(1-{[5-(2-furyl)-1,3,4-oxadiazol-2-yl]methyl}piperidin-3-yl)oxy]methyl}pyridine		Not active	1.01117	C(c1nnc(-c2ccco2)o1)N(CCC1)CC1OCc1ncccc1
99554292	NS1511-1	0005	1511-000005	06	A	A06	0.25umol	25ul	4	2.88	31.92	2	1	-1.42	ChemBridge	C17H18FN3	283.40	283.40	FREE	DvS-CL	1-(5-fluoro-1H-indol-2-yl)-N-methyl-N-[(6-methylpyridin-2-yl)methyl]methanamine		Not active	2.51885	Cc1cccc(CN(C)Cc2cc(cc(cc3)F)c3[nH]2)n1
95462324	NS1511-1	0005	1511-000005	07	A	A07	0.25umol	25ul	6	2.86	90.52	5	1	-4.37	ChemBridge	C20H19N7O	373.40	373.40	FREE	DvS-CL	2-(2-cyclopropyl-1H-benzimidazol-1-yl)-N-[(1-phenyl-1H-tetrazol-5-yl)methyl]acetamide		Not active	1.19808	O=C(Cn1c(cccc2)c2nc1C1CC1)NCc1nnnn1-c1ccccc1
87589770	NS1511-1	0005	1511-000005	08	A	A08	0.25umol	25ul	5	0.12	80.48	5	0	-3.24	ChemBridge	C18H20N2O4S	360.40	360.40	FREE	DvS-CL	N-benzyl-5-cyclopropyl-N-(1,1-dioxidotetrahydro-3-thienyl)-1,3-oxazole-4-carboxamide		Not active	1.02841	O=C(c1c(C2CC2)ocn1)N(Cc1ccccc1)C(CC1)CS1(=O)=O
64562850	NS1511-1	0005	1511-000005	09	A	A09	0.25umol	25ul	6	1.43	78.01	3	3	-2.75	ChemBridge	C16H21N3O2S	319.40	319.40	FREE	DvS-CL	N-[3-hydroxy-2-(3-thienylmethyl)propyl]-4,5,6,7-tetrahydro-1H-indazole-3-carboxamide		Not active	1.37529	OCC(Cc1cscc1)CNC(c1n[nH]c2c1CCCC2)=O
56165472	NS1511-1	0005	1511-000005	10	A	A10	0.25umol	25ul	5	1.80	89.47	6	1	-3.24	ChemBridge	C17H21N5O3	343.40	343.40	FREE	DvS-CL	2,6-dimethoxy-N-(1-pyrazin-2-ylpiperidin-3-yl)nicotinamide		Not active	0.37011	COc(cc1)nc(OC)c1C(NC(CCC1)CN1c1nccnc1)=O
40595868	NS1511-1	0005	1511-000005	11	A	A11	0.25umol	25ul	7	2.07	51.14	5	0	-1.17	ChemBridge	C18H24N4OS	344.50	344.50	FREE	DvS-CL	4-{[2-(butylthio)pyrimidin-5-yl]methyl}-2-pyridin-3-ylmorpholine		Not active	0.284431	CCCCSc1ncc(CN2CC(c3cnccc3)OCC2)cn1
51584798	NS1511-1	0005	1511-000005	12	A	A12	0.25umol	25ul	6	2.71	50.16	3	1	-4.25	ChemBridge	C20H27ClN4O	374.90	374.90	FREE	DvS-CL	N-(2-chlorophenyl)-3-[4-(1-isopropyl-1H-imidazol-2-yl)piperidin-1-yl]propanamide		Not active	2.07178	CC(C)n1c(C2CCN(CCC(Nc(cccc3)c3Cl)=O)CC2)ncc1
13097458	NS1511-1	0005	1511-000005	13	A	A13	0.25umol	25ul	6	2.05	61.44	3	2	-3.45	ChemBridge	C19H22FN3O2	343.40	343.40	FREE	DvS-CL	4-({[(4-fluorobenzyl)(methyl)amino]acetyl}amino)-N,3-dimethylbenzamide		Not active	4.02299	Cc(cc(cc1)C(NC)=O)c1NC(CN(C)Cc(cc1)ccc1F)=O
64867390	NS1511-1	0005	1511-000005	14	A	A14	0.25umol	25ul	4	2.35	71.95	4	1	-3.61	ChemBridge	C17H19N3O2S	329.40	329.40	FREE	DvS-CL	5-acetyl-N-[(4-methyl-5,6,7,8-tetrahydroquinazolin-2-yl)methyl]thiophene-2-carboxamide		Not active	2.3839	CC(c1ccc(C(NCc2nc(CCCC3)c3c(C)n2)=O)s1)=O
13784883	NS1511-1	0005	1511-000005	15	A	A15	0.25umol	25ul	6	2.46	47.09	4	0	-2.37	ChemBridge	C16H20N4O	284.40	284.40	FREE	DvS-CL	2-(1H-benzimidazol-1-yl)-N-[(3-ethylisoxazol-5-yl)methyl]-N-methylethanamine		Not active	2.80784	CCc1noc(CN(C)CCn2c(cccc3)c3nc2)c1
42029275	NS1511-1	0005	1511-000005	16	A	A16	0.25umol	25ul	4	0.73	66.48	4	1	-2.51	ChemBridge	C18H25FN2O3S	368.50	368.50	FREE	DvS-CL	1-(1,1-dioxidotetrahydro-3-thienyl)-N-(5-fluoro-2-methylbenzyl)piperidine-4-carboxamide		Not active	4.17598	Cc(cc1)c(CNC(C(CC2)CCN2C(CC2)CS2(=O)=O)=O)cc1F
28522856	NS1511-1	0005	1511-000005	17	A	A17	0.25umol	25ul	4	0.85	70.67	3	2	-2.01	ChemBridge	C14H14N4OS	286.40	286.40	FREE	DvS-CL	2-(1H-indazol-3-yl)-N-[(2-methyl-1,3-thiazol-4-yl)methyl]acetamide		Not active	2.72983	Cc1nc(CNC(Cc2n[nH]c3c2cccc3)=O)cs1
34466693	NS1511-1	0005	1511-000005	18	A	A18	0.25umol	25ul	4	2.08	55.30	5	0	-2.33	ChemBridge	C19H21N3O2	323.40	323.40	FREE	DvS-CL	2-(2-furyl)-1-[(3-pyridin-3-ylisoxazol-5-yl)methyl]azepane		Not active	2.98244	C(c1cc(-c2cnccc2)no1)N(CCCCC1)C1c1ccco1
60947373	NS1511-1	0005	1511-000005	19	A	A19	0.25umol	25ul	5	1.49	71.09	5	1	-1.84	ChemBridge	C17H15FN4O2	326.30	326.30	FREE	DvS-CL	1-(5-fluoro-1H-indol-2-yl)-N-{[5-(2-furyl)-1,3,4-oxadiazol-2-yl]methyl}-N-methylmethanamine		Not active	3.30497	CN(Cc1cc(cc(cc2)F)c2[nH]1)Cc1nnc(-c2ccco2)o1
19542692	NS1511-1	0005	1511-000005	20	A	A20	0.25umol	25ul	5	2.19	75.08	3	2	-1.88	ChemBridge	C16H15N5OS	325.39	325.30	FREE	DvS-CL	N-[2-(1H-benzimidazol-2-yl)ethyl]-2-imidazo[2,1-b][1,3]thiazol-6-ylacetamide		Not active	1.03516	O=C(Cc1cn(ccs2)c2n1)NCCc1nc(cccc2)c2[nH]1
30998565	NS1511-1	0005	1511-000005	21	A	A21	0.25umol	25ul	3	2.37	58.12	3	1	-3.78	ChemBridge	C17H17F3N4O	350.30	350.30	FREE	DvS-CL	N-(1-pyrazin-2-ylpiperidin-4-yl)-4-(trifluoromethyl)benzamide		Not active	2.7847	O=C(c1ccc(C(F)(F)F)cc1)NC(CC1)CCN1c1nccnc1
28276500	NS1511-1	0005	1511-000005	22	A	A22	0.25umol	25ul	6	0.42	55.20	3	0	-1.79	ChemBridge	C15H19N3O2S	351.43	305.40	HCOOH	DvS-CL	2-(5-acetyl-3-thienyl)-N-[(1-ethyl-1H-imidazol-2-yl)methyl]-N-methylacetamide formate		Not active	2.76657	CCn1c(CN(C)C(Cc2csc(C(C)=O)c2)=O)ncc1
81367887	NS1511-1	0005	1511-000005	03	B	B03	0.25umol	25ul	4	1.80	51.22	3	1	-2.80	ChemBridge	C12H11ClN2O2S	282.80	282.80	FREE	DvS-CL	3-chloro-N-[(4-methoxypyridin-2-yl)methyl]thiophene-2-carboxamide		Not active	0.861774	COc1cc(CNC(c(scc2)c2Cl)=O)ncc1
60560675	NS1511-1	0005	1511-000005	04	B	B04	0.25umol	25ul	5	2.78	59.98	5	0	-3.04	ChemBridge	C19H25N5O	339.40	339.40	FREE	DvS-CL	1-{2-[4-(3-isopropyl-1,2,4-oxadiazol-5-yl)piperidin-1-yl]ethyl}-1H-benzimidazole		Not active	0.987064	CC(C)c1noc(C2CCN(CCn3c(cccc4)c4nc3)CC2)n1
45847811	NS1511-1	0005	1511-000005	05	B	B05	0.25umol	25ul	7	2.06	50.38	4	1	-2.06	ChemBridge	C16H23N3O2	289.40	289.40	FREE	DvS-CL	1-[4-methoxy-3-(methoxymethyl)phenyl]-N-methyl-N-[(5-methyl-1H-pyrazol-3-yl)methyl]methanamine		Not active	0.666239	Cc1cc(CN(C)Cc(cc2)cc(COC)c2OC)n[nH]1
28358005	NS1511-1	0005	1511-000005	06	B	B06	0.25umol	25ul	5	-0.71	92.18	5	2	-2.13	ChemBridge	C14H15N3O3S	305.40	305.40	FREE	DvS-CL	5-acetyl-N-[2-(6-hydroxy-2-methylpyrimidin-4-yl)ethyl]thiophene-2-carboxamide		Not active	-0.02643	CC(c1ccc(C(NCCc2nc(C)nc(O)c2)=O)s1)=O
97117796	NS1511-1	0005	1511-000005	07	B	B07	0.25umol	25ul	6	2.10	46.09	3	0	-3.60	ChemBridge	C18H19N3OS2	357.50	357.50	FREE	DvS-CL	N-benzyl-2-(2-methyl-1,3-thiazol-4-yl)-N-[(4-methyl-1,3-thiazol-5-yl)methyl]acetamide		Not active	0.190368	Cc1c(CN(Cc2ccccc2)C(Cc2csc(C)n2)=O)scn1
76175286	NS1511-1	0005	1511-000005	08	B	B08	0.25umol	25ul	4	2.27	51.54	3	0	-3.81	ChemBridge	C21H19FN2O3	366.40	366.40	FREE	DvS-CL	4-({3-[(2-fluorobenzyl)oxy]azetidin-1-yl}carbonyl)-1-methylquinolin-2(1H)-one		Not active	0.316982	CN(c(cccc1)c1C(C(N(C1)CC1OCc(cccc1)c1F)=O)=C1)C1=O
57462457	NS1511-1	0005	1511-000005	09	B	B09	0.25umol	25ul	4	0.97	83.56	4	2	-2.17	ChemBridge	C16H15N5O	293.30	293.30	FREE	DvS-CL	N-[(5-methylpyrazin-2-yl)methyl]-3-(1H-pyrazol-4-yl)benzamide		Not active	1.00444	Cc1cnc(CNC(c2cc(-c3c[nH]nc3)ccc2)=O)cn1
18214521	NS1511-1	0005	1511-000005	10	B	B10	0.25umol	25ul	7	2.61	60.17	4	1	-3.78	ChemBridge	C16H20ClN3O2	321.80	321.80	FREE	DvS-CL	3-{3-[(3-chlorophenoxy)methyl]-5-cyclobutyl-1H-1,2,4-triazol-1-yl}propan-1-ol		Not active	0.552767	OCCCn1nc(COc2cccc(Cl)c2)nc1C1CCC1
98721636	NS1511-1	0005	1511-000005	11	B	B11	0.25umol	25ul	6	-0.22	89.13	5	2	-2.51	ChemBridge	C12H20N4O3S	300.40	300.40	FREE	DvS-CL	N-[trans-3-ethoxytetrahydro-2H-pyran-4-yl]-2-[(3-methyl-1H-1,2,4-triazol-5-yl)thio]acetamide		Not active	0.877327	CCO[C@@H](COCC1)[C@H]1NC(CSc1nc(C)n[nH]1)=O
94967423	NS1511-1	0005	1511-000005	12	B	B12	0.25umol	25ul	5	2.94	70.25	3	2	-4.21	ChemBridge	C18H19FN4O2	342.40	342.40	FREE	DvS-CL	N'-(4-ethoxyphenyl)-N-[(6-fluoro-1H-benzimidazol-2-yl)methyl]-N-methylurea		Not active	0.97121	CCOc(cc1)ccc1NC(N(C)Cc1nc(ccc(F)c2)c2[nH]1)=O
69713423	NS1511-1	0005	1511-000005	13	B	B13	0.25umol	25ul	4	2.37	67.99	4	1	-3.36	ChemBridge	C13H16N4O2S	292.40	292.40	FREE	DvS-CL	N-(imidazo[2,1-b][1,3]thiazol-6-ylmethyl)-3-isopropyl-4,5-dihydroisoxazole-5-carboxamide		Not active	-0.34466	CC(C)C(C1)=NOC1C(NCc1cn(ccs2)c2n1)=O
20736466	NS1511-1	0005	1511-000005	14	B	B14	0.25umol	25ul	2	2.81	62.13	3	1	-3.86	ChemBridge	C18H19N3O2	309.40	309.40	FREE	DvS-CL	5-[(4,6-dimethyl-1-benzofuran-3-yl)acetyl]-4,5,6,7-tetrahydro-2H-pyrazolo[4,3-c]pyridine		Not active	0.894541	Cc1cc(C)c(c(CC(N2Cc3c[nH]nc3CC2)=O)co2)c2c1
16264611	NS1511-1	0005	1511-000005	15	B	B15	0.25umol	25ul	3	1.68	48.00	4	0	-3.05	ChemBridge	C17H14ClNO4	331.80	331.80	FREE	DvS-CL	1-(1,3-benzodioxol-5-ylcarbonyl)-3-(2-chlorophenoxy)azetidine		Not active	0.736734	O=C(c(cc1)cc2c1OCO2)N(C1)CC1Oc(cccc1)c1Cl
23298336	NS1511-1	0005	1511-000005	16	B	B16	0.25umol	25ul	5	1.58	97.04	6	1	-3.08	ChemBridge	C15H18N6O2S	346.40	346.40	FREE	DvS-CL	N-(2,1,3-benzothiadiazol-5-ylmethyl)-N'-[1-(3-ethyl-1,2,4-oxadiazol-5-yl)ethyl]-N-methylurea		Not active	1.23095	CCc1noc(C(C)NC(N(C)Cc2cc3nsnc3cc2)=O)n1
88023926	NS1511-1	0005	1511-000005	17	B	B17	0.25umol	25ul	6	1.05	73.91	3	2	-2.81	ChemBridge	C18H20FN5OS	373.50	373.50	FREE	DvS-CL	3-(5-fluoro-1H-benzimidazol-2-yl)-N-[(2-pyrrolidin-1-yl-1,3-thiazol-4-yl)methyl]propanamide		Not active	0.57635	O=C(CCc1nc(cc(cc2)F)c2[nH]1)NCc1csc(N2CCCC2)n1
56035851	NS1511-1	0005	1511-000005	18	B	B18	0.25umol	25ul	4	2.10	49.25	4	1	-2.55	ChemBridge	C20H21N3OS	351.50	351.50	FREE	DvS-CL	1-[(4-phenyl-1,3-thiazol-2-yl)methyl]-4-pyridin-2-ylpiperidin-4-ol		Not active	0.263557	OC1(CCN(Cc2nc(-c3ccccc3)cs2)CC1)c1ncccc1
98551207	NS1511-1	0005	1511-000005	19	B	B19	0.25umol	25ul	5	1.66	80.66	5	1	-3.09	ChemBridge	C15H16F3N5O	339.30	339.30	FREE	DvS-CL	2,6-dimethyl-N-{2-[4-methyl-6-(trifluoromethyl)pyrimidin-2-yl]ethyl}pyrimidine-4-carboxamide		Not active	1.33661	Cc1cc(C(F)(F)F)nc(CCNC(c2nc(C)nc(C)c2)=O)n1
43118905	NS1511-1	0005	1511-000005	20	B	B20	0.25umol	25ul	5	1.97	72.94	2	2	-3.17	ChemBridge	C16H18N4OS	314.40	314.40	FREE	DvS-CL	N-[3-(2-amino-1,3-thiazol-4-yl)propyl]-1-methyl-1H-indole-4-carboxamide		Not active	1.46355	Cn1c2cccc(C(NCCCc3csc(N)n3)=O)c2cc1
78656286	NS1511-1	0005	1511-000005	21	B	B21	0.25umol	25ul	6	1.40	51.39	5	0	-0.37	ChemBridge	C18H23N3O2	313.40	313.40	FREE	DvS-CL	2-[({1-[(5-cyclopropylisoxazol-3-yl)methyl]piperidin-4-yl}oxy)methyl]pyridine		Not active	0.804101	C(c1noc(C2CC2)c1)N(CC1)CCC1OCc1ncccc1
76543177	NS1511-1	0005	1511-000005	22	B	B22	0.25umol	25ul	4	1.59	63.91	4	0	-2.89	ChemBridge	C15H18ClN5O	319.80	319.80	FREE	DvS-CL	1-{3-[3-(2-chlorophenyl)pyrrolidin-1-yl]-3-oxopropyl}-5-methyl-1H-tetrazole		Not active	1.56442	Cc1nnnn1CCC(N(CC1)CC1c(cccc1)c1Cl)=O
35532019	NS1511-1	0005	1511-000005	03	C	C03	0.25umol	25ul	6	1.51	93.09	4	2	-3.13	ChemBridge	C17H22N4O3S	362.50	362.50	FREE	DvS-CL	N-[3-(2-ethyl-1H-imidazol-1-yl)propyl]-2-oxo-1,2,3,4-tetrahydroquinoline-6-sulfonamide		Not active	0.853703	CCc1nccn1CCCNS(c(cc1)cc(CC2)c1NC2=O)(=O)=O
84834735	NS1511-1	0005	1511-000005	04	C	C04	0.25umol	25ul	3	1.19	54.68	3	0	-2.28	ChemBridge	C16H17N3O2	283.30	283.30	FREE	DvS-CL	3-[(2-propyl-2,5-dihydro-1H-pyrrol-1-yl)carbonyl]-4H-pyrido[1,2-a]pyrimidin-4-one		Not active	0.102424	CCCC(C=CC1)N1C(C1=CN=C(C=CC=C2)N2C1=O)=O
23320504	NS1511-1	0005	1511-000005	05	C	C05	0.25umol	25ul	5	0.41	90.52	5	1	-1.82	ChemBridge	C15H17N7O	311.30	311.30	FREE	DvS-CL	3-(1-methyl-1H-pyrazol-4-yl)-N-[3-(5-methyl-1H-tetrazol-1-yl)phenyl]propanamide		Not active	-0.00349	Cc1nnnn1-c1cccc(NC(CCc2cn(C)nc2)=O)c1
77269553	NS1511-1	0005	1511-000005	06	C	C06	0.25umol	25ul	5	0.64	85.07	5	1	-2.19	ChemBridge	C13H14N6OS2	334.40	334.40	FREE	DvS-CL	N-[(2-methylimidazo[2,1-b][1,3,4]thiadiazol-6-yl)methyl]-2-[(4-methylpyrimidin-2-yl)thio]acetamide		Not active	0.686225	Cc(s1)nn2c1nc(CNC(CSc1nc(C)ccn1)=O)c2
53286544	NS1511-1	0005	1511-000005	07	C	C07	0.25umol	25ul	4	1.33	67.23	3	1	-2.69	ChemBridge	C15H22N4O2S	322.40	322.40	FREE	DvS-CL	N-[3-(1-methyl-1H-benzimidazol-2-yl)propyl]pyrrolidine-1-sulfonamide		Not active	-0.6523	Cn1c(cccc2)c2nc1CCCNS(N1CCCC1)(=O)=O
88523686	NS1511-1	0005	1511-000005	08	C	C08	0.25umol	25ul	6	2.61	63.05	3	1	-2.53	ChemBridge	C18H27N5O	329.40	329.40	FREE	DvS-CL	N'-[1-(1,2-dimethylpropyl)-1H-pyrazol-5-yl]-N-[(5-ethylpyridin-2-yl)methyl]-N-methylurea		Not active	-0.05768	CCc1cnc(CN(C)C(Nc2ccnn2C(C)C(C)C)=O)cc1
87364981	NS1511-1	0005	1511-000005	09	C	C09	0.25umol	25ul	4	1.00	90.54	3	3	-2.71	ChemBridge	C20H20N4O3	364.40	364.40	FREE	DvS-CL	3-oxo-N-[4-(2-oxopyrrolidin-1-yl)benzyl]-1,2,3,4-tetrahydroquinoxaline-6-carboxamide		Not active	-0.58072	O=C(c(cc1)cc(N2)c1NCC2=O)NCc(cc1)ccc1N(CCC1)C1=O
98259706	NS1511-1	0005	1511-000005	10	C	C10	0.25umol	25ul	4	2.89	52.23	3	1	-3.84	ChemBridge	C17H22N4O	298.40	298.40	FREE	DvS-CL	N-methyl-2-(2-methyl-2,3-dihydro-1H-indol-1-yl)-N-[(3-methyl-1H-pyrazol-4-yl)methyl]-2-oxoethanamine		Not active	0.218124	CC(C1)N(C(CN(C)Cc2c[nH]nc2C)=O)c2c1cccc2
84844212	NS1511-1	0005	1511-000005	11	C	C11	0.25umol	25ul	4	1.82	60.93	4	0	-3.48	ChemBridge	C16H24ClN3O3S	373.90	373.90	FREE	DvS-CL	2-{4-[(3-chlorobenzyl)sulfonyl]-1,4-diazepan-1-yl}-N,N-dimethylacetamide		Not active	0.889977	CN(C)C(CN(CCC1)CCN1S(Cc1cccc(Cl)c1)(=O)=O)=O
99614518	NS1511-1	0005	1511-000005	12	C	C12	0.25umol	25ul	5	2.92	50.80	3	1	-4.08	ChemBridge	C16H23ClN2O3	326.80	326.80	FREE	DvS-CL	N'-(5-chloro-2-methoxyphenyl)-N-methyl-N-[2-(tetrahydro-2H-pyran-2-yl)ethyl]urea		Not active	0.495881	CN(CCC1OCCCC1)C(Nc(cc(cc1)Cl)c1OC)=O
85635437	NS1511-1	0005	1511-000005	13	C	C13	0.25umol	25ul	7	2.40	71.29	6	0	-2.52	ChemBridge	C19H20N4O3	352.40	352.40	FREE	DvS-CL	3-{2-[1-(1,3-benzodioxol-5-yl)-3-(2-methoxyethyl)-1H-1,2,4-triazol-5-yl]ethyl}pyridine		Not active	-0.05087	COCCc(nc1CCc2cnccc2)nn1-c(cc1)cc2c1OCO2
16185856	NS1511-1	0005	1511-000005	14	C	C14	0.25umol	25ul	4	-0.08	60.45	4	1	-2.61	ChemBridge	C14H17ClN2O3	296.80	296.80	FREE	DvS-CL	3-chloro-N-[rac-(1S,5S,6R,7S)-7-(methoxymethyl)-2-oxabicyclo[3.2.0]hept-6-yl]isonicotinamide		Not active	0.215987	COC[C@@H]1[C@@H]2OCC[C@@H]2[C@@H]1NC(c(ccnc1)c1Cl)=O
44532402	NS1511-1	0005	1511-000005	15	C	C15	0.25umol	25ul	6	2.78	30.93	4	0	-2.76	ChemBridge	C18H23NO3	301.40	301.40	FREE	DvS-CL	N,N-dimethyl-1-(3',4',5'-trimethoxybiphenyl-4-yl)methanamine		Not active	0.253582	CN(C)Cc(cc1)ccc1-c(cc1OC)cc(OC)c1OC
74774494	NS1511-1	0005	1511-000005	16	C	C16	0.25umol	25ul	5	3.02	29.54	2	0	-3.86	ChemBridge	C13H16ClNO2S	285.80	285.80	FREE	DvS-CL	3-(3-chlorophenoxy)-1-[(ethylthio)acetyl]azetidine		Not active	-0.65615	CCSCC(N(C1)CC1Oc1cccc(Cl)c1)=O
37000790	NS1511-1	0005	1511-000005	17	C	C17	0.25umol	25ul	3	2.85	75.43	2	2	-4.04	ChemBridge	C19H27N3O2	329.40	329.40	FREE	DvS-CL	N-[4-(aminocarbonyl)benzyl]-2-azaspiro[4.6]undecane-2-carboxamide		Not active	0.197584	NC(c1ccc(CNC(N(CC2)CC22CCCCCC2)=O)cc1)=O
16952403	NS1511-1	0005	1511-000005	18	C	C18	0.25umol	25ul	7	1.91	55.05	5	0	-1.96	ChemBridge	C14H20N4OS	292.40	292.40	FREE	DvS-CL	1-[2-(sec-butylthio)pyrimidin-5-yl]-N-(isoxazol-3-ylmethyl)-N-methylmethanamine		Not active	0.318342	CCC(C)Sc1ncc(CN(C)Cc2nocc2)cn1
48246828	NS1511-1	0005	1511-000005	19	C	C19	0.25umol	25ul	4	2.65	88.85	5	1	-4.51	ChemBridge	C19H18N2O5S2	418.50	418.50	FREE	DvS-CL	5-(4-methoxyphenyl)-N-(2-methyl-1,1-dioxido-3,4-dihydro-2H-thieno[2,3-e][1,2]thiazin-4-yl)-2-furamide		Not active	0.212228	CN(CC(c1c2ccs1)NC(c1ccc(-c(cc3)ccc3OC)o1)=O)S2(=O)=O
20734012	NS1511-1	0005	1511-000005	20	C	C20	0.25umol	25ul	5	2.23	77.05	5	0	-3.78	ChemBridge	C20H25N5O2	367.50	367.50	FREE	DvS-CL	1-{3-[3-(3-isopropyl-1,2,4-oxadiazol-5-yl)piperidin-1-yl]-3-oxopropyl}-1H-benzimidazole		Not active	-0.08662	CC(C)c1noc(C(CCC2)CN2C(CCn2c(cccc3)c3nc2)=O)n1
83760836	NS1511-1	0005	1511-000005	21	C	C21	0.25umol	25ul	4	1.93	49.33	3	0	-2.89	ChemBridge	C13H20N4OS	280.40	280.40	FREE	DvS-CL	1-[(ethylthio)acetyl]-4-pyrimidin-2-yl-1,4-diazepane		Not active	0.07146	CCSCC(N(CCC1)CCN1c1ncccn1)=O
50963337	NS1511-1	0005	1511-000005	22	C	C22	0.25umol	25ul	6	2.34	46.09	3	0	-2.14	ChemBridge	C14H17N3OS2	307.40	307.40	FREE	DvS-CL	N-ethyl-2-[(4-methyl-1,3-thiazol-2-yl)thio]-N-(pyridin-2-ylmethyl)acetamide		Not active	0.441677	CCN(Cc1ncccc1)C(CSc1nc(C)cs1)=O
28377573	NS1511-1	0005	1511-000005	03	D	D03	0.25umol	25ul	6	1.33	73.12	6	0	-1.77	ChemBridge	C18H17N5O2	335.40	335.40	FREE	DvS-CL	1-[5-(2-furyl)-1,3,4-oxadiazol-2-yl]-N-methyl-N-[(1-phenyl-1H-pyrazol-4-yl)methyl]methanamine		Not active	0.51465	CN(Cc1cn(-c2ccccc2)nc1)Cc1nnc(-c2ccco2)o1
66161357	NS1511-1	0005	1511-000005	04	D	D04	0.25umol	25ul	7	-0.54	88.49	4	2	-2.65	ChemBridge	C18H23N5O3	357.40	357.40	FREE	DvS-CL	N-{[1-(2-methoxyethyl)-1H-imidazol-5-yl]methyl}-N'-[4-(2-oxopyrrolidin-1-yl)phenyl]urea		Not active	-0.01817	COCCn1c(CNC(Nc(cc2)ccc2N(CCC2)C2=O)=O)cnc1
45739678	NS1511-1	0005	1511-000005	05	D	D05	0.25umol	25ul	5	0.86	90.96	6	0	-2.71	ChemBridge	C19H23N7O2	381.40	381.40	FREE	DvS-CL	4-{[4-(5-methyl-1H-tetrazol-1-yl)phenyl]acetyl}-2-(1H-pyrazol-1-ylmethyl)-1,4-oxazepane		Not active	-0.31879	Cc1nnnn1-c1ccc(CC(N2CC(Cn3nccc3)OCCC2)=O)cc1
27800778	NS1511-1	0005	1511-000005	06	D	D06	0.25umol	25ul	5	3.83	74.25	4	1	-5.38	ChemBridge	C21H27FN6O	398.50	398.50	FREE	DvS-CL	N-{[1-(5-fluoro-4-pyrrolidin-1-ylpyrimidin-2-yl)piperidin-3-yl]methyl}-5-methylnicotinamide		Not active	0.102111	Cc1cc(C(NCC(CCC2)CN2c(nc2)nc(N3CCCC3)c2F)=O)cnc1
27455854	NS1511-1	0005	1511-000005	07	D	D07	0.25umol	25ul	3	2.07	52.65	2	1	-3.42	ChemBridge	C17H22ClN3O2	335.80	335.80	FREE	DvS-CL	N-(4-chlorobenzyl)-4-(cyclobutylcarbonyl)piperazine-1-carboxamide		Not active	-0.31732	O=C(C1CCC1)N(CC1)CCN1C(NCc(cc1)ccc1Cl)=O
88036160	NS1511-1	0005	1511-000005	08	D	D08	0.25umol	25ul	6	1.01	89.94	6	0	-2.63	ChemBridge	C18H20N6O2	352.40	352.40	FREE	DvS-CL	4-(5-{(2S)-1-[4-(1H-pyrazol-1-yl)butanoyl]pyrrolidin-2-yl}-1,2,4-oxadiazol-3-yl)pyridine		Not active	0.075342	O=C(CCCn1nccc1)N(CCC1)[C@@H]1c1nc(-c2ccncc2)no1
25715720	NS1511-1	0005	1511-000005	09	D	D09	0.25umol	25ul	6	2.51	68.77	4	1	-3.57	ChemBridge	C14H15N3O3S	305.40	305.40	FREE	DvS-CL	5-ethoxy-N-(2-imidazo[2,1-b][1,3]thiazol-6-ylethyl)-2-furamide		Not active	0.222991	CCOc1ccc(C(NCCc2cn(ccs3)c3n2)=O)o1
98371850	NS1511-1	0005	1511-000005	10	D	D10	0.25umol	25ul	3	1.42	72.18	4	1	-2.62	ChemBridge	C14H11F2N5O	303.30	303.30	FREE	DvS-CL	N-(2,5-difluorobenzyl)-7-methyl[1,2,4]triazolo[4,3-a]pyrimidine-3-carboxamide		Not active	0.185597	Cc1nc2nnc(C(NCc(cc(cc3)F)c3F)=O)n2cc1
63017487	NS1511-1	0005	1511-000005	11	D	D11	0.25umol	25ul	6	0.67	89.77	5	1	-2.04	ChemBridge	C11H13N5O2S2	311.40	311.40	FREE	DvS-CL	5-acetyl-N-{2-[(1-methyl-1H-tetrazol-5-yl)thio]ethyl}thiophene-2-carboxamide		Not active	1.297	CC(c1ccc(C(NCCSc2nnnn2C)=O)s1)=O
23485730	NS1511-1	0005	1511-000005	12	D	D12	0.25umol	25ul	5	0.20	65.46	4	2	-1.89	ChemBridge	C19H22FN3O2	343.40	343.40	FREE	DvS-CL	2-(3-fluorophenyl)-N-[(3R*,4R*)-3-hydroxy-1-(pyridin-3-ylmethyl)piperidin-4-yl]acetamide		Not active	1.64192	O[C@@H](CN(Cc1cnccc1)CC1)[C@H]1NC(Cc1cccc(F)c1)=O
53907363	NS1511-1	0005	1511-000005	13	D	D13	0.25umol	25ul	6	0.11	94.82	6	1	-2.75	ChemBridge	C11H14N6O2S	294.30	294.30	FREE	DvS-CL	4-methoxy-N-{2-[(1-methyl-1H-tetrazol-5-yl)thio]ethyl}pyridine-2-carboxamide		Not active	-1.1902	Cn1nnnc1SCCNC(c1nccc(OC)c1)=O
27837794	NS1511-1	0005	1511-000005	14	D	D14	0.25umol	25ul	5	1.10	98.95	7	1	-2.77	ChemBridge	C17H20N4O5	360.40	360.40	FREE	DvS-CL	N'-{[5-(1,3-benzodioxol-5-yl)-1,2,4-oxadiazol-3-yl]methyl}-N-methyl-N-(tetrahydrofuran-2-ylmethyl)urea		Not active	-0.27526	CN(CC1OCCC1)C(NCc1noc(-c(cc2)cc3c2OCO3)n1)=O
29942203	NS1511-1	0005	1511-000005	15	D	D15	0.25umol	25ul	5	0.84	55.95	3	0	-2.63	ChemBridge	C22H21N5O	371.40	371.40	FREE	DvS-CL	N-methyl-2-(1-methyl-1H-imidazol-2-yl)-N-[4-(1H-pyrazol-1-yl)benzyl]benzamide		Not active	-0.70554	CN(Cc(cc1)ccc1-n1nccc1)C(c(cccc1)c1-c1nccn1C)=O
81955791	NS1511-1	0005	1511-000005	16	D	D16	0.25umol	25ul	6	0.89	70.67	4	2	-2.68	ChemBridge	C19H23N3O3S	373.50	373.50	FREE	DvS-CL	N-(3-{[(dimethylamino)acetyl]amino}phenyl)-5-(tetrahydrofuran-2-yl)thiophene-2-carboxamide		Not active	0.497584	CN(C)CC(Nc1cccc(NC(c2ccc(C3OCCC3)s2)=O)c1)=O
79102378	NS1511-1	0005	1511-000005	17	D	D17	0.25umol	25ul	4	2.52	74.23	4	1	-3.90	ChemBridge	C16H20ClN5O2	349.80	349.80	FREE	DvS-CL	3-{2-[4-(3-chloropyridin-2-yl)piperazin-1-yl]ethyl}-6-methylpyrimidine-2,4(1H,3H)-dione		Not active	-0.08735	CC(NC(N1CCN(CC2)CCN2c(nccc2)c2Cl)=O)=CC1=O
57701267	NS1511-1	0005	1511-000005	18	D	D18	0.25umol	25ul	5	1.44	57.70	4	1	-1.71	ChemBridge	C20H26N4O2	354.50	354.50	FREE	DvS-CL	N-(4-methoxybenzyl)-4-(pyridin-2-ylmethyl)-1,4-diazepane-1-carboxamide		Not active	-0.32765	COc1ccc(CNC(N2CCN(Cc3ncccc3)CCC2)=O)cc1
50558489	NS1511-1	0005	1511-000005	19	D	D19	0.25umol	25ul	7	1.45	90.52	5	1	-2.91	ChemBridge	C17H21N7O	339.40	339.40	FREE	DvS-CL	4-(1-isopropyl-1H-1,2,4-triazol-5-yl)-N-[3-(1H-1,2,3-triazol-1-yl)propyl]benzamide		Not active	0.023921	CC(C)n1ncnc1-c(cc1)ccc1C(NCCCn1nncc1)=O
92616354	NS1511-1	0005	1511-000005	20	D	D20	0.25umol	25ul	6	2.22	72.28	4	1	-3.88	ChemBridge	C21H27N5O2	381.50	381.50	FREE	DvS-CL	N-{2-[4-(2-methoxyethyl)-4H-1,2,4-triazol-3-yl]ethyl}-1'H-spiro[indene-1,4'-piperidine]-1'-carboxamide		Not active	0.135189	COCCn1c(CCNC(N(CC2)CCC2(C=C2)c3c2cccc3)=O)nnc1
23044934	NS1511-1	0005	1511-000005	21	D	D21	0.25umol	25ul	4	2.69	51.22	3	1	-4.05	ChemBridge	C18H17F3N2O2	350.30	350.30	FREE	DvS-CL	N-(tetrahydro-2H-pyran-4-yl)-4-[6-(trifluoromethyl)pyridin-2-yl]benzamide		Not active	-0.45975	O=C(c(cc1)ccc1-c1cccc(C(F)(F)F)n1)NC1CCOCC1
25393403	NS1511-1	0005	1511-000005	22	D	D22	0.25umol	25ul	7	1.94	66.32	4	1	-2.29	ChemBridge	C23H25N3O2	375.50	375.50	FREE	DvS-CL	N-[1-(hydroxymethyl)propyl]-3-(2-methylpyridin-4-yl)-N-(pyridin-2-ylmethyl)benzamide		Not active	0.660423	CCC(CO)N(Cc1ncccc1)C(c1cc(-c2cc(C)ncc2)ccc1)=O
44397491	NS1511-1	0005	1511-000005	03	E	E03	0.25umol	25ul	4	0.27	84.30	4	1	-3.53	ChemBridge	C16H22N4O3S2	382.50	382.50	FREE	DvS-CL	N-({1-[(1,2-dimethyl-1H-imidazol-4-yl)sulfonyl]piperidin-4-yl}methyl)thiophene-3-carboxamide		Not active	0.036406	Cc1nc(S(N2CCC(CNC(c3cscc3)=O)CC2)(=O)=O)cn1C
41486083	NS1511-1	0005	1511-000005	04	E	E04	0.25umol	25ul	7	3.01	30.29	3	0	-3.19	ChemBridge	C18H27N3OS	333.50	333.50	FREE	DvS-CL	3-(3,5-dimethyl-1H-pyrazol-1-yl)-N-methyl-N-{[5-(tetrahydrofuran-2-yl)-2-thienyl]methyl}propan-1-amine		Not active	-0.25841	Cc1cc(C)nn1CCCN(C)Cc1ccc(C2OCCC2)s1
11270393	NS1511-1	0005	1511-000005	05	E	E05	0.25umol	25ul	6	1.31	97.12	5	2	-3.11	ChemBridge	C19H18N4O3S	382.40	382.40	FREE	DvS-CL	N-cyclopropyl-5-[3-({[(5-methyl-1,3,4-oxadiazol-2-yl)methyl]amino}carbonyl)phenyl]thiophene-2-carboxamide		Not active	-0.39052	Cc1nnc(CNC(c2cccc(-c3ccc(C(NC4CC4)=O)s3)c2)=O)o1
75342763	NS1511-1	0005	1511-000005	06	E	E06	0.25umol	25ul	4	2.29	32.26	3	0	-2.34	ChemBridge	C16H20N4S	300.40	300.40	FREE	DvS-CL	2-{4-[4-(methylthio)benzyl]piperazin-1-yl}pyrazine		Not active	-0.06028	CSc1ccc(CN(CC2)CCN2c2nccnc2)cc1
72310110	NS1511-1	0005	1511-000005	07	E	E07	0.25umol	25ul	7	2.36	81.35	6	0	-4.13	ChemBridge	C20H24N4O3S	400.50	400.50	FREE	DvS-CL	2-(3-{2-[3-(2-methoxyethyl)-1,2,4-oxadiazol-5-yl]piperidin-1-yl}-3-oxopropyl)-1,3-benzothiazole		Not active	-0.38816	COCCc1noc(C(CCCC2)N2C(CCc2nc(cccc3)c3s2)=O)n1
39343572	NS1511-1	0005	1511-000005	08	E	E08	0.25umol	25ul	6	0.78	79.78	3	2	-2.12	ChemBridge	C14H17ClN4O2	308.80	308.80	FREE	DvS-CL	N-[3-(4-chloro-1H-pyrazol-1-yl)propyl]-6-ethyl-2-oxo-1,2-dihydropyridine-4-carboxamide		Not active	-0.62213	CCC(N1)=CC(C(NCCCn2ncc(Cl)c2)=O)=CC1=O
32422824	NS1511-1	0005	1511-000005	09	E	E09	0.25umol	25ul	6	1.63	84.30	4	1	-3.64	ChemBridge	C24H26N4O3	418.50	418.50	FREE	DvS-CL	N-[2-methyl-4-(pyrrolidin-1-ylcarbonyl)phenyl]-4-(4-oxoquinazolin-3(4H)-yl)butanamide		Not active	-0.12664	Cc(cc(cc1)C(N2CCCC2)=O)c1NC(CCCN(C=Nc1c2cccc1)C2=O)=O
21676705	NS1511-1	0005	1511-000005	10	E	E10	0.25umol	25ul	5	1.69	49.41	2	1	-3.27	ChemBridge	C19H21FN2O2S	360.50	360.50	FREE	DvS-CL	2-(5-acetyl-3-thienyl)-N-[1-(4-fluorophenyl)piperidin-4-yl]acetamide		Not active	0.059223	CC(c1cc(CC(NC(CC2)CCN2c(cc2)ccc2F)=O)cs1)=O
61706102	NS1511-1	0005	1511-000005	11	E	E11	0.25umol	25ul	2	2.15	65.54	3	1	-3.74	ChemBridge	C20H23FN4O2	370.40	370.40	FREE	DvS-CL	8-fluoro-N-[1-(pyrrolidin-1-ylcarbonyl)piperidin-4-yl]quinoline-2-carboxamide		Not active	0.145757	O=C(c1ccc(cccc2F)c2n1)NC(CC1)CCN1C(N1CCCC1)=O
62225593	NS1511-1	0005	1511-000005	12	E	E12	0.25umol	25ul	5	1.41	81.08	7	0	-1.48	ChemBridge	C14H15N5O2	285.30	285.30	FREE	DvS-CL	N-methyl-1-(5-methylisoxazol-3-yl)-N-[(3-pyridin-4-yl-1,2,4-oxadiazol-5-yl)methyl]methanamine		Not active	1.11809	Cc1cc(CN(C)Cc2nc(-c3ccncc3)no2)no1
45283710	NS1511-1	0005	1511-000005	13	E	E13	0.25umol	25ul	7	1.66	78.27	5	1	-3.19	ChemBridge	C19H20N4O3	352.40	352.40	FREE	DvS-CL	N-[6-(2-methoxyphenoxy)pyridin-3-yl]-2-(1H-pyrazol-1-yl)butanamide		Not active	-0.68971	CCC(C(Nc(cc1)cnc1Oc(cccc1)c1OC)=O)n1nccc1
78524820	NS1511-1	0005	1511-000005	14	E	E14	0.25umol	25ul	5	1.71	81.93	5	1	-3.18	ChemBridge	C16H13F2N5O2	345.30	345.30	FREE	DvS-CL	2-(difluoromethoxy)-N-[3-(5-methyl-1H-tetrazol-1-yl)phenyl]benzamide		Not active	0.398291	Cc1nnnn1-c1cccc(NC(c(cccc2)c2OC(F)F)=O)c1
90855593	NS1511-1	0005	1511-000005	15	E	E15	0.25umol	25ul	6	2.82	64.55	5	0	-4.23	ChemBridge	C18H21N3O3S	359.50	359.50	FREE	DvS-CL	2-({2-[4-(4-methoxyphenoxy)piperidin-1-yl]-2-oxoethyl}thio)pyrimidine		Not active	0.995774	COc(cc1)ccc1OC(CC1)CCN1C(CSc1ncccn1)=O
43306302	NS1511-1	0005	1511-000005	16	E	E16	0.25umol	25ul	5	0.99	58.20	2	2	-2.24	ChemBridge	C16H16N2O2S	300.40	300.40	FREE	DvS-CL	N-{4-[2-(cyclopropylamino)-2-oxoethyl]phenyl}thiophene-3-carboxamide		Not active	0.653298	O=C(Cc(cc1)ccc1NC(c1cscc1)=O)NC1CC1
21045408	NS1511-1	0005	1511-000005	17	E	E17	0.25umol	25ul	5	2.72	84.34	5	2	-4.01	ChemBridge	C19H23N3O3	341.40	341.40	FREE	DvS-CL	2-hydroxy-2-(4-methoxyphenyl)-N-[(4-methyl-5,6,7,8-tetrahydroquinazolin-2-yl)methyl]acetamide		Not active	-1.82931	Cc1nc(CNC(C(c(cc2)ccc2OC)O)=O)nc2c1CCCC2
31262892	NS1511-1	0005	1511-000005	18	E	E18	0.25umol	25ul	7	1.09	61.02	3	2	-2.51	ChemBridge	C19H26N4O	326.40	326.40	FREE	DvS-CL	1-benzyl-N-[3-(1H-imidazol-2-yl)propyl]piperidine-2-carboxamide		Not active	0.742555	O=C(C1N(Cc2ccccc2)CCCC1)NCCCc1ncc[nH]1
76540169	NS1511-1	0005	1511-000005	19	E	E19	0.25umol	25ul	3	-0.96	66.65	4	0	-1.90	ChemBridge	C15H14FN3O3	303.30	303.30	FREE	DvS-CL	1-(3-fluorobenzyl)-4-(isoxazol-3-ylcarbonyl)piperazin-2-one		Not active	-0.28687	O=C(c1nocc1)N(CCN1Cc2cccc(F)c2)CC1=O
29849377	NS1511-1	0005	1511-000005	20	E	E20	0.25umol	25ul	6	2.87	29.54	2	0	-3.79	ChemBridge	C16H23NO2S	293.40	293.40	FREE	DvS-CL	2-(2-methoxyethyl)-1-[(phenylthio)acetyl]piperidine		Not active	-0.19449	COCCC(CCCC1)N1C(CSc1ccccc1)=O
80095881	NS1511-1	0005	1511-000005	21	E	E21	0.25umol	25ul	4	0.87	80.04	5	0	-2.65	ChemBridge	C17H21N7OS	371.50	371.50	FREE	DvS-CL	2-{4-[3-(5-methyl-1H-tetrazol-1-yl)propanoyl]-1,4-diazepan-1-yl}-1,3-benzothiazole		Not active	-0.83193	Cc1nnnn1CCC(N(CCC1)CCN1c1nc(cccc2)c2s1)=O
92546233	NS1511-1	0005	1511-000005	22	E	E22	0.25umol	25ul	4	0.50	64.22	3	1	-1.48	ChemBridge	C13H13N5OS2	319.41	319.40	FREE	DvS-CL	N-(2,3-dihydroimidazo[2,1-b][1,3]thiazol-6-ylmethyl)-2-imidazo[2,1-b][1,3]thiazol-6-ylacetamide		Not active	-0.08325	O=C(Cc1cn(ccs2)c2n1)NCc1cn(CCS2)c2n1
93016277	NS1511-1	0005	1511-000005	03	F	F03	0.25umol	25ul	5	2.03	64.22	3	1	-3.23	ChemBridge	C15H17N5OS	315.40	315.40	FREE	DvS-CL	8-methyl-N-{2-[(1-methyl-1H-imidazol-2-yl)thio]ethyl}imidazo[1,2-a]pyridine-2-carboxamide		Not active	-0.24798	Cc1cccn2c1nc(C(NCCSc1nccn1C)=O)c2
53583979	NS1511-1	0005	1511-000005	04	F	F04	0.25umol	25ul	7	1.56	51.66	5	0	-0.87	ChemBridge	C22H22N2O3	362.40	362.40	FREE	DvS-CL	6-{[(2-methoxyethyl)(pyridin-2-ylmethyl)amino]methyl}-1H,3H-benzo[de]isochromen-1-one		Not active	0.319151	COCCN(Cc1c(cccc2C(OC3)=O)c2c3cc1)Cc1ncccc1
14743705	NS1511-1	0005	1511-000005	05	F	F05	0.25umol	25ul	4	1.42	93.09	4	2	-3.17	ChemBridge	C21H22N4O3	378.40	378.40	FREE	DvS-CL	N-{5-[(isopropylamino)carbonyl]-2-methylphenyl}-3-methyl-4-oxo-3,4-dihydroquinazoline-7-carboxamide		Not active	-0.41459	CC(C)NC(c1cc(NC(c(cc2)cc(N=CN3C)c2C3=O)=O)c(C)cc1)=O
98749662	NS1511-1	0005	1511-000005	06	F	F06	0.25umol	25ul	5	0.92	81.08	7	0	-1.45	ChemBridge	C18H21N5O2	339.40	339.40	FREE	DvS-CL	3-(5-{[2-(5-isopropylisoxazol-3-yl)pyrrolidin-1-yl]methyl}-1,3,4-oxadiazol-2-yl)pyridine		Not active	-0.8537	CC(C)c1cc(C2N(Cc3nnc(-c4cnccc4)o3)CCC2)no1
68794560	NS1511-1	0005	1511-000005	07	F	F07	0.25umol	25ul	6	1.56	90.39	6	1	-3.15	ChemBridge	C17H17N3O4S	359.40	359.40	FREE	DvS-CL	N-[2-methoxy-5-(5-methyl-1,3,4-oxadiazol-2-yl)phenyl]-5-[(methylthio)methyl]-2-furamide		Not active	-0.78609	Cc1nnc(-c(cc2)cc(NC(c3ccc(CSC)o3)=O)c2OC)o1
55156851	NS1511-1	0005	1511-000005	08	F	F08	0.25umol	25ul	4	0.79	63.99	3	1	-2.19	ChemBridge	C12H13ClFN3O2S	317.80	317.80	FREE	DvS-CL	1-(4-chloro-2-fluorophenyl)-N-[(1-methyl-1H-pyrazol-4-yl)methyl]methanesulfonamide		Not active	-0.01513	Cn1ncc(CNS(Cc(ccc(Cl)c2)c2F)(=O)=O)c1
22941336	NS1511-1	0005	1511-000005	09	F	F09	0.25umol	25ul	6	2.81	73.12	6	0	-3.21	ChemBridge	C17H21N5O2S	359.50	359.50	FREE	DvS-CL	N-methyl-1-{5-[(4-methyl-4H-1,2,4-triazol-3-yl)thio]-2-furyl}-N-(4,5,6,7-tetrahydro-1,2-benzisoxazol-3-ylmethyl)methanamine		Not active	0.071319	CN(Cc(o1)ccc1Sc1nncn1C)Cc1noc2c1CCCC2
17598453	NS1511-1	0005	1511-000005	10	F	F10	0.25umol	25ul	7	2.64	76.66	4	2	-3.95	ChemBridge	C19H22N2O4	342.40	342.40	FREE	DvS-CL	(2R)-2-methoxy-N-{5-[(methoxyacetyl)amino]-2-methylphenyl}-2-phenylacetamide		Not active	0.408299	Cc(ccc(NC(COC)=O)c1)c1NC([C@@H](c1ccccc1)OC)=O
46543586	NS1511-1	0005	1511-000005	11	F	F11	0.25umol	25ul	5	1.58	49.33	4	0	-1.95	ChemBridge	C17H22N4OS	330.50	330.50	FREE	DvS-CL	1-(4-{[4-(6-ethylpyrimidin-4-yl)piperazin-1-yl]methyl}-2-thienyl)ethanone		Not active	0.118832	CCc1cc(N2CCN(Cc3csc(C(C)=O)c3)CC2)ncn1
81510935	NS1511-1	0005	1511-000005	12	F	F12	0.25umol	25ul	4	1.48	45.92	4	0	-2.60	ChemBridge	C16H24N2O3	292.40	292.40	FREE	DvS-CL	1-{1-[5-(methoxymethyl)-2-furoyl]azetidin-3-yl}-2-methylpiperidine		Not active	0.469233	CC(CCCC1)N1C(C1)CN1C(c1ccc(COC)o1)=O
26629971	NS1511-1	0005	1511-000005	13	F	F13	0.25umol	25ul	4	1.40	51.02	3	0	-2.70	ChemBridge	C16H20N4OS	316.40	316.40	FREE	DvS-CL	4-({2-[3-(3,5-dimethyl-1H-pyrazol-1-yl)pyrrolidin-1-yl]-2-oxoethyl}thio)pyridine		Not active	-0.8313	Cc1cc(C)nn1C(CC1)CN1C(CSc1ccncc1)=O
77319408	NS1511-1	0005	1511-000005	14	F	F14	0.25umol	25ul	3	3.10	66.92	4	0	-4.64	ChemBridge	C19H30N2O4S	382.50	382.50	FREE	DvS-CL	4-[(5-tert-butyl-2,3-dimethylphenyl)sulfonyl]-N,N-dimethylmorpholine-2-carboxamide		Not active	-0.14401	CC(C)(C)c1cc(S(N2CC(C(N(C)C)=O)OCC2)(=O)=O)c(C)c(C)c1
19540565	NS1511-1	0005	1511-000005	15	F	F15	0.25umol	25ul	6	2.74	72.70	4	1	-3.90	ChemBridge	C18H21N5O	323.40	323.40	FREE	DvS-CL	N-[3-(1H-indazol-1-yl)propyl]-2-isopropylpyrimidine-4-carboxamide		Not active	0.10478	CC(C)c1nccc(C(NCCCn2ncc3c2cccc3)=O)n1
24683742	NS1511-1	0005	1511-000005	16	F	F16	0.25umol	25ul	5	1.04	67.94	6	0	-1.28	ChemBridge	C14H15N5OS	301.40	301.40	FREE	DvS-CL	N-methyl-1-(5-methyl-1,3,4-thiadiazol-2-yl)-N-[(5-phenyl-1,3,4-oxadiazol-2-yl)methyl]methanamine		Not active	-0.42051	Cc1nnc(CN(C)Cc2nnc(-c3ccccc3)o2)s1
49736865	NS1511-1	0005	1511-000005	17	F	F17	0.25umol	25ul	4	3.53	65.79	4	1	-4.96	ChemBridge	C19H22ClN3O3	375.90	375.90	FREE	DvS-CL	N-(4-chloro-3-methylphenyl)-2-[4-(2-furoyl)-1,4-diazepan-1-yl]acetamide		Not active	-0.17776	Cc(cc(cc1)NC(CN(CCC2)CCN2C(c2ccco2)=O)=O)c1Cl
54169605	NS1511-1	0005	1511-000005	18	F	F18	0.25umol	25ul	6	0.39	86.01	7	0	-0.83	ChemBridge	C15H20N6O2	316.40	316.40	FREE	DvS-CL	1-[5-(1,5-dimethyl-1H-pyrrol-2-yl)-1,3,4-oxadiazol-2-yl]-N-[(5-ethyl-1,3,4-oxadiazol-2-yl)methyl]-N-methylmethanamine		Not active	-0.5936	CCc1nnc(CN(C)Cc2nnc(-c3ccc(C)n3C)o2)o1
94024721	NS1511-1	0005	1511-000005	19	F	F19	0.25umol	25ul	5	2.99	57.70	4	1	-3.06	ChemBridge	C16H23N5S	317.50	317.50	FREE	DvS-CL	(1,4,5,6,7,8-hexahydrocyclohepta[c]pyrazol-3-ylmethyl)methyl{[2-(methylthio)pyrimidin-5-yl]methyl}amine		Not active	-0.52866	CN(Cc1n[nH]c2c1CCCCC2)Cc(cn1)cnc1SC
67301562	NS1511-1	0005	1511-000005	20	F	F20	0.25umol	25ul	3	2.54	88.33	5	1	-4.07	ChemBridge	C15H19ClN4O3S	370.90	370.90	FREE	DvS-CL	N-{[3-(2-chlorophenyl)-1,2,4-oxadiazol-5-yl]methyl}azepane-1-sulfonamide		Not active	-0.14519	O=S(NCc1nc(-c(cccc2)c2Cl)no1)(N1CCCCCC1)=O
75944292	NS1511-1	0005	1511-000005	21	F	F21	0.25umol	25ul	7	1.93	48.11	4	0	-2.40	ChemBridge	C20H25N5O	351.50	351.50	FREE	DvS-CL	1-(1-{4-[2-(1H-imidazol-1-yl)ethoxy]benzyl}azetidin-3-yl)-3,5-dimethyl-1H-pyrazole		Not active	-0.64014	Cc1cc(C)nn1C1CN(Cc(cc2)ccc2OCCn2cncc2)C1
32161789	NS1511-1	0005	1511-000005	22	F	F22	0.25umol	25ul	5	2.34	46.84	4	0	-2.43	ChemBridge	C18H21N5	307.40	307.40	FREE	DvS-CL	N-methyl-1-(4-methyl-6-phenylpyrimidin-2-yl)-N-[(1-methyl-1H-pyrazol-4-yl)methyl]methanamine		Not active	0.861009	Cc1cc(-c2ccccc2)nc(CN(C)Cc2cn(C)nc2)n1
13200749	NS1511-1	0005	1511-000005	03	G	G03	0.25umol	25ul	5	1.99	77.63	4	1	-3.45	ChemBridge	C19H22N6O	350.40	350.40	FREE	DvS-CL	N-[(4-cyclohexyl-4H-1,2,4-triazol-3-yl)methyl]-4-(1H-imidazol-1-yl)benzamide		Not active	-0.74605	O=C(c(cc1)ccc1-n1cncc1)NCc1nncn1C1CCCCC1
95745478	NS1511-1	0005	1511-000005	04	G	G04	0.25umol	25ul	3	-0.71	72.54	3	1	-2.48	ChemBridge	C19H23N5O2	353.40	353.40	FREE	DvS-CL	3-[4-(4-pyrrolidin-1-ylbenzoyl)piperazin-1-yl]pyrazin-2(1H)-one		Not active	-0.10705	O=C(c(cc1)ccc1N1CCCC1)N(CC1)CCN1C1=NC=CNC1=O
30884788	NS1511-1	0005	1511-000005	05	G	G05	0.25umol	25ul	5	2.10	50.80	4	1	-3.71	ChemBridge	C20H24N2O3S	372.50	372.50	FREE	DvS-CL	N-{2-[3-(2-methylphenyl)pyrrolidin-1-yl]ethyl}-2,3-dihydrothieno[3,4-b][1,4]dioxine-5-carboxamide		Not active	-0.68542	Cc1c(C2CN(CCNC(c3c4OCCOc4cs3)=O)CC2)cccc1
82452280	NS1511-1	0005	1511-000005	06	G	G06	0.25umol	25ul	4	0.74	73.12	6	0	-1.11	ChemBridge	C16H19N5O2	313.40	313.40	FREE	DvS-CL	2-{[3-(3,5-dimethyl-1H-pyrazol-1-yl)pyrrolidin-1-yl]methyl}-5-(2-furyl)-1,3,4-oxadiazole		Not active	-2.17076	Cc1cc(C)nn1C1CN(Cc2nnc(-c3ccco3)o2)CC1
97326581	NS1511-1	0005	1511-000005	07	G	G07	0.25umol	25ul	2	-0.25	81.23	5	0	-2.60	ChemBridge	C14H12N4O3S	316.30	316.30	FREE	DvS-CL	3-[2-(6,7-dihydroisoxazolo[4,3-c]pyridin-5(4H)-yl)-2-oxoethyl]thieno[3,2-d]pyrimidin-4(3H)-one		Not active	-1.16242	O=C(CN(C=Nc1c2scc1)C2=O)N1Cc2conc2CC1
62649333	NS1511-1	0005	1511-000005	08	G	G08	0.25umol	25ul	4	2.86	51.02	3	0	-2.72	ChemBridge	C19H26N4O	326.40	326.40	FREE	DvS-CL	3-{1-[(4-ethyl-3,5-dimethyl-1H-pyrazol-1-yl)acetyl]piperidin-2-yl}pyridine		Not active	0.122013	CCc1c(C)n(CC(N(CCCC2)C2c2cnccc2)=O)nc1C
34394716	NS1511-1	0005	1511-000005	09	G	G09	0.25umol	25ul	4	1.04	71.01	5	1	-2.75	ChemBridge	C21H27N5O	365.50	365.50	FREE	DvS-CL	1-isonicotinoyl-N-[(4-methyl-5,6,7,8-tetrahydroquinazolin-2-yl)methyl]piperidin-4-amine		Not active	-0.90165	Cc1nc(CNC(CC2)CCN2C(c2ccncc2)=O)nc2c1CCCC2
51137243	NS1511-1	0005	1511-000005	10	G	G10	0.25umol	25ul	5	1.30	72.70	4	1	-2.39	ChemBridge	C11H10F3N5O	285.20	285.20	FREE	DvS-CL	4-(1H-tetrazol-1-ylmethyl)-N-(2,2,2-trifluoroethyl)benzamide		Not active	-0.74116	O=C(c1ccc(Cn2nnnc2)cc1)NCC(F)(F)F
54126546	NS1511-1	0005	1511-000005	11	G	G11	0.25umol	25ul	5	2.55	39.93	4	0	-3.97	ChemBridge	C21H29N3O2	355.50	355.50	FREE	DvS-CL	N,N-dimethyl-2-{4-[4-(5-methyl-2-furyl)benzyl]-1,4-diazepan-1-yl}acetamide		Not active	0.340197	Cc1ccc(-c2ccc(CN3CCN(CC(N(C)C)=O)CCC3)cc2)o1
27645667	NS1511-1	0005	1511-000005	12	G	G12	0.25umol	25ul	4	1.25	32.26	4	0	-0.06	ChemBridge	C15H20N4S	288.40	288.40	FREE	DvS-CL	1-[(3-methylpyridin-2-yl)methyl]-4-(1,3-thiazol-2-ylmethyl)piperazine		Not active	-0.14989	Cc1cccnc1CN1CCN(Cc2nccs2)CC1
20835893	NS1511-1	0005	1511-000005	13	G	G13	0.25umol	25ul	6	0.70	69.72	3	1	-2.61	ChemBridge	C20H23N3O3S	385.50	385.50	FREE	DvS-CL	N-methyl-N-(2-{[(5-oxo-1-propylpyrrolidin-3-yl)amino]carbonyl}phenyl)thiophene-2-carboxamide		Not active	-1.44033	CCCN(CC(C1)NC(c(cccc2)c2N(C)C(c2cccs2)=O)=O)C1=O
73867461	NS1511-1	0005	1511-000005	14	G	G14	0.25umol	25ul	4	2.75	92.36	5	1	-4.42	ChemBridge	C17H19N3O4S2	393.50	393.50	FREE	DvS-CL	2-methoxy-N,4,5-trimethyl-N-[(4-oxo-3,4-dihydrothieno[3,2-d]pyrimidin-2-yl)methyl]benzenesulfonamide		Not active	-0.02671	Cc(c(C)c1)cc(OC)c1S(N(C)CC(NC1=O)=Nc2c1scc2)(=O)=O
82337953	NS1511-1	0005	1511-000005	15	G	G15	0.25umol	25ul	5	1.85	83.87	6	1	-3.42	ChemBridge	C20H18N4O3	362.40	362.40	FREE	DvS-CL	9-hydroxy-2-({methyl[(3-phenylisoxazol-5-yl)methyl]amino}methyl)-4H-pyrido[1,2-a]pyrimidin-4-one		Not active	0.246003	CN(Cc1cc(-c2ccccc2)no1)CC(N=C1N2C=CC=C1O)=CC2=O
75920286	NS1511-1	0005	1511-000005	16	G	G16	0.25umol	25ul	6	0.27	80.41	7	0	-2.40	ChemBridge	C19H22N6O2	366.40	366.40	FREE	DvS-CL	N-methyl-1-(2-morpholin-4-ylpyrimidin-5-yl)-N-[(3-pyridin-2-ylisoxazol-5-yl)methyl]methanamine		Not active	0.039444	CN(Cc1cc(-c2ncccc2)no1)Cc1cnc(N2CCOCC2)nc1
47804257	NS1511-1	0005	1511-000005	17	G	G17	0.25umol	25ul	5	0.64	59.81	3	1	-1.87	ChemBridge	C14H15ClN4O	290.80	290.80	FREE	DvS-CL	3-chloro-N-{[1-(1H-pyrazol-1-ylmethyl)cyclopropyl]methyl}isonicotinamide		Not active	-0.62898	O=C(c(ccnc1)c1Cl)NCC1(Cn2nccc2)CC1
90569663	NS1511-1	0005	1511-000005	18	G	G18	0.25umol	25ul	5	1.15	71.01	4	1	-2.60	ChemBridge	C16H21N5OS	331.40	331.40	FREE	DvS-CL	3-(4-methyl-1,3-thiazol-5-yl)-N-(1-pyrimidin-2-ylpiperidin-3-yl)propanamide		Not active	-0.63144	Cc1c(CCC(NC(CCC2)CN2c2ncccn2)=O)scn1
24451025	NS1511-1	0005	1511-000005	19	G	G19	0.25umol	25ul	6	1.97	66.06	3	1	-3.30	ChemBridge	C17H21N3O2S	331.40	331.40	FREE	DvS-CL	{1-[4-(1H-pyrazol-4-yl)butanoyl]piperidin-3-yl}(2-thienyl)methanone		Not active	-0.24491	O=C(CCCc1c[nH]nc1)N(CCC1)CC1C(c1cccs1)=O
88814222	NS1511-1	0005	1511-000005	20	G	G20	0.25umol	25ul	5	2.38	46.09	3	0	-3.59	ChemBridge	C19H18FN3O	323.40	323.40	FREE	DvS-CL	3-(2-fluorophenyl)-N-methyl-N-(quinoxalin-2-ylmethyl)propanamide		Not active	0.106599	CN(Cc1nc2ccccc2nc1)C(CCc(cccc1)c1F)=O
35137174	NS1511-1	0005	1511-000005	21	G	G21	0.25umol	25ul	3	0.55	61.68	4	0	-1.50	ChemBridge	C19H27N5O2S	389.50	389.50	FREE	DvS-CL	1-[2-methyl-4-(1H-pyrazol-1-yl)benzyl]-4-(pyrrolidin-1-ylsulfonyl)piperazine		Not active	-1.30435	Cc1c(CN(CC2)CCN2S(N2CCCC2)(=O)=O)ccc(-n2nccc2)c1
43436368	NS1511-1	0005	1511-000005	22	G	G22	0.25umol	25ul	6	2.53	64.16	4	0	-3.97	ChemBridge	C18H22N4O2S	358.50	358.50	FREE	DvS-CL	N-isopropyl-2-[(1-methyl-1H-indol-3-yl)thio]-N-[(5-methyl-1,2,4-oxadiazol-3-yl)methyl]acetamide		Not active	-0.50043	CC(C)N(Cc1noc(C)n1)C(CSc1cn(C)c2c1cccc2)=O
68977367	NS1511-1	0005	1511-000005	03	H	H03	0.25umol	25ul	3	1.26	92.78	5	1	-3.01	ChemBridge	C18H18N2O5S	374.40	374.40	FREE	DvS-CL	N-(2,4-dimethyl-3-oxo-3,4-dihydro-2H-1,4-benzoxazin-6-yl)-4-(methylsulfonyl)benzamide		Not active	-0.67307	CC1Oc(ccc(NC(c(cc2)ccc2S(C)(=O)=O)=O)c2)c2N(C)C1=O
65152594	NS1511-1	0005	1511-000005	04	H	H04	0.25umol	25ul	4	3.13	45.67	3	0	-4.45	ChemBridge	C21H27N3O2	353.50	353.50	FREE	DvS-CL	1-[(3,4-dimethylphenoxy)acetyl]-4-(2,6-dimethylpyridin-4-yl)piperazine		Not active	-0.9636	Cc(cc1)c(C)cc1OCC(N(CC1)CCN1c1cc(C)nc(C)c1)=O
79232354	NS1511-1	0005	1511-000005	05	H	H05	0.25umol	25ul	5	2.58	35.58	3	1	-4.04	ChemBridge	C20H31N3OS	361.60	361.60	FREE	DvS-CL	N-(3,4-dimethylphenyl)-3-[4-(tetrahydro-2H-thiopyran-4-yl)piperazin-1-yl]propanamide		Not active	-0.89535	Cc(cc1)c(C)cc1NC(CCN(CC1)CCN1C1CCSCC1)=O
58014239	NS1511-1	0005	1511-000005	06	H	H06	0.25umol	25ul	6	2.18	66.49	4	2	-2.45	ChemBridge	C21H28N4O2	368.50	368.50	FREE	DvS-CL	N-{4-[(1-methylpiperidin-4-yl)oxy]phenyl}-N'-(1-methyl-2-pyridin-3-ylethyl)urea		Not active	-1.8739	CC(Cc1cnccc1)NC(Nc(cc1)ccc1OC1CCN(C)CC1)=O
80613568	NS1511-1	0005	1511-000005	07	H	H07	0.25umol	25ul	4	2.51	46.34	3	0	-2.29	ChemBridge	C19H20N2O2	308.40	308.40	FREE	DvS-CL	N,2-dimethyl-N-(1-pyridin-2-ylpropyl)-1-benzofuran-5-carboxamide		Not active	-0.86346	CCC(c1ncccc1)N(C)C(c(cc1)cc2c1oc(C)c2)=O
63381964	NS1511-1	0005	1511-000005	08	H	H08	0.25umol	25ul	5	1.89	84.07	5	2	-3.08	ChemBridge	C12H11ClN4O2S	310.80	310.80	FREE	DvS-CL	(3-{2-[(6-chloro-1,3-benzothiazol-2-yl)amino]ethyl}-1,2,4-oxadiazol-5-yl)methanol		Not active	-0.48289	OCc1nc(CCNc2nc(ccc(Cl)c3)c3s2)no1
59544204	NS1511-1	0005	1511-000005	09	H	H09	0.25umol	25ul	5	-0.73	97.12	5	2	-2.25	ChemBridge	C14H20N4O3S	324.40	324.40	FREE	DvS-CL	N-[2-(5-cyclopropyl-1,2,4-oxadiazol-3-yl)ethyl]-6,6-dimethyl-5-oxothiomorpholine-3-carboxamide		Not active	-0.37064	CC1(C)SCC(C(NCCc2noc(C3CC3)n2)=O)NC1=O
63850780	NS1511-1	0005	1511-000005	10	H	H10	0.25umol	25ul	6	-0.14	96.36	5	2	-3.03	ChemBridge	C18H22N2O4S	362.50	362.50	FREE	DvS-CL	4-[5-(1-hydroxy-1-methylethyl)pyridin-3-yl]-N-[2-(methylsulfonyl)ethyl]benzamide		Not active	-0.46964	CC(C)(c1cc(-c(cc2)ccc2C(NCCS(C)(=O)=O)=O)cnc1)O
19298262	NS1511-1	0005	1511-000005	11	H	H11	0.25umol	25ul	6	-0.16	86.01	7	0	-2.02	ChemBridge	C19H20N6O2	364.40	364.40	FREE	DvS-CL	1-[5-(1,5-dimethyl-1H-pyrrol-2-yl)-1,3,4-oxadiazol-2-yl]-N-methyl-N-[(3-pyridin-2-ylisoxazol-5-yl)methyl]methanamine		Not active	0.063392	Cc1ccc(-c2nnc(CN(C)Cc3cc(-c4ncccc4)no3)o2)n1C
14406969	NS1511-1	0005	1511-000005	12	H	H12	0.25umol	25ul	4	2.44	62.53	4	1	-4.04	ChemBridge	C22H27N5O	377.50	377.50	FREE	DvS-CL	2,7-dimethyl-N-[(1-methyl-4-phenylpiperidin-4-yl)methyl]pyrazolo[1,5-a]pyrimidine-5-carboxamide		Not active	0.199596	Cc1nn2c(C)cc(C(NCC3(CCN(C)CC3)c3ccccc3)=O)nc2c1
65434587	NS1511-1	0005	1511-000005	13	H	H13	0.25umol	25ul	3	1.91	77.05	5	0	-3.39	ChemBridge	C19H21N5O2	351.40	351.40	FREE	DvS-CL	2-(2-furyl)-1-[3-(5-methyl-1H-tetrazol-1-yl)benzoyl]azepane		Not active	-0.66755	Cc1nnnn1-c1cccc(C(N(CCCCC2)C2c2ccco2)=O)c1
20569879	NS1511-1	0005	1511-000005	14	H	H14	0.25umol	25ul	4	0.25	89.65	5	2	-3.13	ChemBridge	C17H18N2O5	330.30	330.30	FREE	DvS-CL	N-[(7-methoxy-2,3-dihydro-1,4-benzodioxin-6-yl)methyl]-6-methyl-2-oxo-1,2-dihydropyridine-4-carboxamide		Not active	-1.58938	CC(N1)=CC(C(NCc(cc2OCCOc2c2)c2OC)=O)=CC1=O
45696869	NS1511-1	0005	1511-000005	15	H	H15	0.25umol	25ul	4	0.64	78.43	4	1	-1.02	ChemBridge	C19H23N5O2	353.40	353.40	FREE	DvS-CL	N-methyl-3-{[4-(pyridin-3-ylacetyl)-1,4-diazepan-1-yl]carbonyl}pyridin-2-amine		Not active	-0.51717	CNc(nccc1)c1C(N(CCC1)CCN1C(Cc1cnccc1)=O)=O
43954002	NS1511-1	0005	1511-000005	16	H	H16	0.25umol	25ul	6	3.49	56.32	5	0	-4.00	ChemBridge	C19H21FN4O2S	388.50	388.50	FREE	DvS-CL	4-(4-fluorophenoxy)-1-({5-[(4-methyl-4H-1,2,4-triazol-3-yl)thio]-2-furyl}methyl)piperidine		Not active	-0.35488	Cn1c(Sc2ccc(CN(CC3)CCC3Oc(cc3)ccc3F)o2)nnc1
55914503	NS1511-1	0005	1511-000005	17	H	H17	0.25umol	25ul	4	1.91	68.46	5	0	-3.38	ChemBridge	C20H19N3O3	349.40	349.40	FREE	DvS-CL	N-methyl-N-[(5-phenyl-1,3,4-oxadiazol-2-yl)methyl]chromane-2-carboxamide		Not active	-0.22711	CN(Cc1nnc(-c2ccccc2)o1)C(C(CC1)Oc2c1cccc2)=O
63479421	NS1511-1	0005	1511-000005	18	H	H18	0.25umol	25ul	2	2.91	49.41	2	1	-3.77	ChemBridge	C14H26N2O2S	286.40	286.40	FREE	DvS-CL	N-(1-cyclohex-1-en-1-ylethyl)-4-methylpiperidine-1-sulfonamide		Not active	-0.31843	CC(C1=CCCCC1)NS(N1CCC(C)CC1)(=O)=O
73379985	NS1511-1	0005	1511-000005	19	H	H19	0.25umol	25ul	4	3.05	41.74	4	0	-3.44	ChemBridge	C19H24ClN3O2	361.90	361.90	FREE	DvS-CL	1-(5-chloropyridin-2-yl)-4-{[5-(tetrahydro-2H-pyran-2-yl)-2-furyl]methyl}piperazine		Not active	-0.77603	Clc(cc1)cnc1N1CCN(Cc2ccc(C3OCCCC3)o2)CC1
83544491	NS1511-1	0005	1511-000005	20	H	H20	0.25umol	25ul	4	0.34	94.32	6	1	-1.75	ChemBridge	C13H15N3O4S	309.30	309.30	FREE	DvS-CL	N-{[5-(tetrahydrofuran-2-yl)-1,2,4-oxadiazol-3-yl]methyl}benzenesulfonamide		Not active	-0.75726	O=S(c1ccccc1)(NCc1noc(C2OCCC2)n1)=O
16785213	NS1511-1	0005	1511-000005	21	H	H21	0.25umol	25ul	3	2.68	46.61	3	0	-3.58	ChemBridge	C13H18FNO3S	287.40	287.40	FREE	DvS-CL	1-(ethylsulfonyl)-4-(4-fluorophenoxy)piperidine		Not active	-0.96345	CCS(N(CC1)CCC1Oc(cc1)ccc1F)(=O)=O
63046521	NS1511-1	0005	1511-000005	22	H	H22	0.25umol	25ul	3	1.68	58.64	4	1	-1.85	ChemBridge	C12H17ClN2O3S	304.80	304.80	FREE	DvS-CL	3-chloro-N-[rac-(3S,4S)-4-methoxy-1-methylpyrrolidin-3-yl]benzenesulfonamide		Not active	0.72112	CN(C[C@@H]1NS(c2cccc(Cl)c2)(=O)=O)C[C@@H]1OC
68959530	NS1511-1	0005	1511-000005	03	I	I03	0.25umol	25ul	6	3.32	56.15	3	1	-4.26	ChemBridge	C16H20FN3O2	305.40	305.40	FREE	DvS-CL	2-(3-fluorophenoxy)-N-(1-isobutyl-4-methyl-1H-pyrazol-5-yl)acetamide		Not active	-0.26188	CC(C)Cn1ncc(C)c1NC(COc1cccc(F)c1)=O
89387526	NS1511-1	0005	1511-000005	04	I	I04	0.25umol	25ul	7	3.17	41.37	3	0	-4.49	ChemBridge	C21H30N4O	354.50	354.50	FREE	DvS-CL	N-methyl-N-(4-methylbenzyl)-2-oxo-2-{4-[2-(1H-pyrazol-1-yl)ethyl]piperidin-1-yl}ethanamine		Not active	-0.11763	Cc1ccc(CN(C)CC(N2CCC(CCn3nccc3)CC2)=O)cc1
43438196	NS1511-1	0005	1511-000005	05	I	I05	0.25umol	25ul	7	1.02	86.28	6	0	-3.16	ChemBridge	C23H29N5O3	423.50	423.50	FREE	DvS-CL	1-{4-[(3,5-dimethyl-1H-pyrazol-1-yl)methyl]benzoyl}-3-[3-(2-methoxyethyl)-1,2,4-oxadiazol-5-yl]piperidine		Not active	0.125603	Cc1cc(C)nn1Cc(cc1)ccc1C(N(CCC1)CC1c1nc(CCOC)no1)=O
23730832	NS1511-1	0005	1511-000005	06	I	I06	0.25umol	25ul	5	1.98	43.18	4	0	-1.97	ChemBridge	C16H22N4O	286.40	286.40	FREE	DvS-CL	2-(3-methoxyphenyl)-1-[2-(1H-1,2,4-triazol-1-yl)ethyl]piperidine		Not active	-0.44232	COc1cc(C2N(CCn3ncnc3)CCCC2)ccc1
19447938	NS1511-1	0005	1511-000005	07	I	I07	0.25umol	25ul	5	1.31	79.03	3	2	-3.10	ChemBridge	C18H21ClN2O3S	380.90	380.90	FREE	DvS-CL	3-[5-(4-chlorophenyl)-1H-pyrrol-2-yl]-N-(1,1-dioxidotetrahydro-2H-thiopyran-4-yl)propanamide		Not active	-0.83775	O=C(CCc1ccc(-c(cc2)ccc2Cl)[nH]1)NC(CC1)CCS1(=O)=O
72029123	NS1511-1	0005	1511-000005	08	I	I08	0.25umol	25ul	6	1.52	65.54	3	1	-1.52	ChemBridge	C17H26N4O2	318.40	318.40	FREE	DvS-CL	2-butyl-4-methyl-3-oxo-N-(2-pyridin-3-ylethyl)piperazine-1-carboxamide		Not active	-0.64632	CCCCC(C(N(C)CC1)=O)N1C(NCCc1cnccc1)=O
88248628	NS1511-1	0005	1511-000005	09	I	I09	0.25umol	25ul	1	0.55	78.00	4	0	-2.51	ChemBridge	C15H17ClFN3O4S	389.80	389.80	FREE	DvS-CL	8-[(2-chloro-4-fluoro-5-methylphenyl)sulfonyl]-2-methyltetrahydro-2H-pyrazino[1,2-a]pyrazine-1,4(3H,6H)-dione		Not active	-0.53583	Cc(c(F)c1)cc(S(N(CC2)CC(C(N(C)C3)=O)N2C3=O)(=O)=O)c1Cl
80109980	NS1511-1	0005	1511-000005	10	I	I10	0.25umol	25ul	5	-1.52	84.53	5	1	-2.03	ChemBridge	C18H22N6O2S	386.50	386.50	FREE	DvS-CL	N-[(5-isobutyl-4,5,6,7-tetrahydropyrazolo[1,5-a]pyrazin-2-yl)methyl]-5-oxo-5H-[1,3]thiazolo[3,2-a]pyrimidine-6-carboxamide		Not active	-0.50287	CC(C)CN1Cc2cc(CNC(C3=CN=C4SC=CN4C3=O)=O)nn2CC1
51484289	NS1511-1	0005	1511-000005	11	I	I11	0.25umol	25ul	5	2.63	45.17	5	1	-3.07	ChemBridge	C17H23F3N2O3	360.40	360.40	FREE	DvS-CL	(3R*,4S*)-4-{4-[4-(trifluoromethoxy)benzyl]-1,4-diazepan-1-yl}tetrahydrofuran-3-ol		Not active	0.362496	O[C@@H](COC1)[C@H]1N1CCN(Cc(cc2)ccc2OC(F)(F)F)CCC1
65491533	NS1511-1	0005	1511-000005	12	I	I12	0.25umol	25ul	5	0.83	73.91	4	2	-1.19	ChemBridge	C20H27N5O	353.50	353.50	FREE	DvS-CL	N-(2-piperidin-1-yl-2-pyridin-3-ylethyl)-4,5,6,7-tetrahydro-1H-indazole-3-carboxamide		Not active	0.285756	O=C(c1n[nH]c2c1CCCC2)NCC(c1cnccc1)N1CCCCC1
39319591	NS1511-1	0005	1511-000005	13	I	I13	0.25umol	25ul	5	1.20	58.64	3	1	-2.55	ChemBridge	C14H17F3N2O3	318.30	318.30	FREE	DvS-CL	2-methoxy-N,N-dimethyl-5-[(4,4,4-trifluorobutanoyl)amino]benzamide		Not active	-2.04612	CN(C)C(c(cc(cc1)NC(CCC(F)(F)F)=O)c1OC)=O
80141529	NS1511-1	0005	1511-000005	14	I	I14	0.25umol	25ul	5	2.10	81.93	5	1	-3.35	ChemBridge	C17H17N5O2	323.40	323.40	FREE	DvS-CL	(2S)-2-methoxy-N-[3-(5-methyl-1H-tetrazol-1-yl)phenyl]-2-phenylacetamide		Not active	0.505406	Cc1nnnn1-c1cccc(NC([C@H](c2ccccc2)OC)=O)c1
71671837	NS1511-1	0005	1511-000005	15	I	I15	0.25umol	25ul	5	3.24	45.67	4	0	-3.33	ChemBridge	C22H27N3O2	365.50	365.50	FREE	DvS-CL	2-methyl-1-{[4-(pyridin-2-ylmethoxy)piperidin-1-yl]acetyl}indoline		Not active	-0.80926	CC(C1)N(C(CN(CC2)CCC2OCc2ncccc2)=O)c2c1cccc2
86022129	NS1511-1	0005	1511-000005	16	I	I16	0.25umol	25ul	7	1.68	81.81	4	1	-3.30	ChemBridge	C20H23N5O2	365.40	365.40	FREE	DvS-CL	3-(4-acetyl-3,5-dimethyl-1H-pyrazol-1-yl)-N-[4-(1H-pyrazol-1-yl)benzyl]propanamide		Not active	-1.15964	CC(c1c(C)n(CCC(NCc(cc2)ccc2-n2nccc2)=O)nc1C)=O
28117643	NS1511-1	0005	1511-000005	17	I	I17	0.25umol	25ul	5	2.36	50.16	3	1	-3.63	ChemBridge	C18H23FN4O	330.40	330.40	FREE	DvS-CL	N-(4-fluorophenyl)-2-{4-[(2-methyl-1H-imidazol-1-yl)methyl]piperidin-1-yl}acetamide		Not active	-0.05209	Cc1nccn1CC1CCN(CC(Nc(cc2)ccc2F)=O)CC1
21528561	NS1511-1	0005	1511-000005	18	I	I18	0.25umol	25ul	5	0.95	71.51	5	1	-2.22	ChemBridge	C16H21N3O3	303.40	303.40	FREE	DvS-CL	N-(isoxazol-3-ylmethyl)-5-(1-piperidin-1-ylethyl)-2-furamide		Not active	-0.16044	CC(c1ccc(C(NCc2nocc2)=O)o1)N1CCCCC1
77789559	NS1511-1	0005	1511-000005	19	I	I19	0.25umol	25ul	6	1.03	53.40	3	1	-2.57	ChemBridge	C19H27N5O	341.50	341.50	FREE	DvS-CL	N~1~-(1,5-dimethyl-1H-pyrazol-4-yl)-N~2~-methyl-N~2~-[(1-phenylpyrrolidin-3-yl)methyl]glycinamide		Not active	-0.058	Cc(n(C)nc1)c1NC(CN(C)CC(CC1)CN1c1ccccc1)=O
76335458	NS1511-1	0005	1511-000005	20	I	I20	0.25umol	25ul	5	1.06	85.84	5	1	-2.29	ChemBridge	C15H17N5O2	299.30	299.30	FREE	DvS-CL	N-[(1-ethyl-1H-benzimidazol-2-yl)methyl]-2-(4-methyl-1,2,5-oxadiazol-3-yl)acetamide		Not active	-0.87799	CCn1c(cccc2)c2nc1CNC(Cc1nonc1C)=O
50629441	NS1511-1	0005	1511-000005	21	I	I21	0.25umol	25ul	5	2.88	42.43	3	0	-4.16	ChemBridge	C19H22N2O2S	342.50	342.50	FREE	DvS-CL	4-({2-[4-(2-methoxyphenyl)piperidin-1-yl]-2-oxoethyl}thio)pyridine		Not active	-0.63593	COc1c(C(CC2)CCN2C(CSc2ccncc2)=O)cccc1
70126300	NS1511-1	0005	1511-000005	22	I	I22	0.25umol	25ul	5	0.83	73.74	4	1	-1.48	ChemBridge	C23H27N3O3	393.50	393.50	FREE	DvS-CL	4-[(4-benzyl-4-hydroxypiperidin-1-yl)carbonyl]-1-(pyridin-2-ylmethyl)pyrrolidin-2-one		Not active	0.118363	OC(Cc1ccccc1)(CC1)CCN1C(C(C1)CN(Cc2ncccc2)C1=O)=O
96125200	NS1511-1	0005	1511-000005	03	J	J03	0.25umol	25ul	5	3.30	75.94	4	1	-4.59	ChemBridge	C19H24N6O	352.40	352.40	FREE	DvS-CL	N-(1,2-diethyl-1H-benzimidazol-5-yl)-2-(dimethylamino)-4-methylpyrimidine-5-carboxamide		Not active	-0.84669	CCc1nc(cc(cc2)NC(c3c(C)nc(N(C)C)nc3)=O)c2n1CC
96110051	NS1511-1	0005	1511-000005	04	J	J04	0.25umol	25ul	6	1.70	79.90	4	2	-2.91	ChemBridge	C13H15FN4O2S	310.40	310.40	FREE	DvS-CL	5-fluoro-2-methoxy-N-{2-[(3-methyl-1H-1,2,4-triazol-5-yl)thio]ethyl}benzamide		Not active	-0.05342	Cc1n[nH]c(SCCNC(c(cc(cc2)F)c2OC)=O)n1
85864565	NS1511-1	0005	1511-000005	05	J	J05	0.25umol	25ul	4	1.95	49.33	3	0	-1.98	ChemBridge	C17H19ClN4O	330.80	330.80	FREE	DvS-CL	1-(3-chloropyridin-2-yl)-4-(3-pyridin-3-ylpropanoyl)piperazine		Not active	-0.38129	O=C(CCc1cnccc1)N(CC1)CCN1c(nccc1)c1Cl
64309273	NS1511-1	0005	1511-000005	06	J	J06	0.25umol	25ul	3	2.31	99.40	5	1	-4.99	ChemBridge	C17H21N3O5S	379.40	379.40	FREE	DvS-CL	1,3-dimethyl-2,4-dioxo-N-(2,3,4,5-tetrahydro-1-benzoxepin-4-ylmethyl)-1,2,3,4-tetrahydropyrimidine-5-sulfonamide		Not active	-1.47555	CN(C=C(C(N1C)=O)S(NCC2Cc(cccc3)c3OCC2)(=O)=O)C1=O
69742097	NS1511-1	0005	1511-000005	07	J	J07	0.25umol	25ul	4	2.25	67.40	5	0	-2.69	ChemBridge	C19H23N5O2	353.40	353.40	FREE	DvS-CL	3-{2-[4-(5,6-dimethylpyrimidin-4-yl)piperazin-1-yl]ethyl}-1,3-benzoxazol-2(3H)-one		Not active	-0.71972	Cc1c(C)ncnc1N1CCN(CCN(c(cccc2)c2O2)C2=O)CC1
48170111	NS1511-1	0005	1511-000005	08	J	J08	0.25umol	25ul	4	0.20	90.14	6	1	-2.94	ChemBridge	C16H14N4O3	310.30	310.30	FREE	DvS-CL	N-[2-methoxy-5-(5-methyl-1,3,4-oxadiazol-2-yl)phenyl]isonicotinamide		Not active	-0.42348	Cc1nnc(-c(cc2)cc(NC(c3ccncc3)=O)c2OC)o1
19167296	NS1511-1	0005	1511-000005	09	J	J09	0.25umol	25ul	5	-0.89	77.10	5	1	-2.45	ChemBridge	C20H22N2O5	370.40	370.40	FREE	DvS-CL	4-[(3',4',5'-trimethoxybiphenyl-3-yl)carbonyl]piperazin-2-one		Not active	-0.40488	COc1cc(-c2cccc(C(N(CCN3)CC3=O)=O)c2)cc(OC)c1OC
85418570	NS1511-1	0005	1511-000005	10	J	J10	0.25umol	25ul	5	3.08	52.65	2	1	-4.38	ChemBridge	C18H27N3O2S	349.50	349.50	FREE	DvS-CL	N-(2-oxo-2-pyrrolidin-1-ylethyl)-2-[2-(2-thienyl)ethyl]piperidine-1-carboxamide		Not active	-0.82019	O=C(CNC(N1C(CCc2cccs2)CCCC1)=O)N1CCCC1
97733058	NS1511-1	0005	1511-000005	11	J	J11	0.25umol	25ul	4	1.93	32.26	3	0	-2.13	ChemBridge	C18H23FN4	314.40	314.40	FREE	DvS-CL	1-[(2-ethylpyrimidin-4-yl)methyl]-4-(4-fluorophenyl)-1,4-diazepane		Not active	-0.6483	CCc1nccc(CN(CCC2)CCN2c(cc2)ccc2F)n1
53051113	NS1511-1	0005	1511-000005	12	J	J12	0.25umol	25ul	3	0.62	67.15	4	0	-2.37	ChemBridge	C20H22N6O	362.40	362.40	FREE	DvS-CL	1-[4-(1,3-dimethyl-1H-1,2,4-triazol-5-yl)benzoyl]-4-pyridin-3-ylpiperazine		Not active	-0.0978	Cc1nn(C)c(-c(cc2)ccc2C(N(CC2)CCN2c2cnccc2)=O)n1
31354567	NS1511-1	0005	1511-000005	13	J	J13	0.25umol	25ul	5	1.25	72.37	5	0	-2.89	ChemBridge	C21H17N3O3	359.40	359.40	FREE	DvS-CL	4-(2-furyl)-N-methyl-N-[(3-pyridin-4-ylisoxazol-5-yl)methyl]benzamide		Not active	-1.99931	CN(Cc1cc(-c2ccncc2)no1)C(c(cc1)ccc1-c1ccco1)=O
71660979	NS1511-1	0005	1511-000005	14	J	J14	0.25umol	25ul	6	0.68	84.15	5	1	-2.23	ChemBridge	C15H21N5O2S	335.40	335.40	FREE	DvS-CL	N'-[(5-cyclopropyl-1,2,4-oxadiazol-3-yl)methyl]-N-[(2-isopropyl-1,3-thiazol-4-yl)methyl]-N-methylurea		Not active	-1.23153	CC(C)c1nc(CN(C)C(NCc2noc(C3CC3)n2)=O)cs1
46468663	NS1511-1	0005	1511-000005	15	J	J15	0.25umol	25ul	5	1.80	71.22	4	1	-2.27	ChemBridge	C19H20N6O	348.40	348.40	FREE	DvS-CL	2-methyl-5-({methyl[3-(1H-pyrazol-1-yl)benzyl]amino}methyl)pyrazolo[1,5-a]pyrimidin-7(4H)-one		Not active	-0.30628	Cc(cc1NC(CN(C)Cc2cc(-n3nccc3)ccc2)=C2)nn1C2=O
74938383	NS1511-1	0005	1511-000005	16	J	J16	0.25umol	25ul	6	0.55	72.27	4	0	-2.41	ChemBridge	C19H25N3O3S	375.50	375.50	FREE	DvS-CL	2-[2-(1H-imidazol-1-yl)ethyl]-1-{[4-(methylsulfonyl)phenyl]acetyl}piperidine		Not active	0.232966	CS(c1ccc(CC(N2C(CCn3cncc3)CCCC2)=O)cc1)(=O)=O
22763812	NS1511-1	0005	1511-000005	17	J	J17	0.25umol	25ul	4	1.63	51.10	2	1	-2.90	ChemBridge	C17H17ClN2O2	316.80	316.80	FREE	DvS-CL	N-[1-(4-chlorobenzyl)cyclopropyl]-1-methyl-2-oxo-1,2-dihydropyridine-3-carboxamide		Not active	-0.86571	CN(C=CC=C1C(NC2(Cc(cc3)ccc3Cl)CC2)=O)C1=O
76995934	NS1511-1	0005	1511-000005	18	J	J18	0.25umol	25ul	6	1.37	94.70	5	1	-3.01	ChemBridge	C16H22N6O2S	362.50	362.50	FREE	DvS-CL	N-[3-(2-isopropyl-1H-imidazol-1-yl)propyl]-2-methyl-2H-1,2,3-benzotriazole-4-sulfonamide		Not active	-0.00042	CC(C)c1nccn1CCCNS(c1cccc2nn(C)nc12)(=O)=O
73423595	NS1511-1	0005	1511-000005	19	J	J19	0.25umol	25ul	4	2.01	66.06	3	1	-3.58	ChemBridge	C20H19N3O2S	365.50	365.50	FREE	DvS-CL	{1-[3-(1H-pyrazol-4-yl)benzoyl]piperidin-3-yl}(2-thienyl)methanone		Not active	-0.48834	O=C(C(CCC1)CN1C(c1cc(-c2c[nH]nc2)ccc1)=O)c1cccs1
70560408	NS1511-1	0005	1511-000005	20	J	J20	0.25umol	25ul	6	0.97	97.04	6	1	-2.73	ChemBridge	C17H18N6O2S	370.40	370.40	FREE	DvS-CL	N-[(5-cyclopropylisoxazol-3-yl)methyl]-N-methyl-N'-[(2-pyrazin-2-yl-1,3-thiazol-4-yl)methyl]urea		Not active	-0.84145	CN(Cc1noc(C2CC2)c1)C(NCc1csc(-c2nccnc2)n1)=O
71880244	NS1511-1	0005	1511-000005	21	J	J21	0.25umol	25ul	7	1.39	74.35	5	1	-3.23	ChemBridge	C20H30N4O4	390.50	390.50	FREE	DvS-CL	4-[2-(3-methoxyphenoxy)ethyl]-N-(2-oxo-2-pyrrolidin-1-ylethyl)piperazine-1-carboxamide		Not active	-0.24828	COc1cccc(OCCN(CC2)CCN2C(NCC(N2CCCC2)=O)=O)c1
60094035	NS1511-1	0005	1511-000005	22	J	J22	0.25umol	25ul	4	-0.48	69.64	5	0	-1.80	ChemBridge	C15H25N5O2S2	371.50	371.50	FREE	DvS-CL	2-(ethylthio)-5-{[4-(pyrrolidin-1-ylsulfonyl)piperazin-1-yl]methyl}pyrimidine		Not active	0.566345	CCSc1ncc(CN(CC2)CCN2S(N2CCCC2)(=O)=O)cn1
26960949	NS1511-1	0005	1511-000005	03	K	K03	0.25umol	25ul	7	0.32	58.64	3	1	-2.99	ChemBridge	C14H26N2O3S	302.40	302.40	FREE	DvS-CL	N-(2-methoxy-1-methylethyl)-1-[3-(methylthio)propanoyl]piperidine-4-carboxamide		Not active	-0.40367	CC(COC)NC(C(CC1)CCN1C(CCSC)=O)=O
35576269	NS1511-1	0005	1511-000005	04	K	K04	0.25umol	25ul	6	0.08	93.37	5	2	-3.07	ChemBridge	C18H23N5O2	341.40	341.40	FREE	DvS-CL	4-(4-aminopyrimidin-2-yl)-N-(3-morpholin-4-ylpropyl)benzamide		Not active	0.001422	Nc1ccnc(-c(cc2)ccc2C(NCCCN2CCOCC2)=O)n1
40510181	NS1511-1	0005	1511-000005	05	K	K05	0.25umol	25ul	5	1.83	81.23	5	0	-3.62	ChemBridge	C17H20N4O3S2	392.50	392.50	FREE	DvS-CL	N-cyclopropyl-4-isoxazol-5-yl-N-[(1,3,5-trimethyl-1H-pyrazol-4-yl)methyl]thiophene-2-sulfonamide		Not active	-1.01301	Cc1c(CN(C2CC2)S(c2cc(-c3ccno3)cs2)(=O)=O)c(C)nn1C
98730370	NS1511-1	0005	1511-000005	06	K	K06	0.25umol	25ul	4	2.18	52.82	4	0	-3.85	ChemBridge	C22H30N4O2	382.50	382.50	FREE	DvS-CL	1-{5-[(4-methylpiperidin-1-yl)methyl]-2-furoyl}-4-(3-methylpyridin-2-yl)piperazine		Not active	-1.05258	CC1CCN(Cc2ccc(C(N(CC3)CCN3c3ncccc3C)=O)o2)CC1
16106336	NS1511-1	0005	1511-000005	07	K	K07	0.25umol	25ul	3	2.68	62.19	3	2	-4.34	ChemBridge	C22H22FN5O	391.50	391.50	FREE	DvS-CL	1-{[1-(3-fluorophenyl)-1H-pyrazol-4-yl]methyl}-1',4'-dihydro-3'H-spiro[piperidine-4,2'-quinoxalin]-3'-one		Not active	-0.85782	O=C1Nc(cccc2)c2NC11CCN(Cc2cn(-c3cccc(F)c3)nc2)CC1
74371581	NS1511-1	0005	1511-000005	08	K	K08	0.25umol	25ul	5	2.07	86.46	3	3	-3.34	ChemBridge	C18H23N5O	325.40	325.40	FREE	DvS-CL	N-[2-(5,6-dimethyl-1H-benzimidazol-2-yl)ethyl]-2-(3,5-dimethyl-1H-pyrazol-4-yl)acetamide		Not active	-0.36553	Cc1c(CC(NCCc2nc(cc(C)c(C)c3)c3[nH]2)=O)c(C)n[nH]1
33461511	NS1511-1	0005	1511-000005	09	K	K09	0.25umol	25ul	4	2.85	65.79	4	1	-4.23	ChemBridge	C20H25N3O3	355.40	355.40	FREE	DvS-CL	N-(2,3-dimethylphenyl)-2-[4-(3-furoyl)-1,4-diazepan-1-yl]acetamide		Not active	-0.92644	Cc1cccc(NC(CN(CCC2)CCN2C(c2cocc2)=O)=O)c1C
38683416	NS1511-1	0005	1511-000005	10	K	K10	0.25umol	25ul	5	1.86	87.74	4	2	-3.23	ChemBridge	C14H16N4O2S2	336.40	336.40	FREE	DvS-CL	N-[(2-propyl-1,3-thiazol-4-yl)methyl]-1H-benzimidazole-5-sulfonamide		Not active	-0.5212	CCCc1nc(CNS(c(cc2)cc3c2[nH]cn3)(=O)=O)cs1
73058079	NS1511-1	0005	1511-000005	11	K	K11	0.25umol	25ul	7	0.82	50.52	4	1	-1.09	ChemBridge	C17H23N3O2	301.40	301.40	FREE	DvS-CL	{5-[3-(benzyloxy)propyl]-4,5,6,7-tetrahydropyrazolo[1,5-a]pyrazin-2-yl}methanol		Not active	-0.29737	OCc1nn(CCN(CCCOCc2ccccc2)C2)c2c1
68007630	NS1511-1	0005	1511-000005	12	K	K12	0.25umol	25ul	5	1.63	37.38	3	0	-1.87	ChemBridge	C15H23NO2S2	313.50	313.50	FREE	DvS-CL	3-[(methylsulfonyl)methyl]-1-[2-(methylthio)benzyl]piperidine		Not active	0.239929	CSc1c(CN2CC(CS(C)(=O)=O)CCC2)cccc1
15201076	NS1511-1	0005	1511-000005	13	K	K13	0.25umol	25ul	5	1.38	81.93	5	1	-2.63	ChemBridge	C16H15N5O2	309.30	309.30	FREE	DvS-CL	2-methoxy-N-[4-(1H-pyrazol-1-yl)benzyl]pyrimidine-5-carboxamide		Not active	0.512803	COc(nc1)ncc1C(NCc(cc1)ccc1-n1nccc1)=O
65841571	NS1511-1	0005	1511-000005	14	K	K14	0.25umol	25ul	4	2.35	59.23	4	0	-3.39	ChemBridge	C17H21N3O2	299.40	299.40	FREE	DvS-CL	N-[(5-ethyl-1,3,4-oxadiazol-2-yl)methyl]-N-methyl-5,6,7,8-tetrahydronaphthalene-2-carboxamide		Not active	0.616249	CCc1nnc(CN(C)C(c2cc(CCCC3)c3cc2)=O)o1
20504971	NS1511-1	0005	1511-000005	15	K	K15	0.25umol	25ul	7	2.91	42.65	4	0	-4.07	ChemBridge	C19H26N4O	326.40	326.40	FREE	DvS-CL	3-(3,5-dimethyl-1H-pyrazol-1-yl)-N-methyl-N-[(3-phenyl-4,5-dihydroisoxazol-5-yl)methyl]propan-1-amine		Not active	-0.56495	Cc1cc(C)nn1CCCN(C)CC(C1)ON=C1c1ccccc1
33735858	NS1511-1	0005	1511-000005	16	K	K16	0.25umol	25ul	5	2.48	66.06	4	1	-2.84	ChemBridge	C18H25N3O2S	347.50	347.50	FREE	DvS-CL	(1,4,5,6,7,8-hexahydrocyclohepta[c]pyrazol-3-ylmethyl)methyl[4-(methylsulfonyl)benzyl]amine		Not active	0.709781	CN(Cc1n[nH]c2c1CCCCC2)Cc(cc1)ccc1S(C)(=O)=O
97292339	NS1511-1	0005	1511-000005	17	K	K17	0.25umol	25ul	7	1.75	58.12	4	1	-3.19	ChemBridge	C18H22N4OS	342.50	342.50	FREE	DvS-CL	N-[(1-benzylpyrrolidin-3-yl)methyl]-2-(pyrimidin-2-ylthio)acetamide		Not active	-0.76451	O=C(CSc1ncccn1)NCC1CN(Cc2ccccc2)CC1
61731368	NS1511-1	0005	1511-000005	18	K	K18	0.25umol	25ul	5	0.60	56.15	3	1	-1.97	ChemBridge	C13H15N3O2S2	309.40	309.40	FREE	DvS-CL	N-(2,3-dihydroimidazo[2,1-b][1,3]thiazol-6-ylmethyl)-5-(methoxymethyl)thiophene-2-carboxamide		Not active	-0.67458	COCc1ccc(C(NCc2cn(CCS3)c3n2)=O)s1
19167430	NS1511-1	0005	1511-000005	19	K	K19	0.25umol	25ul	6	1.42	69.21	6	0	-1.88	ChemBridge	C18H21N5O2	339.40	339.40	FREE	DvS-CL	N-methyl-1-[2-(1H-pyrazol-1-yl)phenyl]-N-{[5-(tetrahydrofuran-2-yl)-1,2,4-oxadiazol-3-yl]methyl}methanamine		Not active	-0.31555	CN(Cc1noc(C2OCCC2)n1)Cc(cccc1)c1-n1nccc1
45670506	NS1511-1	0005	1511-000005	20	K	K20	0.25umol	25ul	4	1.05	62.22	4	0	-2.60	ChemBridge	C17H21N5OS	343.50	343.50	FREE	DvS-CL	2,5-dimethyl-3-{4-[(pyridin-4-ylthio)acetyl]piperazin-1-yl}pyrazine		Not active	-0.98252	Cc1cnc(C)c(N(CC2)CCN2C(CSc2ccncc2)=O)n1
98355657	NS1511-1	0005	1511-000005	21	K	K21	0.25umol	25ul	6	0.74	73.22	4	1	-2.45	ChemBridge	C20H29N3O3	359.50	359.50	FREE	DvS-CL	N-({1-[(2-ethyl-1H-imidazol-1-yl)methyl]cyclopropyl}methyl)-2-oxo-1-oxaspiro[4.5]decane-4-carboxamide		Not active	-0.22332	CCc1nccn1CC1(CNC(C(C2)C3(CCCCC3)OC2=O)=O)CC1
87597199	NS1511-1	0005	1511-000005	22	K	K22	0.25umol	25ul	6	1.87	63.91	4	0	-3.36	ChemBridge	C15H21N5OS2	351.50	351.50	FREE	DvS-CL	2-[2-(1H-imidazol-1-yl)ethyl]-1-{[(5-methyl-1,3,4-thiadiazol-2-yl)thio]acetyl}piperidine		Not active	-1.84902	Cc1nnc(SCC(N2C(CCn3cncc3)CCCC2)=O)s1
33503325	NS1511-1	0005	1511-000005	03	L	L03	0.25umol	25ul	5	0.25	67.23	3	1	-3.02	ChemBridge	C17H22N4O2	314.40	314.40	FREE	DvS-CL	N,N,2-trimethyl-3-{[3-(1-methyl-1H-pyrazol-4-yl)propanoyl]amino}benzamide		Not active	-0.22547	Cc(c(NC(CCc1cn(C)nc1)=O)ccc1)c1C(N(C)C)=O
24439771	NS1511-1	0005	1511-000005	04	L	L04	0.25umol	25ul	4	0.38	73.14	5	0	-2.17	ChemBridge	C20H21N5O2	363.42	363.40	FREE	DvS-CL	2-ethyl-4-{4-[6-(4H-1,2,4-triazol-4-yl)pyridin-3-yl]benzoyl}morpholine		Not active	-1.13245	CCC(C1)OCCN1C(c(cc1)ccc1-c(cc1)cnc1-n1cnnc1)=O
41100262	NS1511-1	0005	1511-000005	05	L	L05	0.25umol	25ul	5	-0.27	80.20	3	2	-2.56	ChemBridge	C17H19N3O3	313.40	313.40	FREE	DvS-CL	1-methyl-N-{2-[3-(methylamino)-3-oxopropyl]phenyl}-6-oxo-1,6-dihydropyridine-3-carboxamide		Not active	-0.27469	CNC(CCc(cccc1)c1NC(C(C=C1)=CN(C)C1=O)=O)=O
83434434	NS1511-1	0005	1511-000005	06	L	L06	0.25umol	25ul	6	0.70	90.13	4	2	-1.93	ChemBridge	C13H16N4O2S	292.40	292.40	FREE	DvS-CL	N-[3-(2-amino-1,3-thiazol-4-yl)propyl]-2-methoxyisonicotinamide		Not active	-0.9948	COc1nccc(C(NCCCc2csc(N)n2)=O)c1
73397992	NS1511-1	0005	1511-000005	07	L	L07	0.25umol	25ul	5	0.65	45.67	4	0	-0.77	ChemBridge	C18H27N3O2	317.40	317.40	FREE	DvS-CL	4-{2-[1-(pyridin-4-ylacetyl)piperidin-2-yl]ethyl}morpholine		Not active	-0.3417	O=C(Cc1ccncc1)N1C(CCN2CCOCC2)CCCC1
57914885	NS1511-1	0005	1511-000005	08	L	L08	0.25umol	25ul	6	1.32	38.77	3	0	-2.39	ChemBridge	C14H21NO3S	283.40	283.40	FREE	DvS-CL	N-(2-methoxyethyl)-N-(3-thienylmethyl)tetrahydro-2H-pyran-2-carboxamide		Not active	-0.74487	COCCN(Cc1cscc1)C(C1OCCCC1)=O
58773349	NS1511-1	0005	1511-000005	09	L	L09	0.25umol	25ul	5	2.22	63.05	3	1	-3.48	ChemBridge	C18H25N5O	327.40	327.40	FREE	DvS-CL	N-[1-(4-cyclopentyl-4H-1,2,4-triazol-3-yl)ethyl]-3-(dimethylamino)benzamide		Not active	0.066668	CC(c1nncn1C1CCCC1)NC(c1cc(N(C)C)ccc1)=O
54098251	NS1511-1	0005	1511-000005	10	L	L10	0.25umol	25ul	5	0.00	67.23	3	1	-2.89	ChemBridge	C18H22N4O2	326.40	326.40	FREE	DvS-CL	1-benzoyl-N-[2-(1H-pyrazol-1-yl)ethyl]piperidine-2-carboxamide		Not active	0.020143	O=C(C(CCCC1)N1C(c1ccccc1)=O)NCCn1nccc1
46202409	NS1511-1	0005	1511-000005	11	L	L11	0.25umol	25ul	5	0.89	76.53	6	0	-2.74	ChemBridge	C19H16ClN5O2	381.80	381.80	FREE	DvS-CL	7-chloro-2-({methyl[(3-pyridin-4-ylisoxazol-5-yl)methyl]amino}methyl)-4H-pyrido[1,2-a]pyrimidin-4-one		Not active	1.05388	CN(Cc1cc(-c2ccncc2)no1)CC(N=C(C=C1)N2C=C1Cl)=CC2=O
75361472	NS1511-1	0005	1511-000005	12	L	L12	0.25umol	25ul	7	-0.14	95.34	5	3	-2.82	ChemBridge	C16H19N3O3S	333.40	333.40	FREE	DvS-CL	4-[(2-hydroxyethyl)thio]-N-[2-(6-hydroxy-2-methylpyrimidin-4-yl)ethyl]benzamide		Not active	1.96425	Cc1nc(O)cc(CCNC(c(cc2)ccc2SCCO)=O)n1
75215075	NS1511-1	0005	1511-000005	13	L	L13	0.25umol	25ul	5	0.85	35.50	4	0	0.01	ChemBridge	C19H27N5	325.50	325.50	FREE	DvS-CL	N,N-dimethyl-5-{[4-(pyridin-2-ylmethyl)-1,4-diazepan-1-yl]methyl}pyridin-2-amine		Not active	-1.05362	CN(C)c1ncc(CN2CCN(Cc3ncccc3)CCC2)cc1
66916028	NS1511-1	0005	1511-000005	14	L	L14	0.25umol	25ul	3	1.56	52.71	3	0	-2.64	ChemBridge	C14H16N4OS	288.40	288.40	FREE	DvS-CL	3-[2-(4,5-dimethyl-1H-imidazol-1-yl)ethyl]-7-methylthieno[3,2-d]pyrimidin-4(3H)-one		Not active	-0.6503	Cc1csc2c1N=CN(CCn1c(C)c(C)nc1)C2=O
42474444	NS1511-1	0005	1511-000005	15	L	L15	0.25umol	25ul	7	2.76	61.02	2	2	-3.94	ChemBridge	C19H26N4O	326.40	326.40	FREE	DvS-CL	N-[3-(3,4-dihydroquinolin-1(2H)-yl)propyl]-3-propyl-1H-pyrazole-5-carboxamide		Not active	-0.28687	CCCc1n[nH]c(C(NCCCN(CCC2)c3c2cccc3)=O)c1
99124605	NS1511-1	0005	1511-000005	16	L	L16	0.25umol	25ul	4	-0.78	92.35	6	1	-2.25	ChemBridge	C17H22N4O3	330.40	330.40	FREE	DvS-CL	4,6-dimethyl-5-{3-[2-(3-methylisoxazol-5-yl)pyrrolidin-1-yl]-3-oxopropyl}pyrimidin-2-ol		Not active	-0.86013	Cc1noc(C(CCC2)N2C(CCc(c(C)n2)c(C)nc2O)=O)c1
28004668	NS1511-1	0005	1511-000005	17	L	L17	0.25umol	25ul	6	1.31	55.57	4	0	-1.12	ChemBridge	C16H20N2O3	288.30	288.30	FREE	DvS-CL	5-(methoxymethyl)-N-methyl-N-(1-pyridin-2-ylpropyl)-2-furamide		Not active	-0.38365	CCC(c1ncccc1)N(C)C(c1ccc(COC)o1)=O
72427266	NS1511-1	0005	1511-000005	18	L	L18	0.25umol	25ul	6	1.75	58.64	4	1	-2.11	ChemBridge	C14H24N2O3S2	332.50	332.50	FREE	DvS-CL	N-{[1-(2-methoxyethyl)pyrrolidin-3-yl]methyl}-2,5-dimethylthiophene-3-sulfonamide		Not active	-0.23409	Cc1cc(S(NCC2CN(CCOC)CC2)(=O)=O)c(C)s1
82968020	NS1511-1	0005	1511-000005	19	L	L19	0.25umol	25ul	5	-0.01	76.28	6	0	-2.94	ChemBridge	C13H14N6OS2	334.40	334.40	FREE	DvS-CL	7-{[methyl(pyrazin-2-ylmethyl)amino]methyl}-2-(methylthio)-5H-[1,3,4]thiadiazolo[3,2-a]pyrimidin-5-one		Not active	0.558493	CN(Cc1nccnc1)CC(N=C1SC(SC)=NN11)=CC1=O
56648283	NS1511-1	0005	1511-000005	20	L	L20	0.25umol	25ul	7	3.05	59.39	3	1	-4.46	ChemBridge	C18H25ClN4O2	364.90	364.90	FREE	DvS-CL	N-(5-chloro-2-ethoxybenzyl)-N'-[(1-isopropyl-1H-imidazol-2-yl)methyl]-N-methylurea		Not active	-0.16772	CCOc(cc1)c(CN(C)C(NCc2nccn2C(C)C)=O)cc1Cl
93219962	NS1511-1	0005	1511-000005	21	L	L21	0.25umol	25ul	5	2.49	45.23	3	1	-3.68	ChemBridge	C20H25N3O	323.40	323.40	FREE	DvS-CL	3-(2-methylpyridin-4-yl)-N-[2-(1-methylpyrrolidin-2-yl)ethyl]benzamide		Not active	0.866072	Cc1nccc(-c2cccc(C(NCCC3N(C)CCC3)=O)c2)c1
57309690	NS1511-1	0005	1511-000005	22	L	L22	0.25umol	25ul	7	1.07	90.31	8	0	-1.45	ChemBridge	C15H23N5O3	321.40	321.40	FREE	DvS-CL	1-(3-isobutyl-1,2,4-oxadiazol-5-yl)-N-methyl-N-{[5-(tetrahydrofuran-2-yl)-1,2,4-oxadiazol-3-yl]methyl}methanamine		Not active	0.410328	CC(C)Cc1noc(CN(C)Cc2noc(C3OCCC3)n2)n1
10447087	NS1511-1	0005	1511-000005	03	M	M03	0.25umol	25ul	4	0.89	70.59	4	1	-2.87	ChemBridge	C21H26FN5O2	399.50	399.50	FREE	DvS-CL	5-fluoro-N-[1-(4-methylbenzoyl)piperidin-4-yl]-4-morpholin-4-ylpyrimidin-2-amine		Not active	-0.42637	Cc(cc1)ccc1C(N(CC1)CCC1Nc(nc1)nc(N2CCOCC2)c1F)=O
60492457	NS1511-1	0005	1511-000005	04	M	M04	0.25umol	25ul	3	2.12	89.28	5	2	-3.71	ChemBridge	C20H26N4O3	370.50	370.50	FREE	DvS-CL	N-[2-methyl-5-(5-methyl-1,3,4-oxadiazol-2-yl)phenyl]-N'-1-oxaspiro[4.5]dec-3-ylurea		Not active	0.100954	Cc1nnc(-c2cc(NC(NC(C3)COC33CCCCC3)=O)c(C)cc2)o1
76129313	NS1511-1	0005	1511-000005	05	M	M05	0.25umol	25ul	3	1.16	76.53	5	0	-2.50	ChemBridge	C14H15N5O2S	317.40	317.40	FREE	DvS-CL	6-{2-[3-(3-methyl-1,2,4-oxadiazol-5-yl)pyrrolidin-1-yl]-2-oxoethyl}imidazo[2,1-b][1,3]thiazole		Not active	0.009939	Cc1noc(C(CC2)CN2C(Cc2cn(ccs3)c3n2)=O)n1
29261639	NS1511-1	0005	1511-000005	06	M	M06	0.25umol	25ul	5	2.62	33.20	3	0	-2.69	ChemBridge	C18H18N2OS	310.40	310.40	FREE	DvS-CL	1-(4-{[(isoquinolin-5-ylmethyl)(methyl)amino]methyl}-2-thienyl)ethanone		Not active	-0.7688	CC(c1cc(CN(C)Cc2cccc3cnccc23)cs1)=O
90882977	NS1511-1	0005	1511-000005	07	M	M07	0.25umol	25ul	6	1.07	62.30	3	1	-1.32	ChemBridge	C18H21N3O2S	343.50	343.50	FREE	DvS-CL	2-{[2-(acetylamino)phenyl]thio}-N-methyl-N-[(2-methylpyridin-4-yl)methyl]acetamide		Not active	-0.65452	CC(Nc(cccc1)c1SCC(N(C)Cc1cc(C)ncc1)=O)=O
34464606	NS1511-1	0005	1511-000005	08	M	M08	0.25umol	25ul	2	1.99	62.13	3	1	-3.16	ChemBridge	C18H19N3O2	309.40	309.40	FREE	DvS-CL	1-[(2-methyl-1-benzofuran-7-yl)carbonyl]-4-(1H-pyrazol-3-yl)piperidine		Not active	-0.12669	Cc1cc2cccc(C(N(CC3)CCC3c3n[nH]cc3)=O)c2o1
40617680	NS1511-1	0005	1511-000005	09	M	M09	0.25umol	25ul	7	2.89	59.39	4	1	-4.53	ChemBridge	C23H28N4O2	392.50	392.50	FREE	DvS-CL	3-(1H-benzimidazol-1-yl)-N-[(4-benzyl-1,4-oxazepan-2-yl)methyl]propanamide		Not active	-1.02806	O=C(CCn1c(cccc2)c2nc1)NCC1OCCCN(Cc2ccccc2)C1
85700786	NS1511-1	0005	1511-000005	10	M	M10	0.25umol	25ul	3	2.69	66.92	4	0	-4.17	ChemBridge	C16H18N2O4S2	366.50	366.50	FREE	DvS-CL	1-(2-methoxyphenyl)-4-[(4-methyl-2-thienyl)sulfonyl]-2-piperazinone		Not active	-0.09026	Cc1csc(S(N(CCN2c(cccc3)c3OC)CC2=O)(=O)=O)c1
51346727	NS1511-1	0005	1511-000005	11	M	M11	0.25umol	25ul	5	0.35	93.09	4	2	-3.55	ChemBridge	C21H20N4O3	376.40	376.40	FREE	DvS-CL	N-{4-[2-(cyclopropylamino)-2-oxoethyl]phenyl}-3-methyl-4-oxo-3,4-dihydrophthalazine-1-carboxamide		Not active	0.372037	CN1N=C(C(Nc2ccc(CC(NC3CC3)=O)cc2)=O)c(cccc2)c2C1=O
15022871	NS1511-1	0005	1511-000005	12	M	M12	0.25umol	25ul	4	2.29	66.40	3	2	-3.60	ChemBridge	C14H19ClFNO3S	335.80	335.80	FREE	DvS-CL	2-chloro-4-fluoro-N-[1-(3-hydroxycyclobutyl)propyl]-5-methylbenzenesulfonamide		Not active	0.095798	CCC(C(C1)CC1O)NS(c(cc(C)c(F)c1)c1Cl)(=O)=O
54426769	NS1511-1	0005	1511-000005	13	M	M13	0.25umol	25ul	4	2.81	51.33	2	1	-3.89	ChemBridge	C16H18N4OS	314.40	314.40	FREE	DvS-CL	1-cyclopropyl-N-[(2,3-dimethylimidazo[2,1-b][1,3]thiazol-6-yl)methyl]-1H-pyrrole-2-carboxamide		Not active	0.018464	Cc1c(C)sc2nc(CNC(c3cccn3C3CC3)=O)cn12
69272003	NS1511-1	0005	1511-000005	14	M	M14	0.25umol	25ul	6	2.31	58.87	4	1	-3.93	ChemBridge	C22H26N4O2	378.50	378.50	FREE	DvS-CL	1-(2-methoxyethyl)-N-[4-(7-methylimidazo[1,2-a]pyridin-2-yl)phenyl]pyrrolidine-3-carboxamide		Not active	-1.50833	Cc1cc2nc(-c(cc3)ccc3NC(C3CN(CCOC)CC3)=O)cn2cc1
60972447	NS1511-1	0005	1511-000005	15	M	M15	0.25umol	25ul	5	1.99	58.12	4	1	-3.22	ChemBridge	C16H22N4OS	318.40	318.40	FREE	DvS-CL	N~2~-[1-(2,5-dimethyl-1,3-thiazol-4-yl)ethyl]-N~2~-methyl-N~1~-(5-methylpyridin-2-yl)glycinamide		Not active	-0.18573	CC(c1c(C)sc(C)n1)N(C)CC(Nc1ncc(C)cc1)=O
99593306	NS1511-1	0005	1511-000005	16	M	M16	0.25umol	25ul	5	2.95	38.13	2	0	-4.14	ChemBridge	C18H25N3OS	331.50	331.50	FREE	DvS-CL	3-(2-ethyl-1H-benzimidazol-1-yl)-N-methyl-N-(tetrahydro-2H-thiopyran-4-yl)propanamide		Not active	0.154835	CCc1nc(cccc2)c2n1CCC(N(C)C1CCSCC1)=O
41329762	NS1511-1	0005	1511-000005	17	M	M17	0.25umol	25ul	6	-0.53	88.08	5	1	-1.44	ChemBridge	C20H25N5O2	367.50	367.50	FREE	DvS-CL	1-[(4-propylpyrimidin-5-yl)carbonyl]-N-(pyridin-2-ylmethyl)piperidine-4-carboxamide		Not active	0.340141	CCCc(ncnc1)c1C(N(CC1)CCC1C(NCc1ncccc1)=O)=O
47043381	NS1511-1	0005	1511-000005	18	M	M18	0.25umol	25ul	4	1.49	61.88	3	1	-3.15	ChemBridge	C16H15F3N4OS	368.40	368.40	FREE	DvS-CL	N-methyl-N-[2-(4-methyl-1,3-thiazol-5-yl)ethyl]-2-(trifluoromethyl)-1H-benzimidazole-5-carboxamide		Not active	0.097776	Cc1c(CCN(C)C(c(cc2)cc3c2[nH]c(C(F)(F)F)n3)=O)scn1
98434180	NS1511-1	0005	1511-000005	19	M	M19	0.25umol	25ul	5	2.39	73.91	3	2	-3.79	ChemBridge	C20H23N5O	349.40	349.40	FREE	DvS-CL	3-(1H-indol-3-yl)-N-(1-pyrimidin-2-ylpiperidin-3-yl)propanamide		Not active	-0.10718	O=C(CCc1c[nH]c2c1cccc2)NC(CCC1)CN1c1ncccn1
38077788	NS1511-1	0005	1511-000005	20	M	M20	0.25umol	25ul	4	1.71	70.67	3	2	-2.83	ChemBridge	C13H16ClN3O3	297.70	297.70	FREE	DvS-CL	N-(2-chlorophenyl)-N'-[2-(2-oxo-1,3-oxazinan-3-yl)ethyl]urea		Not active	0.298393	O=C(NCCN(CCCO1)C1=O)Nc(cccc1)c1Cl
70516225	NS1511-1	0005	1511-000005	21	M	M21	0.25umol	25ul	6	2.98	49.74	3	1	-2.80	ChemBridge	C16H21N5	283.40	283.40	FREE	DvS-CL	N-ethyl-N-[(6-methyl-1H-benzimidazol-2-yl)methyl]-2-(1H-pyrazol-1-yl)ethanamine		Not active	-1.01151	CCN(CCn1nccc1)Cc1nc(ccc(C)c2)c2[nH]1
30529130	NS1511-1	0005	1511-000005	22	M	M22	0.25umol	25ul	7	1.49	75.94	5	1	-3.10	ChemBridge	C17H24N6OS	360.50	360.50	FREE	DvS-CL	1-benzyl-N-{2-[(1-methyl-1H-tetrazol-5-yl)thio]ethyl}piperidine-2-carboxamide		Not active	0.744344	Cn1nnnc1SCCNC(C1N(Cc2ccccc2)CCCC1)=O
34506082	NS1511-1	0005	1511-000005	03	N	N03	0.25umol	25ul	5	0.98	78.95	4	1	-2.82	ChemBridge	C21H23N3O4	381.40	381.40	FREE	DvS-CL	2-methoxy-N,N-dimethyl-5-{[4-(2-oxopyrrolidin-1-yl)benzoyl]amino}benzamide		Not active	-1.86293	CN(C)C(c(cc(cc1)NC(c(cc2)ccc2N(CCC2)C2=O)=O)c1OC)=O
28813956	NS1511-1	0005	1511-000005	04	N	N04	0.25umol	25ul	6	1.47	85.09	5	1	-3.13	ChemBridge	C19H17N3O3S	367.40	367.40	FREE	DvS-CL	3-(5-acetyl-2-thienyl)-N-[(5-cyclopropyl-1,2,4-oxadiazol-3-yl)methyl]benzamide		Not active	0.507205	CC(c1ccc(-c2cc(C(NCc3noc(C4CC4)n3)=O)ccc2)s1)=O
12395912	NS1511-1	0005	1511-000005	05	N	N05	0.25umol	25ul	5	2.83	69.04	4	1	-3.98	ChemBridge	C18H20N4O2	324.40	324.40	FREE	DvS-CL	4-methoxy-N-(2-methyl-1-propyl-1H-benzimidazol-5-yl)pyridine-2-carboxamide		Not active	-0.27758	CCCn1c(ccc(NC(c2nccc(OC)c2)=O)c2)c2nc1C
59686611	NS1511-1	0005	1511-000005	06	N	N06	0.25umol	25ul	5	2.64	72.18	4	1	-3.89	ChemBridge	C14H15N5OS2	333.40	333.40	FREE	DvS-CL	N-(1-imidazo[2,1-b][1,3]thiazol-6-ylethyl)-2-[(4-methylpyrimidin-2-yl)thio]acetamide		Not active	-0.81867	CC(c1cn(ccs2)c2n1)NC(CSc1nc(C)ccn1)=O
82814470	NS1511-1	0005	1511-000005	07	N	N07	0.25umol	25ul	4	0.71	70.50	4	1	-2.42	ChemBridge	C19H22N2O3S	358.50	358.50	FREE	DvS-CL	1-(4-{2-[4-hydroxy-4-(5-methylpyridin-2-yl)piperidin-1-yl]-2-oxoethyl}-2-thienyl)ethanone		Not active	0.135626	CC(c1cc(CC(N(CC2)CCC2(c2ncc(C)cc2)O)=O)cs1)=O
10327041	NS1511-1	0005	1511-000005	08	N	N08	0.25umol	25ul	6	2.68	78.39	7	1	-3.28	ChemBridge	C19H20N4O3S	384.50	384.50	FREE	DvS-CL	1-(8-methoxy-3,4-dihydro-2H-1,5-benzodioxepin-7-yl)-N-[(2-pyrazin-2-yl-1,3-thiazol-4-yl)methyl]methanamine		Not active	-0.25205	COc1c(CNCc2csc(-c3nccnc3)n2)cc2OCCCOc2c1
93555465	NS1511-1	0005	1511-000005	09	N	N09	0.25umol	25ul	6	3.41	58.12	3	1	-4.75	ChemBridge	C17H22N4OS2	362.50	362.50	FREE	DvS-CL	N-{2-[(5-methyl-1,3,4-thiadiazol-2-yl)thio]ethyl}-4-piperidin-1-ylbenzamide		Not active	-0.1051	Cc1nnc(SCCNC(c(cc2)ccc2N2CCCCC2)=O)s1
88593103	NS1511-1	0005	1511-000005	10	N	N10	0.25umol	25ul	4	-0.43	36.44	3	0	-2.21	ChemBridge	C13H18FN3OS	283.40	283.40	FREE	DvS-CL	1-(3-fluoroisonicotinoyl)-4-[2-(methylthio)ethyl]piperazine		Not active	0.231544	CSCCN(CC1)CCN1C(c(ccnc1)c1F)=O
48110741	NS1511-1	0005	1511-000005	11	N	N11	0.25umol	25ul	5	2.28	92.35	6	1	-3.76	ChemBridge	C17H15ClN4O3	358.80	358.80	FREE	DvS-CL	2-(3-chlorophenyl)-2-hydroxy-N-methyl-N-{[3-(4-pyridinyl)-1,2,4-oxadiazol-5-yl]methyl}acetamide		Not active	0.243158	CN(Cc1nc(-c2ccncc2)no1)C(C(c1cccc(Cl)c1)O)=O
12897808	NS1511-1	0005	1511-000005	12	N	N12	0.25umol	25ul	3	0.54	46.34	3	0	-1.73	ChemBridge	C13H11F3N2O2	284.20	284.20	FREE	DvS-CL	2,4,5-trifluoro-N-(1-isoxazol-3-ylethyl)-N-methylbenzamide		Not active	1.46475	CC(c1nocc1)N(C)C(c(c(F)c1)cc(F)c1F)=O
45298178	NS1511-1	0005	1511-000005	13	N	N13	0.25umol	25ul	4	0.80	78.35	5	2	-2.41	ChemBridge	C17H22N4O2S	346.50	346.50	FREE	DvS-CL	2-[4-hydroxy-4-(5-methylpyridin-2-yl)piperidin-1-yl]-N-1,3-thiazol-2-ylpropanamide		Not active	0.705324	CC(C(Nc1nccs1)=O)N(CC1)CCC1(c1ncc(C)cc1)O
57940628	NS1511-1	0005	1511-000005	14	N	N14	0.25umol	25ul	4	1.16	88.91	4	2	-2.78	ChemBridge	C19H25N5O2	355.40	355.40	FREE	DvS-CL	3-(1,3-dimethyl-1H-1,2,4-triazol-5-yl)-N-{1-[(methylamino)carbonyl]cyclohexyl}benzamide		Not active	-0.66288	Cc1nn(C)c(-c2cccc(C(NC3(CCCCC3)C(NC)=O)=O)c2)n1
90850814	NS1511-1	0005	1511-000005	15	N	N15	0.25umol	25ul	5	1.71	59.23	5	0	-2.08	ChemBridge	C17H23N3O2S	333.50	333.50	FREE	DvS-CL	1-(4-{[4-(3-isopropyl-1,2,4-oxadiazol-5-yl)piperidin-1-yl]methyl}-2-thienyl)ethanone		Not active	0.873257	CC(C)c1noc(C2CCN(Cc3csc(C(C)=O)c3)CC2)n1
52103406	NS1511-1	0005	1511-000005	16	N	N16	0.25umol	25ul	4	2.16	54.88	3	1	-3.36	ChemBridge	C17H17F2N3O	317.30	317.30	FREE	DvS-CL	N-[1-(2,5-difluorophenyl)cyclopropyl]-2-isopropylpyrimidine-5-carboxamide		Not active	0.435067	CC(C)c(nc1)ncc1C(NC1(CC1)c(cc(cc1)F)c1F)=O
67454370	NS1511-1	0005	1511-000005	17	N	N17	0.25umol	25ul	2	-0.69	56.75	4	0	-1.43	ChemBridge	C14H24N4O2S2	344.50	344.50	FREE	DvS-CL	1-(piperidin-1-ylsulfonyl)-4-(1,3-thiazol-4-ylmethyl)-1,4-diazepane		Not active	0.250005	O=S(N1CCCCC1)(N1CCN(Cc2cscn2)CCC1)=O
32335018	NS1511-1	0005	1511-000005	18	N	N18	0.25umol	25ul	3	1.69	36.69	3	0	-2.76	ChemBridge	C15H18N2O2S	290.40	290.40	FREE	DvS-CL	1-(3-furoyl)-4-(3-thienylmethyl)-1,4-diazepane		Not active	0.350813	O=C(c1cocc1)N1CCN(Cc2cscc2)CCC1
53058574	NS1511-1	0005	1511-000005	19	N	N19	0.25umol	25ul	4	-1.34	82.53	4	2	-0.54	ChemBridge	C19H21N3O3	339.40	339.40	FREE	DvS-CL	N-[(3R*,4R*)-1-benzoyl-3-hydroxypiperidin-4-yl]-2-pyridin-3-ylacetamide		Not active	0.498918	O[C@@H](CN(CC1)C(c2ccccc2)=O)[C@H]1NC(Cc1cnccc1)=O
34042833	NS1511-1	0005	1511-000005	20	N	N20	0.25umol	25ul	6	2.14	86.03	3	2	-3.65	ChemBridge	C18H21N3O3S	359.50	359.50	FREE	DvS-CL	N-cyclopropyl-2-(6-methyl-2,4-dioxo-1,2,3,4-tetrahydropyrimidin-5-yl)-N-[4-(methylthio)benzyl]acetamide		Not active	-0.57823	CC(NC(N1)=O)=C(CC(N(Cc(cc2)ccc2SC)C2CC2)=O)C1=O
86845139	NS1511-1	0005	1511-000005	21	N	N21	0.25umol	25ul	4	1.92	48.39	4	0	-2.21	ChemBridge	C18H26N6	326.40	326.40	FREE	DvS-CL	5-{[4-(3,6-dimethylpyrazin-2-yl)piperazin-1-yl]methyl}-N,N-dimethylpyridin-2-amine		Not active	1.54939	Cc1cnc(C)c(N2CCN(Cc(cc3)cnc3N(C)C)CC2)n1
88945491	NS1511-1	0005	1511-000005	22	N	N22	0.25umol	25ul	6	1.53	60.06	3	1	-2.85	ChemBridge	C19H19N3O2	321.40	321.40	FREE	DvS-CL	N-[2-furyl(phenyl)methyl]-1-(1H-imidazol-1-ylmethyl)cyclopropanecarboxamide		Not active	1.19212	O=C(C1(Cn2cncc2)CC1)NC(c1ccco1)c1ccccc1
32143099	NS1511-1	0005	1511-000005	03	O	O03	0.25umol	25ul	5	1.26	64.68	4	2	-2.95	ChemBridge	C18H27ClN4O2	366.90	366.90	FREE	DvS-CL	N-(2-chloro-4-{[(4-methyl-1,4-diazepan-1-yl)acetyl]amino}phenyl)-2-methylpropanamide		Not active	0.368158	CC(C)C(Nc(ccc(NC(CN1CCN(C)CCC1)=O)c1)c1Cl)=O
16263547	NS1511-1	0005	1511-000005	04	O	O04	0.25umol	25ul	5	0.81	70.39	4	2	-1.25	ChemBridge	C21H24N4O2	364.50	364.50	FREE	DvS-CL	N-[(3R*,4R*)-3-hydroxy-1-(pyridin-2-ylmethyl)piperidin-4-yl]-2-(1H-indol-1-yl)acetamide		Not active	1.30583	O[C@@H](CN(Cc1ncccc1)CC1)[C@H]1NC(Cn(cc1)c2c1cccc2)=O
69689224	NS1511-1	0005	1511-000005	05	O	O05	0.25umol	25ul	5	1.74	87.46	3	3	-3.19	ChemBridge	C15H20ClFN4O2	342.80	342.80	FREE	DvS-CL	1-[2-({[(3-chloro-2-fluorophenyl)amino]carbonyl}amino)ethyl]piperidine-3-carboxamide		Not active	0.066849	NC(C1CN(CCNC(Nc2cccc(Cl)c2F)=O)CCC1)=O
64160740	NS1511-1	0005	1511-000005	06	O	O06	0.25umol	25ul	1	1.52	71.00	4	1	-2.88	ChemBridge	C18H21N3O3	327.40	327.40	FREE	DvS-CL	8-(3,4-dihydro-2H-chromen-3-ylcarbonyl)-2-methyl-1,3,8-triazaspiro[4.5]dec-1-en-4-one		Not active	-0.61539	CC(N1)=NC(CC2)(CCN2C(C(C2)COc3c2cccc3)=O)C1=O
52467299	NS1511-1	0005	1511-000005	07	O	O07	0.25umol	25ul	6	3.01	49.85	3	0	-4.38	ChemBridge	C21H30N2O3	358.50	358.50	FREE	DvS-CL	1-{4-[rel-(2S,6R)-2-isopropyl-6-phenylmorpholin-4-yl]-4-oxobutyl}pyrrolidin-2-one		Not active	-0.76015	CC(C)[C@@H](CN(C1)C(CCCN(CCC2)C2=O)=O)O[C@@H]1c1ccccc1
94550500	NS1511-1	0005	1511-000005	08	O	O08	0.25umol	25ul	3	1.34	54.26	4	0	-2.82	ChemBridge	C19H25N5O	339.40	339.40	FREE	DvS-CL	2-ethyl-3-{[4-(4H-1,2,4-triazol-4-yl)piperidin-1-yl]carbonyl}-1,2,3,4-tetrahydroisoquinoline		Not active	-0.58741	CCN(Cc1c(C2)cccc1)C2C(N(CC1)CCC1n1cnnc1)=O
13830037	NS1511-1	0005	1511-000005	09	O	O09	0.25umol	25ul	6	1.39	45.23	3	1	-1.49	ChemBridge	C18H23N3OS	329.50	329.50	FREE	DvS-CL	3-pyridin-3-yl-N-[1-(2-thienylmethyl)piperidin-3-yl]propanamide		Not active	-0.12555	O=C(CCc1cnccc1)NC1CN(Cc2cccs2)CCC1
55639366	NS1511-1	0005	1511-000005	10	O	O10	0.25umol	25ul	5	1.44	83.81	4	2	-2.49	ChemBridge	C15H14N4O2	282.30	282.30	FREE	DvS-CL	N-[2-(5-phenyl-1,2,4-oxadiazol-3-yl)ethyl]-1H-pyrrole-3-carboxamide		Not active	0.711909	O=C(c1c[nH]cc1)NCCc1noc(-c2ccccc2)n1
76962681	NS1511-1	0005	1511-000005	11	O	O11	0.25umol	25ul	5	2.39	55.89	3	1	-4.10	ChemBridge	C23H28N4O2	392.50	392.50	FREE	DvS-CL	N-[(1-benzylpyrrolidin-3-yl)methyl]-3-oxo-4-phenylpiperazine-1-carboxamide		Not active	0.079583	O=C(NCC1CN(Cc2ccccc2)CC1)N(CCN1c2ccccc2)CC1=O
87375489	NS1511-1	0005	1511-000005	12	O	O12	0.25umol	25ul	5	1.88	46.84	4	0	-2.27	ChemBridge	C20H29N5	339.50	339.50	FREE	DvS-CL	2-cyclohexyl-5-{[4-(1H-imidazol-1-ylmethyl)piperidin-1-yl]methyl}pyrimidine		Not active	0.847197	C(C1CCN(Cc2cnc(C3CCCCC3)nc2)CC1)n1cncc1
20796950	NS1511-1	0005	1511-000005	13	O	O13	0.25umol	25ul	5	0.33	59.39	4	1	-3.29	ChemBridge	C19H26N4O2	342.40	342.40	FREE	DvS-CL	N-(1,1-dimethyl-2-morpholin-4-ylethyl)-3-(1-methyl-1H-imidazol-2-yl)benzamide		Not active	1.36284	CC(C)(CN1CCOCC1)NC(c1cc(-c2nccn2C)ccc1)=O
83508805	NS1511-1	0005	1511-000005	14	O	O14	0.25umol	25ul	5	0.22	79.37	4	1	-3.46	ChemBridge	C17H21N3O3S2	379.50	379.50	FREE	DvS-CL	N-benzyl-N'-(1,1-dioxidotetrahydro-3-thienyl)-N-[(4-methyl-1,3-thiazol-5-yl)methyl]urea		Not active	1.05214	Cc1c(CN(Cc2ccccc2)C(NC(CC2)CS2(=O)=O)=O)scn1
87011041	NS1511-1	0005	1511-000005	15	O	O15	0.25umol	25ul	5	3.21	46.92	2	1	-4.23	ChemBridge	C17H19N3OS	313.40	313.40	FREE	DvS-CL	N-(1-benzothien-5-ylmethyl)-3-(2-methyl-1H-imidazol-1-yl)butanamide		Not active	1.31769	CC(CC(NCc(cc1)cc2c1scc2)=O)n1c(C)ncc1
65124568	NS1511-1	0005	1511-000005	16	O	O16	0.25umol	25ul	5	2.00	71.18	6	0	-2.59	ChemBridge	C19H21FN6O	368.40	368.40	FREE	DvS-CL	4-ethyl-6-(4-{[5-(3-fluorophenyl)-1,3,4-oxadiazol-2-yl]methyl}piperazin-1-yl)pyrimidine		Not active	-0.32362	CCc1cc(N2CCN(Cc3nnc(-c4cccc(F)c4)o3)CC2)ncn1
90406329	NS1511-1	0005	1511-000005	17	O	O17	0.25umol	25ul	4	1.12	67.35	4	1	-2.93	ChemBridge	C18H19F3N4O2	380.40	380.40	FREE	DvS-CL	N-{[4-methyl-6-(trifluoromethyl)pyrimidin-2-yl]methyl}-2-morpholin-4-ylbenzamide		Not active	0.619402	Cc1cc(C(F)(F)F)nc(CNC(c(cccc2)c2N2CCOCC2)=O)n1
35608769	NS1511-1	0005	1511-000005	18	O	O18	0.25umol	25ul	3	0.51	54.45	3	0	-1.92	ChemBridge	C14H19NO3S2	313.40	313.40	FREE	DvS-CL	N-(1,1-dioxidotetrahydro-2H-thiopyran-4-yl)-N-methyl-4-(methylthio)benzamide		Not active	0.837694	CN(C(CC1)CCS1(=O)=O)C(c(cc1)ccc1SC)=O
20444101	NS1511-1	0005	1511-000005	19	O	O19	0.25umol	25ul	4	2.09	32.78	3	0	-3.28	ChemBridge	C15H20ClFN2O2	314.80	314.80	FREE	DvS-CL	1-(4-chloro-3-fluorobenzyl)-4-(methoxyacetyl)-1,4-diazepane		Not active	0.87447	COCC(N1CCN(Cc(cc2)cc(F)c2Cl)CCC1)=O
60965465	NS1511-1	0005	1511-000005	20	O	O20	0.25umol	25ul	7	1.97	55.95	3	0	-3.55	ChemBridge	C21H27N5O	365.50	365.50	FREE	DvS-CL	N-[(1-benzyl-1H-imidazol-2-yl)methyl]-N-methyl-3-(1,3,5-trimethyl-1H-pyrazol-4-yl)propanamide		Not active	0.079282	Cc1c(CCC(N(C)Cc2nccn2Cc2ccccc2)=O)c(C)nn1C
19370335	NS1511-1	0005	1511-000005	21	O	O21	0.25umol	25ul	3	1.54	69.30	3	1	-3.29	ChemBridge	C22H28N4O2	380.50	380.50	FREE	DvS-CL	1-(2-methylbenzoyl)-4-{[4-(1H-pyrazol-3-yl)piperidin-1-yl]carbonyl}piperidine		Not active	1.82928	Cc(cccc1)c1C(N(CC1)CCC1C(N(CC1)CCC1c1n[nH]cc1)=O)=O
23652244	NS1511-1	0005	1511-000005	22	O	O22	0.25umol	25ul	4	1.33	70.47	3	1	-3.03	ChemBridge	C20H27N5O2	369.50	369.50	FREE	DvS-CL	4-benzoyl-N-[2-(3,5-dimethyl-1H-pyrazol-1-yl)propyl]piperazine-1-carboxamide		Not active	0.886234	CC(CNC(N(CC1)CCN1C(c1ccccc1)=O)=O)n1nc(C)cc1C
46097533	NS1511-1	0005	1511-000005	03	P	P03	0.25umol	25ul	6	2.83	69.68	5	1	-4.94	ChemBridge	C20H24N2O4	356.40	356.40	FREE	DvS-CL	2-(2,3-dimethylphenoxy)-N-[trans-4-(pyridin-2-yloxy)tetrahydro-2H-pyran-3-yl]acetamide		Not active	0.552285	Cc1cccc(OCC(N[C@@H](COCC2)[C@H]2Oc2ncccc2)=O)c1C
26275107	NS1511-1	0005	1511-000005	04	P	P04	0.25umol	25ul	6	0.84	95.06	4	2	-2.42	ChemBridge	C16H17N5O2S	343.40	343.40	FREE	DvS-CL	2-(4-amino-1H-pyrazol-1-yl)-N-{[2-(2-methoxyphenyl)-1,3-thiazol-5-yl]methyl}acetamide		Not active	1.7275	COc(cccc1)c1-c1ncc(CNC(Cn2ncc(N)c2)=O)s1
22404269	NS1511-1	0005	1511-000005	05	P	P05	0.25umol	25ul	7	2.48	50.16	3	1	-3.81	ChemBridge	C18H22N4OS	342.50	342.50	FREE	DvS-CL	2-[(dimethylamino)methyl]-N-[3-(1H-indol-1-yl)propyl]-1,3-thiazole-4-carboxamide		Not active	0.734365	CN(C)Cc1nc(C(NCCCn(cc2)c3c2cccc3)=O)cs1
44878789	NS1511-1	0005	1511-000005	06	P	P06	0.25umol	25ul	7	1.91	85.76	7	0	-2.11	ChemBridge	C15H19N7O	313.40	313.40	FREE	DvS-CL	N-methyl-1-(4-propyl-4H-1,2,4-triazol-3-yl)-N-[(3-pyridin-4-yl-1,2,4-oxadiazol-5-yl)methyl]methanamine		Not active	-0.34999	CCCn1c(CN(C)Cc2nc(-c3ccncc3)no2)nnc1
59964243	NS1511-1	0005	1511-000005	07	P	P07	0.25umol	25ul	5	3.71	32.78	3	0	-5.05	ChemBridge	C22H25FN2O2	368.50	368.50	FREE	DvS-CL	4-{[4-(2-fluorophenoxy)piperidin-1-yl]methyl}-1-phenylpyrrolidin-2-one		Not active	0.348305	O=C(CC(CN(CC1)CCC1Oc(cccc1)c1F)C1)N1c1ccccc1
56707794	NS1511-1	0005	1511-000005	08	P	P08	0.25umol	25ul	4	0.71	73.91	4	2	-2.37	ChemBridge	C21H21NO4	351.40	351.40	FREE	DvS-CL	{(3S*,4S*)-1-[4-(1-benzofuran-5-yl)benzoyl]pyrrolidine-3,4-diyl}dimethanol		Not active	0.955187	OC[C@@H](C1)[C@@H](CO)CN1C(c(cc1)ccc1-c(cc1)cc2c1occ2)=O
44193859	NS1511-1	0005	1511-000005	09	P	P09	0.25umol	25ul	7	1.93	69.04	4	1	-3.40	ChemBridge	C20H22N4O2	350.40	350.40	FREE	DvS-CL	N-[3-(1H-imidazol-1-yl)propyl]-3-(3-methoxy-6-methylpyridin-2-yl)benzamide		Not active	1.11871	Cc(nc1-c2cccc(C(NCCCn3cncc3)=O)c2)ccc1OC
24715939	NS1511-1	0005	1511-000005	10	P	P10	0.25umol	25ul	6	2.58	32.26	3	0	-2.79	ChemBridge	C18H24N4S	328.50	328.50	FREE	DvS-CL	N-methyl-1-[2-(methylthio)pyrimidin-5-yl]-N-[(1-phenylpyrrolidin-3-yl)methyl]methanamine		Not active	1.23263	CN(CC(CC1)CN1c1ccccc1)Cc(cn1)cnc1SC
17108285	NS1511-1	0005	1511-000005	11	P	P11	0.25umol	25ul	2	-0.13	46.09	3	0	-1.18	ChemBridge	C16H16FN3O	285.30	285.30	FREE	DvS-CL	3-fluoro-4-[(2-pyridin-2-ylpiperidin-1-yl)carbonyl]pyridine		Not active	2.29489	O=C(c(ccnc1)c1F)N(CCCC1)C1c1ncccc1
67437565	NS1511-1	0005	1511-000005	12	P	P12	0.25umol	25ul	5	2.63	50.27	4	0	-3.10	ChemBridge	C18H24N2O2S2	364.50	364.50	FREE	DvS-CL	1-{[2-(2-methylphenyl)-1,3-thiazol-5-yl]methyl}-3-[(methylsulfonyl)methyl]piperidine		Not active	2.77827	Cc(cccc1)c1-c1ncc(CN2CC(CS(C)(=O)=O)CCC2)s1
67298138	NS1511-1	0005	1511-000005	13	P	P13	0.25umol	25ul	3	3.38	38.77	3	0	-4.47	ChemBridge	C19H18FNO3	327.40	327.40	FREE	DvS-CL	1-(1,3-benzodioxol-5-ylacetyl)-2-(4-fluorophenyl)pyrrolidine		Not active	1.40431	O=C(Cc(cc1)cc2c1OCO2)N(CCC1)C1c(cc1)ccc1F
76208188	NS1511-1	0005	1511-000005	14	P	P14	0.25umol	25ul	6	2.57	46.61	4	0	-3.14	ChemBridge	C20H24FNO3S	377.50	377.50	FREE	DvS-CL	3-[(2-fluorophenoxy)methyl]-1-[4-(methylsulfonyl)benzyl]piperidine		Not active	0.673369	CS(c1ccc(CN2CC(COc(cccc3)c3F)CCC2)cc1)(=O)=O
37921911	NS1511-1	0005	1511-000005	15	P	P15	0.25umol	25ul	6	2.24	47.09	4	0	-2.27	ChemBridge	C17H20N4O	296.40	296.40	FREE	DvS-CL	1-(1-ethyl-1H-imidazol-2-yl)-N-methyl-N-[(5-phenylisoxazol-3-yl)methyl]methanamine		Not active	0.346023	CCn1c(CN(C)Cc2noc(-c3ccccc3)c2)ncc1
51187393	NS1511-1	0005	1511-000005	16	P	P16	0.25umol	25ul	5	1.56	75.60	3	2	-2.79	ChemBridge	C17H19N5O	309.40	309.40	FREE	DvS-CL	N-[2-(4,5-dimethyl-1H-imidazol-1-yl)ethyl]-4-(1H-pyrazol-3-yl)benzamide		Not active	1.02012	Cc1c(C)ncn1CCNC(c(cc1)ccc1-c1n[nH]cc1)=O
78139603	NS1511-1	0005	1511-000005	17	P	P17	0.25umol	25ul	4	1.89	52.23	3	1	-3.49	ChemBridge	C20H22N4OS	366.50	366.50	FREE	DvS-CL	1-[3-(1H-pyrazol-5-yl)benzoyl]-4-(2-thienylmethyl)-1,4-diazepane		Not active	1.23268	O=C(c1cc(-c2ccn[nH]2)ccc1)N1CCN(Cc2cccs2)CCC1
27952578	NS1511-1	0005	1511-000005	18	P	P18	0.25umol	25ul	4	2.16	49.83	4	0	-3.25	ChemBridge	C17H22N2O3	302.40	302.40	FREE	DvS-CL	1-[(5-ethyl-2-furyl)methyl]-4-(3-furoyl)-1,4-diazepane		Not active	0.715542	CCc1ccc(CN(CCC2)CCN2C(c2cocc2)=O)o1
56126375	NS1511-1	0005	1511-000005	19	P	P19	0.25umol	25ul	5	-0.81	82.53	4	2	-1.09	ChemBridge	C20H23N3O3	353.40	353.40	FREE	DvS-CL	N-[(3R*,4R*)-1-benzoyl-3-hydroxypiperidin-4-yl]-3-pyridin-2-ylpropanamide		Not active	-1.0441	O[C@@H](CN(CC1)C(c2ccccc2)=O)[C@H]1NC(CCc1ncccc1)=O
98248543	NS1511-1	0005	1511-000005	20	P	P20	0.25umol	25ul	4	0.64	90.52	5	1	-2.24	ChemBridge	C15H15N7OS	341.40	341.40	FREE	DvS-CL	N-(2,3-dihydroimidazo[2,1-b][1,3]thiazol-6-ylmethyl)-4-(2-methyl-2H-tetrazol-5-yl)benzamide		Not active	-1.10507	Cn1nnc(-c(cc2)ccc2C(NCc2cn(CCS3)c3n2)=O)n1
73373853	NS1511-1	0005	1511-000005	21	P	P21	0.25umol	25ul	7	0.59	78.01	5	1	-2.33	ChemBridge	C17H24N6OS	360.50	360.50	FREE	DvS-CL	3-(4-{[2-(butylthio)pyrimidin-5-yl]methyl}piperazin-1-yl)pyrazin-2(1H)-one		Not active	-1.1128	CCCCSc1ncc(CN(CC2)CCN2C2=NC=CNC2=O)cn1
27591006	NS1511-1	0005	1511-000005	22	P	P22	0.25umol	25ul	5	2.72	59.98	5	0	-3.15	ChemBridge	C16H19N5OS2	361.50	361.50	FREE	DvS-CL	1-({5-[(4-methyl-4H-1,2,4-triazol-3-yl)thio]-2-furyl}methyl)-2-(1,3-thiazol-2-yl)piperidine		Not active	-1.47523	Cn1c(Sc2ccc(CN(CCCC3)C3c3nccs3)o2)nnc1
24930497	NS1511-1	0010	1511-000010	03	A	A03	0.25umol	25ul	4	2.08	63.99	3	1	-3.39	ChemBridge	C17H21N3O2S	331.40	331.40	FREE	DvS-CL	N-[2-(5,6-dihydro-4H-cyclopenta[d][1,3]thiazol-2-yl)ethyl]-1,4,6-trimethyl-2-oxo-1,2-dihydropyridine-3-carboxamide		Not active	-0.380369	CC(C=C(C)N1C)=C(C(NCCc2nc(CCC3)c3s2)=O)C1=O
93797568	NS1511-1	0010	1511-000010	04	A	A04	0.25umol	25ul	4	1.23	79.54	5	0	-2.92	ChemBridge	C15H18N4O3S2	366.50	366.50	FREE	DvS-CL	1-(3-furoyl)-4-{[(5-methyl-1,3,4-thiadiazol-2-yl)thio]acetyl}-1,4-diazepane		Not active	-0.532194	Cc1nnc(SCC(N(CCC2)CCN2C(c2cocc2)=O)=O)s1
46043295	NS1511-1	0010	1511-000010	05	A	A05	0.25umol	25ul	5	0.93	41.37	3	0	-2.83	ChemBridge	C24H28N4O	388.50	388.50	FREE	DvS-CL	N,N-dimethyl-1-(4-{1-[2-(1-methyl-1H-imidazol-2-yl)benzoyl]pyrrolidin-2-yl}phenyl)methanamine		Not active	0.687645	CN(C)Cc1ccc(C(CCC2)N2C(c(cccc2)c2-c2nccn2C)=O)cc1
48546202	NS1511-1	0010	1511-000010	06	A	A06	0.25umol	25ul	2	2.04	53.17	2	1	-3.34	ChemBridge	C17H13FN2O2S	328.40	328.40	FREE	DvS-CL	7-fluoro-4-{[2-(2-thienyl)azetidin-1-yl]carbonyl}quinolin-2(1H)-one		Not active	1.26435	O=C(C(c(ccc(F)c1)c1N1)=CC1=O)N(CC1)C1c1cccs1
91426860	NS1511-1	0010	1511-000010	07	A	A07	0.25umol	25ul	5	2.97	38.82	3	1	-4.45	ChemBridge	C22H36N4O	372.60	372.60	FREE	DvS-CL	4-benzyl-N-[1,1-dimethyl-2-(4-methylpiperazin-1-yl)ethyl]piperidine-1-carboxamide		Not active	-1.14351	CC(C)(CN1CCN(C)CC1)NC(N1CCC(Cc2ccccc2)CC1)=O
34560689	NS1511-1	0010	1511-000010	08	A	A08	0.25umol	25ul	3	2.82	39.34	2	1	-3.88	ChemBridge	C19H25N3O	311.40	311.40	FREE	DvS-CL	1-cyclohexyl-4-(1H-indol-7-ylmethyl)piperazin-2-one		Not active	-1.30902	O=C(CN(Cc1c2[nH]ccc2ccc1)CC1)N1C1CCCCC1
49384977	NS1511-1	0010	1511-000010	09	A	A09	0.25umol	25ul	5	2.15	94.49	7	0	-3.89	ChemBridge	C19H20N4O4	368.40	368.40	FREE	DvS-CL	N-{[3-(4-methoxyphenyl)-1,2,4-oxadiazol-5-yl]methyl}-N-methyl-4,5,6,7-tetrahydro-2,1-benzisoxazole-3-carboxamide		Not active	0.450993	CN(Cc1nc(-c(cc2)ccc2OC)no1)C(c1c(CCCC2)c2no1)=O
50572275	NS1511-1	0010	1511-000010	10	A	A10	0.25umol	25ul	2	-0.31	88.77	6	0	-2.74	ChemBridge	C17H18N4O4	342.40	342.40	FREE	DvS-CL	7-[(6-cyclopropyl-3-methylisoxazolo[5,4-b]pyridin-4-yl)carbonyl]hexahydro[1,3]oxazolo[3,4-a]pyrazin-3-one		Not active	-1.71926	Cc1noc2nc(C3CC3)cc(C(N(CC3)CC(CO4)N3C4=O)=O)c12
60029350	NS1511-1	0010	1511-000010	11	A	A11	0.25umol	25ul	4	1.70	60.45	4	1	-2.97	ChemBridge	C16H18N2O3S	318.40	318.40	FREE	DvS-CL	1,5-anhydro-2,3-dideoxy-4-O-methyl-3-{[(2-phenyl-1,3-thiazol-4-yl)carbonyl]amino}-L-threo-pentitol		Not active	0.784142	CO[C@@H](COCC1)[C@H]1NC(c1csc(-c2ccccc2)n1)=O
62261667	NS1511-1	0010	1511-000010	12	A	A12	0.25umol	25ul	4	-0.07	94.05	6	1	-2.52	ChemBridge	C14H12N4O3	284.30	284.30	FREE	DvS-CL	N-[(5-methyl-1,3,4-oxadiazol-2-yl)methyl]-3-phenylisoxazole-4-carboxamide		Not active	-0.0371257	Cc1nnc(CNC(c2conc2-c2ccccc2)=O)o1
83551722	NS1511-1	0010	1511-000010	13	A	A13	0.25umol	25ul	7	1.37	76.46	4	1	-3.27	ChemBridge	C22H30N4O3	398.50	398.50	FREE	DvS-CL	2-methoxy-4-methyl-N-({1-[3-(2-methyl-1H-imidazol-1-yl)propanoyl]piperidin-4-yl}methyl)benzamide		Not active	0.923511	Cc1nccn1CCC(N1CCC(CNC(c(ccc(C)c2)c2OC)=O)CC1)=O
20043844	NS1511-1	0010	1511-000010	14	A	A14	0.25umol	25ul	4	1.32	74.07	4	0	-3.21	ChemBridge	C22H25N3O4	395.50	395.50	FREE	DvS-CL	1-{2-[4-(2-furoyl)-1,4-diazepan-1-yl]-2-oxoethyl}-4-phenylpyrrolidin-2-one		Not active	-0.00321217	O=C(CN(CC(C1)c2ccccc2)C1=O)N(CCC1)CCN1C(c1ccco1)=O
25589380	NS1511-1	0010	1511-000010	15	A	A15	0.25umol	25ul	5	1.53	65.12	4	1	-3.24	ChemBridge	C22H25N5O	375.50	375.50	FREE	DvS-CL	N-methyl-N-[(3-phenyl-1H-pyrazol-5-yl)methyl]-1-(pyridin-3-ylcarbonyl)piperidin-4-amine		Not active	0.295979	CN(Cc1cc(-c2ccccc2)n[nH]1)C(CC1)CCN1C(c1cnccc1)=O
44760163	NS1511-1	0010	1511-000010	16	A	A16	0.25umol	25ul	5	2.30	61.88	5	1	-2.90	ChemBridge	C16H26ClN3O3S	375.90	375.90	FREE	DvS-CL	5-chloro-N-[(1,4-dimethylpiperazin-2-yl)methyl]-2-ethoxy-4-methylbenzenesulfonamide		Not active	-1.53714	CCOc(c(S(NCC1N(C)CCN(C)C1)(=O)=O)c1)cc(C)c1Cl
24646673	NS1511-1	0010	1511-000010	17	A	A17	0.25umol	25ul	6	0.95	97.87	5	2	-2.27	ChemBridge	C12H18N6O2S	310.40	310.40	FREE	DvS-CL	N-(1-isopropyl-1H-pyrazol-5-yl)-N'-({3-[(methylthio)methyl]-1,2,4-oxadiazol-5-yl}methyl)urea		Not active	0.447541	CC(C)n1nccc1NC(NCc1nc(CSC)no1)=O
71261581	NS1511-1	0010	1511-000010	18	A	A18	0.25umol	25ul	3	1.74	36.44	3	0	-1.57	ChemBridge	C18H25N3O	299.40	299.40	FREE	DvS-CL	1-(cyclohex-3-en-1-ylcarbonyl)-4-(pyridin-3-ylmethyl)-1,4-diazepane		Not active	1.05934	O=C(C1CC=CCC1)N1CCN(Cc2cnccc2)CCC1
25306942	NS1511-1	0010	1511-000010	19	A	A19	0.25umol	25ul	5	1.39	59.23	4	0	-2.56	ChemBridge	C17H19N3O2	297.40	297.40	FREE	DvS-CL	2-cyclopent-2-en-1-yl-N-methyl-N-[(5-phenyl-1,3,4-oxadiazol-2-yl)methyl]acetamide		Not active	0.974643	CN(Cc1nnc(-c2ccccc2)o1)C(CC1C=CCC1)=O
24667044	NS1511-1	0010	1511-000010	20	A	A20	0.25umol	25ul	7	0.78	63.61	6	0	-0.25	ChemBridge	C20H27N5O2	369.50	369.50	FREE	DvS-CL	1-(2-morpholin-4-ylpyrimidin-5-yl)-N-(pyridin-2-ylmethyl)-N-(tetrahydrofuran-2-ylmethyl)methanamine		Not active	-0.743585	C(C1OCCC1)N(Cc1cnc(N2CCOCC2)nc1)Cc1ncccc1
42401384	NS1511-1	0010	1511-000010	21	A	A21	0.25umol	25ul	2	2.40	40.62	2	0	-3.83	ChemBridge	C20H22N2O2S	354.50	354.50	FREE	DvS-CL	5-(2,3-dihydro-1H-inden-1-ylcarbonyl)-N,N-dimethyl-4,5,6,7-tetrahydrothieno[3,2-c]pyridine-2-carboxamide		Not active	-0.202323	CN(C)C(c1cc(CN(CC2)C(C(CC3)c4c3cccc4)=O)c2s1)=O
35856322	NS1511-1	0010	1511-000010	22	A	A22	0.25umol	25ul	4	2.24	73.14	5	0	-3.89	ChemBridge	C20H20FN5O2	381.40	381.40	FREE	DvS-CL	4-(2-fluorophenoxy)-1-[4-(2-methyl-2H-tetrazol-5-yl)benzoyl]piperidine		Not active	0.234576	Cn1nnc(-c(cc2)ccc2C(N(CC2)CCC2Oc(cccc2)c2F)=O)n1
94351821	NS1511-1	0010	1511-000010	03	B	B03	0.25umol	25ul	5	1.48	51.39	5	0	-1.60	ChemBridge	C16H27N3O2	293.40	293.40	FREE	DvS-CL	4-(3-isopropyl-1,2,4-oxadiazol-5-yl)-1-[2-(tetrahydrofuran-3-yl)ethyl]piperidine		Not active	0.0774199	CC(C)c1noc(C2CCN(CCC3COCC3)CC2)n1
16360461	NS1511-1	0010	1511-000010	04	B	B04	0.25umol	25ul	6	1.94	61.44	3	2	-3.32	ChemBridge	C17H24ClN3O2	337.90	337.90	FREE	DvS-CL	2-chloro-5-({[cyclopentyl(methyl)amino]acetyl}amino)-N-ethylbenzamide		Not active	0.81788	CCNC(c(cc(cc1)NC(CN(C)C2CCCC2)=O)c1Cl)=O
98695084	NS1511-1	0010	1511-000010	05	B	B05	0.25umol	25ul	3	3.62	40.62	3	0	-3.73	ChemBridge	C14H20ClFN2O2S	334.80	334.80	FREE	DvS-CL	3-chloro-N-[(1,3-dimethylpyrrolidin-3-yl)methyl]-4-fluoro-N-methylbenzenesulfonamide		Not active	-1.66559	CC1(CN(C)S(c(cc2)cc(Cl)c2F)(=O)=O)CN(C)CC1
88010690	NS1511-1	0010	1511-000010	06	B	B06	0.25umol	25ul	6	-1.13	67.23	3	1	-0.92	ChemBridge	C21H26N4O2	366.50	366.50	FREE	DvS-CL	N-({1-[(1-cyclopropyl-1H-pyrrol-2-yl)carbonyl]piperidin-3-yl}methyl)-2-pyridin-3-ylacetamide		Not active	-1.188	O=C(Cc1cnccc1)NCC(CCC1)CN1C(c1cccn1C1CC1)=O
77081033	NS1511-1	0010	1511-000010	07	B	B07	0.25umol	25ul	4	1.66	58.59	4	1	-2.43	ChemBridge	C23H25N5O	387.50	387.50	FREE	DvS-CL	{5-[(8-methylimidazo[1,2-a]pyridin-2-yl)methyl]-5,6,7,8-tetrahydro-4H-pyrazolo[1,5-a][1,4]diazepin-2-yl}(phenyl)methanol		Not active	0.548014	Cc1cccn2c1nc(CN1Cc3cc(C(c4ccccc4)O)nn3CCC1)c2
73977434	NS1511-1	0010	1511-000010	08	B	B08	0.25umol	25ul	3	2.19	44.24	4	0	-3.12	ChemBridge	C17H16N2O2	280.30	280.30	FREE	DvS-CL	1-(2,4-dimethoxyphenyl)-4-methylphthalazine		Not active	-0.230293	Cc(c1ccccc11)nnc1-c(ccc(OC)c1)c1OC
84890265	NS1511-1	0010	1511-000010	09	B	B09	0.25umol	25ul	7	2.29	67.18	5	1	-3.88	ChemBridge	C20H27N3O4	373.50	373.50	FREE	DvS-CL	N-[2-(2,4-dimethoxyphenyl)ethyl]-4-(2-furylmethyl)piperazine-1-carboxamide		Not active	-2.3266	COc1cc(OC)c(CCNC(N2CCN(Cc3ccco3)CC2)=O)cc1
85965679	NS1511-1	0010	1511-000010	10	B	B10	0.25umol	25ul	5	2.91	85.09	5	1	-4.58	ChemBridge	C16H19N3O3S3	397.50	397.50	FREE	DvS-CL	5-(3,5-dimethylisoxazol-4-yl)-N-[(4-ethyl-2-methyl-1,3-thiazol-5-yl)methyl]thiophene-2-sulfonamide		Not active	-0.3458	CCc1c(CNS(c2ccc(-c3c(C)onc3C)s2)(=O)=O)sc(C)n1
25787061	NS1511-1	0010	1511-000010	11	B	B11	0.25umol	25ul	5	0.20	63.99	3	1	-1.46	ChemBridge	C16H19N3O2	285.30	285.30	FREE	DvS-CL	N-[1-methyl-2-(6-methylpyridin-2-yl)ethyl]-2-(2-oxopyridin-1(2H)-yl)acetamide		Not active	1.02228	CC(Cc1nc(C)ccc1)NC(CN(C=CC=C1)C1=O)=O
22245962	NS1511-1	0010	1511-000010	12	B	B12	0.25umol	25ul	3	1.14	64.47	5	1	-2.22	ChemBridge	C13H13ClN2O3	280.70	280.70	FREE	DvS-CL	5-chloro-6-(3,5-dimethoxyphenyl)-2-methylpyrimidin-4-ol		Not active	0.218668	Cc(nc1-c2cc(OC)cc(OC)c2)nc(O)c1Cl
39145654	NS1511-1	0010	1511-000010	13	B	B13	0.25umol	25ul	3	-0.12	90.00	5	1	-2.78	ChemBridge	C16H19N7O	325.40	325.40	FREE	DvS-CL	N-[(7-methylimidazo[1,2-a]pyridin-2-yl)methyl]-6,7,8,9-tetrahydro-5H-tetrazolo[1,5-a]azepine-9-carboxamide		Not active	1.15654	Cc1cc2nc(CNC(C3c4nnnn4CCCC3)=O)cn2cc1
82698415	NS1511-1	0010	1511-000010	14	B	B14	0.25umol	25ul	6	2.78	88.16	4	2	-4.41	ChemBridge	C18H19N3O3S2	389.50	389.50	FREE	DvS-CL	4-({[3-(1,3-benzothiazol-2-yl)propyl]amino}sulfonyl)-N-methylbenzamide		Not active	0.0393983	CNC(c(cc1)ccc1S(NCCCc1nc(cccc2)c2s1)(=O)=O)=O
73456802	NS1511-1	0010	1511-000010	15	B	B15	0.25umol	25ul	6	1.32	54.46	4	1	-1.65	ChemBridge	C19H22ClN3O2	359.90	359.90	FREE	DvS-CL	N-[2-(4-chlorophenyl)ethyl]-N-(pyridin-3-ylmethyl)morpholine-2-carboxamide		Not active	-0.35913	O=C(C1OCCNC1)N(CCc(cc1)ccc1Cl)Cc1cnccc1
32520718	NS1511-1	0010	1511-000010	16	B	B16	0.25umol	25ul	5	2.72	38.77	3	0	-3.68	ChemBridge	C15H21NO3S	295.40	295.40	FREE	DvS-CL	N-isobutyl-3-methyl-N-(2-thienylmethyl)-5,6-dihydro-1,4-dioxine-2-carboxamide		Not active	0.540235	CC(C)CN(Cc1cccs1)C(C1=C(C)OCCO1)=O
10265143	NS1511-1	0010	1511-000010	17	B	B17	0.25umol	25ul	3	1.10	49.41	2	1	-2.27	ChemBridge	C15H20N2O2S	292.40	292.40	FREE	DvS-CL	4-{2-[(4-methylphenyl)thio]propanoyl}-1,4-diazepan-2-one		Not active	1.05711	CC(C(N(CCCN1)CC1=O)=O)Sc1ccc(C)cc1
78415050	NS1511-1	0010	1511-000010	18	B	B18	0.25umol	25ul	2	-0.58	91.48	5	2	-2.61	ChemBridge	C19H24N4O3	356.40	356.40	FREE	DvS-CL	(3aR*,5R*,6S*,7aS*)-2-[3-(1,3-dimethyl-1H-1,2,4-triazol-5-yl)benzoyl]octahydro-1H-isoindole-5,6-diol		Not active	1.2161	Cc1nn(C)c(-c2cccc(C(N(C3)C[C@@H](C[C@@H]4O)[C@H]3C[C@H]4O)=O)c2)n1
43284149	NS1511-1	0010	1511-000010	19	B	B19	0.25umol	25ul	6	1.75	82.06	4	1	-3.38	ChemBridge	C16H15F3N4O3	368.30	368.30	FREE	DvS-CL	N-{2-[5-methyl-3-(trifluoromethyl)-1H-pyrazol-1-yl]ethyl}-2-(2-oxo-1,3-benzoxazol-3(2H)-yl)acetamide		Not active	0.405236	Cc1cc(C(F)(F)F)nn1CCNC(CN(c(cccc1)c1O1)C1=O)=O
48992363	NS1511-1	0010	1511-000010	20	B	B20	0.25umol	25ul	4	3.04	51.22	3	1	-4.48	ChemBridge	C17H15F3N2O2S	368.40	368.40	FREE	DvS-CL	N-[rac-(1S,5R,6S)-2-oxabicyclo[3.2.0]hept-6-yl]-2-[4-(trifluoromethyl)phenyl]-1,3-thiazole-4-carboxamide		Not active	1.01297	O=C(c1csc(-c2ccc(C(F)(F)F)cc2)n1)N[C@H](C1)[C@H]2[C@@H]1OCC2
39538239	NS1511-1	0010	1511-000010	21	B	B21	0.25umol	25ul	4	1.24	61.46	4	1	-2.74	ChemBridge	C19H24N4O2	340.40	340.40	FREE	DvS-CL	3-{4-[(6-methoxy-2,3-dihydro-1H-inden-5-yl)methyl]piperazin-1-yl}pyrazin-2(1H)-one		Not active	1.55349	COc1c(CN(CC2)CCN2C2=NC=CNC2=O)cc(CCC2)c2c1
14247081	NS1511-1	0010	1511-000010	22	B	B22	0.25umol	25ul	4	2.30	32.34	2	1	-3.50	ChemBridge	C21H24N2O	320.40	320.40	FREE	DvS-CL	4-[(2,2-diphenylcyclopropyl)methyl]-1,4-diazepan-2-one		Not active	-1.40372	O=C1NCCCN(CC(C2)C2(c2ccccc2)c2ccccc2)C1
24717074	NS1511-1	0010	1511-000010	03	C	C03	0.25umol	25ul	5	1.26	81.29	6	2	-1.39	ChemBridge	C14H18N4O3	290.30	290.30	FREE	DvS-CL	N-[(6-methoxy-1,3-benzodioxol-5-yl)methyl]-1-(5-methyl-1H-1,2,4-triazol-3-yl)ethanamine		Not active	-0.62314	CC(c1n[nH]c(C)n1)NCc(c(OC)c1)cc2c1OCO2
75495883	NS1511-1	0010	1511-000010	04	C	C04	0.25umol	25ul	6	1.64	76.88	4	1	-2.85	ChemBridge	C14H20N4O2S	308.40	308.40	FREE	DvS-CL	1-phenyl-N-[1-(1-propyl-1H-1,2,4-triazol-5-yl)ethyl]methanesulfonamide		Not active	-1.71856	CCCn1ncnc1C(C)NS(Cc1ccccc1)(=O)=O
91804170	NS1511-1	0010	1511-000010	05	C	C05	0.25umol	25ul	4	1.26	71.33	4	0	-1.73	ChemBridge	C21H23N5O2	377.40	377.40	FREE	DvS-CL	1-{2-oxo-2-[4-(pyridin-2-ylacetyl)-1,4-diazepan-1-yl]ethyl}-1H-indazole		Not active	-1.28598	O=C(Cc1ncccc1)N(CCC1)CCN1C(Cn1ncc2c1cccc2)=O
66111384	NS1511-1	0010	1511-000010	06	C	C06	0.25umol	25ul	5	2.07	53.92	2	1	-3.23	ChemBridge	C18H22N4O	310.40	310.40	FREE	DvS-CL	N-ethyl-2,3-dimethyl-N-[2-(1H-pyrazol-1-yl)ethyl]-1H-indole-7-carboxamide		Not active	0.930285	CCN(CCn1nccc1)C(c1c2[nH]c(C)c(C)c2ccc1)=O
21077075	NS1511-1	0010	1511-000010	07	C	C07	0.25umol	25ul	6	0.12	69.15	3	1	-2.80	ChemBridge	C15H20N6O	300.40	300.40	FREE	DvS-CL	N-[3-(2-ethyl-1H-imidazol-1-yl)propyl]-1-methyl-1H-imidazo[1,2-b]pyrazole-7-carboxamide		Not active	-0.195943	CCc1nccn1CCCNC(c1c(n(C)cc2)n2nc1)=O
53523529	NS1511-1	0010	1511-000010	08	C	C08	0.25umol	25ul	2	-1.10	95.34	6	1	-1.86	ChemBridge	C15H18N6O2	314.30	314.30	FREE	DvS-CL	5-{[4-(5,6-dimethylpyrimidin-4-yl)piperazin-1-yl]carbonyl}pyrazin-2-ol		Not active	-1.58662	Cc1c(C)ncnc1N(CC1)CCN1C(c(cn1)ncc1O)=O
34316066	NS1511-1	0010	1511-000010	09	C	C09	0.25umol	25ul	3	-0.35	97.19	5	1	-2.96	ChemBridge	C17H23N5O3S	377.50	377.50	FREE	DvS-CL	N-{1-[3-(1,3-dimethyl-1H-1,2,4-triazol-5-yl)benzoyl]piperidin-4-yl}methanesulfonamide		Not active	-2.07474	Cc1nn(C)c(-c2cccc(C(N(CC3)CCC3NS(C)(=O)=O)=O)c2)n1
98313919	NS1511-1	0010	1511-000010	10	C	C10	0.25umol	25ul	5	3.04	46.61	3	0	-3.96	ChemBridge	C15H23NO3S	297.40	297.40	FREE	DvS-CL	1-[(4-butylphenyl)sulfonyl]-3-methoxypyrrolidine		Not active	0.358824	CCCCc(cc1)ccc1S(N(CC1)CC1OC)(=O)=O
48328076	NS1511-1	0010	1511-000010	11	C	C11	0.25umol	25ul	6	3.25	36.02	3	0	-4.68	ChemBridge	C22H33N3O2	371.50	371.50	FREE	DvS-CL	1-(cyclopropylmethyl)-5-[4-(2-ethoxyphenyl)piperazin-1-yl]azepan-2-one		Not active	-2.04519	CCOc(cccc1)c1N(CC1)CCN1C(CC1)CCN(CC2CC2)C1=O
28200044	NS1511-1	0010	1511-000010	12	C	C12	0.25umol	25ul	6	0.92	72.48	4	2	-1.07	ChemBridge	C18H21N3O3	327.40	327.40	FREE	DvS-CL	N-[4-(pyridin-2-ylmethoxy)phenyl]-N'-[(2S)-tetrahydrofuran-2-ylmethyl]urea		Not active	0.295367	O=C(NC[C@H]1OCCC1)Nc(cc1)ccc1OCc1ncccc1
40396540	NS1511-1	0010	1511-000010	13	C	C13	0.25umol	25ul	3	1.58	80.68	6	0	-3.24	ChemBridge	C19H23N5O3	369.40	369.40	FREE	DvS-CL	4-(2-methoxyisonicotinoyl)-9-pyrimidin-2-yl-1-oxa-4,9-diazaspiro[5.5]undecane		Not active	1.14176	COc1nccc(C(N2CC(CC3)(CCN3c3ncccn3)OCC2)=O)c1
27252619	NS1511-1	0010	1511-000010	14	C	C14	0.25umol	25ul	3	2.05	84.50	4	2	-3.48	ChemBridge	C17H18N2O4S	346.40	346.40	FREE	DvS-CL	4-[(3,4-dihydro-2H-chromen-3-ylamino)sulfonyl]-N-methylbenzamide		Not active	0.947198	CNC(c(cc1)ccc1S(NC(C1)COc2c1cccc2)(=O)=O)=O
79155454	NS1511-1	0010	1511-000010	15	C	C15	0.25umol	25ul	5	2.87	42.01	4	0	-4.57	ChemBridge	C22H28N2O3S	400.50	400.50	FREE	DvS-CL	4-[3-(2,3-dimethoxyphenyl)pyrrolidin-1-yl]-1-(2-thienylcarbonyl)piperidine		Not active	-2.54786	COc1cccc(C(CC2)CN2C(CC2)CCN2C(c2cccs2)=O)c1OC
57971634	NS1511-1	0010	1511-000010	16	C	C16	0.25umol	25ul	2	1.32	66.65	4	0	-2.90	ChemBridge	C20H23N3O3	353.40	353.40	FREE	DvS-CL	3-{[4-(2-furoyl)-1,4-diazepan-1-yl]carbonyl}-5,6,7,8-tetrahydroquinoline		Not active	0.66374	O=C(c1ccco1)N(CCC1)CCN1C(c1cnc(CCCC2)c2c1)=O
42589121	NS1511-1	0010	1511-000010	17	C	C17	0.25umol	25ul	3	-0.15	92.26	5	1	-3.11	ChemBridge	C18H22N4O3S	374.50	374.50	FREE	DvS-CL	N-(1,1-dioxidotetrahydro-2H-thiopyran-4-yl)-N-methyl-N'-[3-(2-methylpyrimidin-4-yl)phenyl]urea		Not active	0.435697	Cc1nccc(-c2cccc(NC(N(C)C(CC3)CCS3(=O)=O)=O)c2)n1
74196224	NS1511-1	0010	1511-000010	18	C	C18	0.25umol	25ul	5	1.02	99.75	6	1	-2.46	ChemBridge	C15H17N7O2	327.30	327.30	FREE	DvS-CL	N-[3-methoxy-5-(1H-tetrazol-1-yl)phenyl]-2-(4-methyl-1H-pyrazol-1-yl)propanamide		Not active	1.57337	CC(C(Nc1cc(OC)cc(-n2nnnc2)c1)=O)n1ncc(C)c1
25886762	NS1511-1	0010	1511-000010	19	C	C19	0.25umol	25ul	5	3.31	63.91	4	0	-4.62	ChemBridge	C18H21N5OS	355.50	355.50	FREE	DvS-CL	3-(1H-1,2,3-benzotriazol-1-yl)-N-methyl-N-(4,5,6,7-tetrahydro-1,3-benzothiazol-2-ylmethyl)propanamide		Not active	-2.14352	CN(Cc1nc(CCCC2)c2s1)C(CCn1nnc2c1cccc2)=O
61613511	NS1511-1	0010	1511-000010	20	C	C20	0.25umol	25ul	3	1.19	45.67	4	0	-1.33	ChemBridge	C19H29N3O2	331.50	331.50	FREE	DvS-CL	1-[(2,2-dimethyltetrahydro-2H-pyran-4-yl)carbonyl]-4-(pyridin-4-ylmethyl)-1,4-diazepane		Not active	0.665095	CC(C)(C1)OCCC1C(N1CCN(Cc2ccncc2)CCC1)=O
60648258	NS1511-1	0010	1511-000010	21	C	C21	0.25umol	25ul	3	2.95	52.57	4	0	-4.38	ChemBridge	C21H27N5O	365.50	365.50	FREE	DvS-CL	2-ethyl-3-[(4-pyrimidin-2-yl-1,4-diazepan-1-yl)carbonyl]-1,2,3,4-tetrahydroisoquinoline		Not active	0.668198	CCN(Cc1c(C2)cccc1)C2C(N(CCC1)CCN1c1ncccn1)=O
28163904	NS1511-1	0010	1511-000010	22	C	C22	0.25umol	25ul	5	2.08	71.01	4	1	-3.76	ChemBridge	C20H23N5OS	381.50	381.50	FREE	DvS-CL	N-{[1-(5-ethyl-1,3,4-thiadiazol-2-yl)piperidin-3-yl]methyl}quinoline-3-carboxamide		Not active	1.3438	CCc1nnc(N2CC(CNC(c3cc4ccccc4nc3)=O)CCC2)s1
71045163	NS1511-1	0010	1511-000010	03	D	D03	0.25umol	25ul	3	1.27	83.98	4	2	-2.36	ChemBridge	C15H16N4O2	284.30	284.30	FREE	DvS-CL	N-[2-(acetylamino)-5-methylphenyl]-5-methylpyrazine-2-carboxamide		Not active	0.0232282	CC(Nc(ccc(C)c1)c1NC(c1ncc(C)nc1)=O)=O
64998350	NS1511-1	0010	1511-000010	04	D	D04	0.25umol	25ul	6	2.16	69.72	4	1	-4.12	ChemBridge	C20H27N3O3S2	421.60	421.60	FREE	DvS-CL	N-propyl-4-{[4-(2-thienylmethyl)-1,4-diazepan-1-yl]carbonyl}benzenesulfonamide		Not active	-0.433512	CCCNS(c(cc1)ccc1C(N1CCN(Cc2cccs2)CCC1)=O)(=O)=O
93180083	NS1511-1	0010	1511-000010	05	D	D05	0.25umol	25ul	3	3.26	48.00	4	0	-4.69	ChemBridge	C18H20F3NO4	371.40	371.40	FREE	DvS-CL	1-[(3-methyl-5,6-dihydro-1,4-dioxin-2-yl)carbonyl]-4-[3-(trifluoromethyl)phenoxy]piperidine		Not active	0.230861	CC1=C(C(N(CC2)CCC2Oc2cccc(C(F)(F)F)c2)=O)OCCO1
35705192	NS1511-1	0010	1511-000010	06	D	D06	0.25umol	25ul	4	1.56	68.45	3	1	-2.60	ChemBridge	C16H17N3O2	283.30	283.30	FREE	DvS-CL	2-[3-(3-methylphenoxy)azetidin-1-yl]nicotinamide		Not active	0.497188	Cc1cccc(OC(C2)CN2c(nccc2)c2C(N)=O)c1
95345970	NS1511-1	0010	1511-000010	07	D	D07	0.25umol	25ul	4	1.89	86.98	3	3	-3.11	ChemBridge	C16H14FN3O3	315.30	315.30	FREE	DvS-CL	5-fluoro-2-methoxy-N-[(2-oxo-2,3-dihydro-1H-benzimidazol-5-yl)methyl]benzamide		Not active	-2.3665	COc(ccc(F)c1)c1C(NCc(cc1)cc(N2)c1NC2=O)=O
14550936	NS1511-1	0010	1511-000010	08	D	D08	0.25umol	25ul	6	4.01	68.29	4	1	-5.26	ChemBridge	C14H17ClN2O3S2	360.90	360.90	FREE	DvS-CL	3-chloro-N-[2-(2-ethyl-1,3-thiazol-4-yl)ethyl]-4-methoxybenzenesulfonamide		Not active	0.169852	CCc1nc(CCNS(c(cc2)cc(Cl)c2OC)(=O)=O)cs1
70735595	NS1511-1	0010	1511-000010	09	D	D09	0.25umol	25ul	5	2.73	68.52	4	1	-2.38	ChemBridge	C16H18N6	294.40	294.40	FREE	DvS-CL	N-[1-methyl-2-(6-methylpyridin-2-yl)ethyl]-1-phenyl-1H-tetrazol-5-amine		Not active	-0.127067	CC(Cc1nc(C)ccc1)Nc1nnnn1-c1ccccc1
83350876	NS1511-1	0010	1511-000010	10	D	D10	0.25umol	25ul	4	2.45	56.59	4	0	-3.78	ChemBridge	C19H23N3O3	341.40	341.40	FREE	DvS-CL	N-[3-(3,5-dimethyl-1H-pyrazol-1-yl)benzyl]-N,3-dimethyl-5,6-dihydro-1,4-dioxine-2-carboxamide		Not active	0.837197	Cc1cc(C)nn1-c1cccc(CN(C)C(C2=C(C)OCCO2)=O)c1
21016617	NS1511-1	0010	1511-000010	11	D	D11	0.25umol	25ul	6	2.45	76.77	3	2	-3.70	ChemBridge	C17H26N6O	330.40	330.40	FREE	DvS-CL	N-(1-cyclopentyl-4-methyl-1H-pyrazol-5-yl)-N'-[1-(1H-imidazol-1-ylmethyl)propyl]urea		Not active	-2.60551	CCC(Cn1cncc1)NC(Nc1c(C)cnn1C1CCCC1)=O
30377876	NS1511-1	0010	1511-000010	12	D	D12	0.25umol	25ul	3	3.04	71.25	3	2	-4.12	ChemBridge	C16H22N4OS	318.40	318.40	FREE	DvS-CL	N-(2-amino-4-methyl-1,3-benzothiazol-6-yl)-2-piperidin-1-ylpropanamide		Not active	-1.32934	CC(C(Nc(cc1C)cc2c1nc(N)s2)=O)N1CCCCC1
98713870	NS1511-1	0010	1511-000010	13	D	D13	0.25umol	25ul	5	1.74	70.39	4	2	-3.23	ChemBridge	C17H21ClN4O2	348.80	348.80	FREE	DvS-CL	2-chloro-N-{1-[1-(2-hydroxyethyl)piperidin-4-yl]-1H-pyrazol-5-yl}benzamide		Not active	0.575066	OCCN(CC1)CCC1n1nccc1NC(c(cccc1)c1Cl)=O
25971189	NS1511-1	0010	1511-000010	14	D	D14	0.25umol	25ul	6	2.05	85.79	8	1	-2.73	ChemBridge	C20H22N4O4	382.40	382.40	FREE	DvS-CL	N-{[5-(1,3-benzodioxol-5-yl)-1,2,4-oxadiazol-3-yl]methyl}-1-(2-furylmethyl)piperidin-4-amine		Not active	0.857475	C(c1noc(-c(cc2)cc3c2OCO3)n1)NC1CCN(Cc2ccco2)CC1
45014031	NS1511-1	0010	1511-000010	15	D	D15	0.25umol	25ul	2	2.54	49.85	3	0	-3.76	ChemBridge	C19H24N2O3	328.40	328.40	FREE	DvS-CL	7-(2,3-dihydro-1H-inden-2-ylacetyl)-3-methyl-1-oxa-3,7-diazaspiro[4.5]decan-2-one		Not active	-0.790741	CN(CC(CCC1)(CN1C(CC(C1)Cc2c1cccc2)=O)O1)C1=O
58538978	NS1511-1	0010	1511-000010	16	D	D16	0.25umol	25ul	4	1.03	98.72	4	2	-2.21	ChemBridge	C12H13ClN6O	292.70	292.70	FREE	DvS-CL	2-(5-amino-1H-tetrazol-1-yl)-N-[1-(3-chlorophenyl)cyclopropyl]acetamide		Not active	1.08237	Nc1nnnn1CC(NC1(CC1)c1cccc(Cl)c1)=O
84826447	NS1511-1	0010	1511-000010	17	D	D17	0.25umol	25ul	6	2.30	72.36	4	1	-3.30	ChemBridge	C14H19N3O2S	293.40	293.40	FREE	DvS-CL	5-ethyl-4-({methyl[(4-methyl-1,3-thiazol-2-yl)methyl]amino}methyl)-2-furamide		Not active	0.658408	CCc1c(CN(C)Cc2nc(C)cs2)cc(C(N)=O)o1
14970452	NS1511-1	0010	1511-000010	18	D	D18	0.25umol	25ul	5	3.65	49.41	3	1	-3.72	ChemBridge	C15H26N2O2S2	330.50	330.50	FREE	DvS-CL	2,5-dimethyl-N-(3-methyl-2-pyrrolidin-1-ylbutyl)thiophene-3-sulfonamide		Not active	0.235581	CC(C)C(CNS(c1c(C)sc(C)c1)(=O)=O)N1CCCC1
69413093	NS1511-1	0010	1511-000010	19	D	D19	0.25umol	25ul	3	1.83	71.89	5	1	-2.15	ChemBridge	C21H24N2O4	368.40	368.40	FREE	DvS-CL	{1-[(7-methyl-2,3-dihydro-1,4-benzodioxin-6-yl)carbonyl]piperidin-4-yl}(pyridin-2-yl)methanol		Not active	1.2328	Cc(cc1OCCOc1c1)c1C(N(CC1)CCC1C(c1ncccc1)O)=O
87496152	NS1511-1	0010	1511-000010	20	D	D20	0.25umol	25ul	2	2.20	67.45	4	1	-3.60	ChemBridge	C18H20FN3O3	345.40	345.40	FREE	DvS-CL	5-fluoro-2-{1-[(3-methyl-5,6-dihydro-1,4-dioxin-2-yl)carbonyl]piperidin-2-yl}-1H-benzimidazole		Not active	-0.225136	CC1=C(C(N(CCCC2)C2c2nc(cc(cc3)F)c3[nH]2)=O)OCCO1
61806540	NS1511-1	0010	1511-000010	21	D	D21	0.25umol	25ul	6	1.29	76.58	6	1	-2.90	ChemBridge	C19H24N4O3	356.40	356.40	FREE	DvS-CL	N-[(3S*,4S*)-4-ethoxy-1-methylpyrrolidin-3-yl]-3-(3-methoxypyrazin-2-yl)benzamide		Not active	-0.719811	CCO[C@@H](CN(C)C1)[C@H]1NC(c1cc(-c2nccnc2OC)ccc1)=O
79494708	NS1511-1	0010	1511-000010	22	D	D22	0.25umol	25ul	4	1.91	73.34	5	1	-3.15	ChemBridge	C17H23N3O3	317.40	317.40	FREE	DvS-CL	3-methyl-N-[2-(4-methyl-5,6,7,8-tetrahydroquinazolin-2-yl)ethyl]-5,6-dihydro-1,4-dioxine-2-carboxamide		Not active	-1.91282	Cc1nc(CCNC(C2=C(C)OCCO2)=O)nc2c1CCCC2
62386208	NS1511-1	0010	1511-000010	03	E	E03	0.25umol	25ul	4	2.35	81.75	3	2	-3.94	ChemBridge	C20H30N4O3	374.50	374.50	FREE	DvS-CL	N~3~-[3-(isobutyrylamino)-4-methylphenyl]-N~1~,N~1~-dimethylpiperidine-1,3-dicarboxamide		Not active	-0.247818	CC(C)C(Nc1c(C)ccc(NC(C(CCC2)CN2C(N(C)C)=O)=O)c1)=O
31033705	NS1511-1	0010	1511-000010	04	E	E04	0.25umol	25ul	4	2.29	60.45	4	1	-3.51	ChemBridge	C14H14N2O3S2	322.40	322.40	FREE	DvS-CL	3-methyl-N-{[2-(2-thienyl)-1,3-thiazol-4-yl]methyl}-5,6-dihydro-1,4-dioxine-2-carboxamide		Not active	0.0577099	CC1=C(C(NCc2csc(-c3cccs3)n2)=O)OCCO1
40792320	NS1511-1	0010	1511-000010	05	E	E05	0.25umol	25ul	4	2.64	55.63	3	1	-3.65	ChemBridge	C18H15N5	301.40	301.40	FREE	DvS-CL	N-[2-(1H-imidazol-1-yl)benzyl]quinoxalin-2-amine		Not active	-1.36321	C(c(cccc1)c1-n1cncc1)Nc1nc2ccccc2nc1
69520738	NS1511-1	0010	1511-000010	06	E	E06	0.25umol	25ul	5	1.21	91.16	6	1	-2.94	ChemBridge	C17H17N5O3S	371.40	371.40	FREE	DvS-CL	N-[3-methoxy-5-(1H-tetrazol-1-yl)phenyl]-5-(tetrahydrofuran-2-yl)thiophene-2-carboxamide		Not active	0.115223	COc1cc(-n2nnnc2)cc(NC(c2ccc(C3OCCC3)s2)=O)c1
27035536	NS1511-1	0010	1511-000010	07	E	E07	0.25umol	25ul	6	1.28	65.79	4	1	-2.97	ChemBridge	C21H25N3O3	367.50	367.50	FREE	DvS-CL	N-[(5-oxo-1-phenylpyrrolidin-3-yl)methyl]-5-(pyrrolidin-1-ylmethyl)-2-furamide		Not active	-0.0358146	O=C(c1ccc(CN2CCCC2)o1)NCC(CC1=O)CN1c1ccccc1
58948204	NS1511-1	0010	1511-000010	08	E	E08	0.25umol	25ul	6	1.14	62.74	4	0	-2.88	ChemBridge	C19H21N3O3S	371.50	371.50	FREE	DvS-CL	1-(3-methoxybenzyl)-4-[(pyridin-4-ylthio)acetyl]piperazin-2-one		Not active	0.564009	COc1cccc(CN(CCN(C2)C(CSc3ccncc3)=O)C2=O)c1
46240560	NS1511-1	0010	1511-000010	09	E	E09	0.25umol	25ul	5	0.00	95.08	4	3	-1.89	ChemBridge	C21H25N3O3	367.50	367.50	FREE	DvS-CL	N-[1-(cis-3-hydroxycyclobutyl)-2-pyridin-2-ylethyl]-2-oxo-1,2,5,6,7,8-hexahydroquinoline-3-carboxamide		Not active	-2.22883	O[C@H](C1)C[C@H]1C(Cc1ncccc1)NC(C1=CC(CCCC2)=C2NC1=O)=O
54646874	NS1511-1	0010	1511-000010	10	E	E10	0.25umol	25ul	4	0.01	80.21	6	1	-1.72	ChemBridge	C15H21N5O2	303.40	303.40	FREE	DvS-CL	{5-[(5-cyclopentyl-1,2,4-oxadiazol-3-yl)methyl]-4,5,6,7-tetrahydropyrazolo[1,5-a]pyrazin-2-yl}methanol		Not active	0.0979603	OCc1nn(CCN(Cc2noc(C3CCCC3)n2)C2)c2c1
20756902	NS1511-1	0010	1511-000010	11	E	E11	0.25umol	25ul	7	2.56	51.97	4	1	-2.78	ChemBridge	C14H18Cl2N4O	329.20	329.20	FREE	DvS-CL	(2,4-dichlorobenzyl){1-[4-(2-methoxyethyl)-4H-1,2,4-triazol-3-yl]ethyl}amine		Not active	0.21067	CC(c1nncn1CCOC)NCc(ccc(Cl)c1)c1Cl
15500679	NS1511-1	0010	1511-000010	12	E	E12	0.25umol	25ul	4	1.31	58.98	4	0	-2.68	ChemBridge	C17H16N4OS	324.40	324.40	FREE	DvS-CL	N-methyl-2-(methylthio)-N-(quinoxalin-2-ylmethyl)nicotinamide		Not active	-0.442078	CN(Cc1nc2ccccc2nc1)C(c1cccnc1SC)=O
44622403	NS1511-1	0010	1511-000010	13	E	E13	0.25umol	25ul	5	0.81	58.12	3	1	-2.30	ChemBridge	C17H22N4OS	330.50	330.50	FREE	DvS-CL	2-(2-methyl-1,3-thiazol-4-yl)-N-[(1-pyridin-4-ylpiperidin-3-yl)methyl]acetamide		Not active	0.236324	Cc1nc(CC(NCC(CCC2)CN2c2ccncc2)=O)cs1
48548368	NS1511-1	0010	1511-000010	14	E	E14	0.25umol	25ul	5	3.34	61.88	3	1	-5.85	ChemBridge	C19H17FN4OS	368.40	368.40	FREE	DvS-CL	3-(1,3-benzothiazol-2-yl)-N-[(6-fluoro-1H-benzimidazol-2-yl)methyl]-N-methylpropanamide		Not active	-0.811281	CN(Cc1nc(ccc(F)c2)c2[nH]1)C(CCc1nc(cccc2)c2s1)=O
81762291	NS1511-1	0010	1511-000010	15	E	E15	0.25umol	25ul	1	2.75	39.34	2	1	-4.01	ChemBridge	C21H27N3O	337.50	337.50	FREE	DvS-CL	7-{[rac-(1S,6R)-3-methyl-3,9-diazabicyclo[4.2.1]non-9-yl]carbonyl}-2,3,4,9-tetrahydro-1H-carbazole		Not active	-1.74146	CN(CC[C@H]1CC2)C[C@H]2N1C(c(cc1)cc2c1c(CCCC1)c1[nH]2)=O
15812238	NS1511-1	0010	1511-000010	16	E	E16	0.25umol	25ul	3	2.26	78.51	3	2	-3.88	ChemBridge	C15H21ClFN3O3S	377.90	377.90	FREE	DvS-CL	4-{[(2-chloro-4-fluoro-5-methylphenyl)sulfonyl]amino}-N-ethylpiperidine-1-carboxamide		Not active	-1.9081	CCNC(N(CC1)CCC1NS(c(cc(C)c(F)c1)c1Cl)(=O)=O)=O
39169615	NS1511-1	0010	1511-000010	17	E	E17	0.25umol	25ul	5	1.76	73.66	5	0	-3.10	ChemBridge	C17H19N3O4	329.40	329.40	FREE	DvS-CL	methyl 5-(2-phenoxypropanoyl)-4,5,6,7-tetrahydropyrazolo[1,5-a]pyrazine-2-carboxylate		Not active	0.651503	CC(C(N1Cc2cc(C(OC)=O)nn2CC1)=O)Oc1ccccc1
90427754	NS1511-1	0010	1511-000010	18	E	E18	0.25umol	25ul	2	0.58	39.60	3	1	-0.92	ChemBridge	C16H20ClN3O	305.80	305.80	FREE	DvS-CL	rac-(3S,4S)-1-(6-chloro-4-methylquinolin-2-yl)-4-(dimethylamino)pyrrolidin-3-ol		Not active	0.649842	Cc1c(cc(cc2)Cl)c2nc(N(C[C@@H]2N(C)C)C[C@@H]2O)c1
80205933	NS1511-1	0010	1511-000010	19	E	E19	0.25umol	25ul	5	2.78	66.74	4	2	-4.27	ChemBridge	C21H27N3O3	369.50	369.50	FREE	DvS-CL	N-[3-(2-furyl)phenyl]-N'-[1-(tetrahydrofuran-2-ylmethyl)piperidin-4-yl]urea		Not active	-0.107575	O=C(NC1CCN(CC2OCCC2)CC1)Nc1cc(-c2ccco2)ccc1
18279287	NS1511-1	0010	1511-000010	20	E	E20	0.25umol	25ul	6	1.68	80.32	4	2	-3.15	ChemBridge	C17H19N3O3S	345.40	345.40	FREE	DvS-CL	N-{4-[(methoxyacetyl)amino]-3-methylphenyl}-2-(methylthio)nicotinamide		Not active	0.331291	Cc(cc(cc1)NC(c2cccnc2SC)=O)c1NC(COC)=O
40233792	NS1511-1	0010	1511-000010	21	E	E21	0.25umol	25ul	5	2.00	77.99	5	0	-3.35	ChemBridge	C15H14FN3O3S	335.40	335.40	FREE	DvS-CL	1-(3-fluorophenyl)-3-(2-furyl)-5-[2-(methylsulfonyl)ethyl]-1H-1,2,4-triazole		Not active	1.01979	CS(CCc1nc(-c2ccco2)nn1-c1cc(F)ccc1)(=O)=O
73217527	NS1511-1	0010	1511-000010	22	E	E22	0.25umol	25ul	5	2.29	68.21	5	0	-3.55	ChemBridge	C16H16N4O2S	328.40	328.40	FREE	DvS-CL	N-(2,1,3-benzothiadiazol-5-ylmethyl)-2-ethoxy-N-methylnicotinamide		Not active	-1.65252	CCOc(nccc1)c1C(N(C)Cc1cc2nsnc2cc1)=O
48329257	NS1511-1	0010	1511-000010	03	F	F03	0.25umol	25ul	5	2.13	67.45	4	1	-3.45	ChemBridge	C17H20FN3O3	333.40	333.40	FREE	DvS-CL	N-ethyl-N-[2-(5-fluoro-1H-benzimidazol-2-yl)ethyl]-3-methyl-5,6-dihydro-1,4-dioxine-2-carboxamide		Not active	0.419833	CCN(CCc1nc(cc(cc2)F)c2[nH]1)C(C1=C(C)OCCO1)=O
61111162	NS1511-1	0010	1511-000010	04	F	F04	0.25umol	25ul	6	1.34	65.54	4	1	-1.92	ChemBridge	C23H30N4O2	394.50	394.50	FREE	DvS-CL	2-methyl-N-(3-{[4-(pyridin-4-ylmethyl)-1,4-diazepan-1-yl]carbonyl}phenyl)butanamide		Not active	-0.648269	CCC(C)C(Nc1cccc(C(N2CCN(Cc3ccncc3)CCC2)=O)c1)=O
61639283	NS1511-1	0010	1511-000010	05	F	F05	0.25umol	25ul	4	1.72	39.93	4	0	-3.09	ChemBridge	C19H29N3O2	331.50	331.50	FREE	DvS-CL	2-methyl-1-{1-[5-(pyrrolidin-1-ylmethyl)-2-furoyl]azetidin-3-yl}piperidine		Not active	-2.06101	CC(CCCC1)N1C(C1)CN1C(c1ccc(CN2CCCC2)o1)=O
45925888	NS1511-1	0010	1511-000010	06	F	F06	0.25umol	25ul	5	1.69	55.57	4	0	-1.90	ChemBridge	C21H22N2O3	350.40	350.40	FREE	DvS-CL	2-methyl-N-(pyridin-2-ylmethyl)-N-(tetrahydrofuran-2-ylmethyl)-1-benzofuran-7-carboxamide		Not active	1.79735	Cc1cc2cccc(C(N(CC3OCCC3)Cc3ncccc3)=O)c2o1
62879331	NS1511-1	0010	1511-000010	07	F	F07	0.25umol	25ul	6	2.15	62.78	4	1	-3.71	ChemBridge	C21H26N4O2	366.50	366.50	FREE	DvS-CL	N-(2-imidazo[1,2-a]pyridin-2-ylethyl)-5-(1-piperidin-1-ylethyl)-2-furamide		Not active	-2.27302	CC(c1ccc(C(NCCc2cn(cccc3)c3n2)=O)o1)N1CCCCC1
48634513	NS1511-1	0010	1511-000010	08	F	F08	0.25umol	25ul	6	2.07	60.25	4	0	-3.45	ChemBridge	C14H17ClN4O2S	340.80	340.80	FREE	DvS-CL	N-(5-chloro-2-methoxybenzyl)-N-methyl-2-[(4-methyl-4H-1,2,4-triazol-3-yl)thio]acetamide		Not active	-0.0332362	CN(Cc(cc(cc1)Cl)c1OC)C(CSc1nncn1C)=O
87883060	NS1511-1	0010	1511-000010	09	F	F09	0.25umol	25ul	6	0.38	85.83	3	2	-2.01	ChemBridge	C17H19N5OS	341.40	341.40	FREE	DvS-CL	N-[3-(2-amino-1,3-thiazol-4-yl)propyl]-2-(1-methyl-1H-imidazol-2-yl)benzamide		Not active	-0.363544	Cn1c(-c(cccc2)c2C(NCCCc2csc(N)n2)=O)ncc1
76799547	NS1511-1	0010	1511-000010	10	F	F10	0.25umol	25ul	2	3.57	64.80	5	0	-4.95	ChemBridge	C19H18N2O4S	370.40	370.40	FREE	DvS-CL	2-[1-(2,3-dihydrothieno[3,4-b][1,4]dioxin-5-ylcarbonyl)piperidin-3-yl]-1,3-benzoxazole		Not active	-2.67766	O=C(c1c2OCCOc2cs1)N(CCC1)CC1c1nc(cccc2)c2o1
87179074	NS1511-1	0010	1511-000010	11	F	F11	0.25umol	25ul	6	2.26	84.67	6	1	-2.89	ChemBridge	C18H25N3O4S	379.50	379.50	FREE	DvS-CL	5-isoxazol-5-yl-2-methoxy-N-(1-propylpiperidin-3-yl)benzenesulfonamide		Not active	-2.07867	CCCN(CCC1)CC1NS(c(cc(cc1)-c2ccno2)c1OC)(=O)=O
15476937	NS1511-1	0010	1511-000010	12	F	F12	0.25umol	25ul	5	1.34	74.16	4	2	-2.71	ChemBridge	C18H20N4O2	324.40	324.40	FREE	DvS-CL	N-(1H-benzimidazol-5-ylmethyl)-5-(pyrrolidin-1-ylmethyl)-2-furamide		Not active	-0.461395	O=C(c1ccc(CN2CCCC2)o1)NCc(cc1)cc2c1[nH]cn2
23773273	NS1511-1	0010	1511-000010	13	F	F13	0.25umol	25ul	5	1.93	51.02	3	0	-3.23	ChemBridge	C14H19ClN4OS	326.90	326.90	FREE	DvS-CL	3-(4-chloro-1H-pyrazol-1-yl)-N-[1-(2,5-dimethyl-1,3-thiazol-4-yl)ethyl]-N-methylpropanamide		Not active	0.241525	CC(c1c(C)sc(C)n1)N(C)C(CCn1ncc(Cl)c1)=O
31848393	NS1511-1	0010	1511-000010	14	F	F14	0.25umol	25ul	6	2.80	30.29	3	0	-2.77	ChemBridge	C18H25N3O	299.40	299.40	FREE	DvS-CL	N-methyl-N-[(1-phenyl-1H-pyrazol-5-yl)methyl]-2-(tetrahydro-2H-pyran-2-yl)ethanamine		Not active	0.629826	CN(CCC1OCCCC1)Cc1ccnn1-c1ccccc1
94513967	NS1511-1	0010	1511-000010	15	F	F15	0.25umol	25ul	4	2.76	81.87	6	0	-4.48	ChemBridge	C20H20N2O5S	400.50	400.50	FREE	DvS-CL	4-[(5-isoxazol-5-yl-2-methoxyphenyl)sulfonyl]-2-phenylmorpholine		Not active	0.539929	COc(ccc(-c1ccno1)c1)c1S(N1CC(c2ccccc2)OCC1)(=O)=O
63423144	NS1511-1	0010	1511-000010	16	F	F16	0.25umol	25ul	6	2.20	68.21	5	0	-3.77	ChemBridge	C19H17ClN4O2	368.80	368.80	FREE	DvS-CL	N-[2-(3-chlorophenoxy)ethyl]-N-methyl-2-pyridin-2-ylpyrimidine-5-carboxamide		Not active	-2.52571	CN(CCOc1cccc(Cl)c1)C(c1cnc(-c2ncccc2)nc1)=O
41044601	NS1511-1	0010	1511-000010	17	F	F17	0.25umol	25ul	1	2.13	63.39	4	0	-3.31	ChemBridge	C17H23N5O	313.40	313.40	FREE	DvS-CL	7-methyl-3-{[rac-(1S,5R)-1,3,3-trimethyl-6-azabicyclo[3.2.1]oct-6-yl]carbonyl}[1,2,4]triazolo[4,3-a]pyrimidine		Not active	0.0220919	C[C@](C1)(C2)CC(C)(C)C[C@H]1N2C(c1nnc2nc(C)ccn12)=O
89484078	NS1511-1	0010	1511-000010	18	F	F18	0.25umol	25ul	6	1.84	58.48	5	1	-2.18	ChemBridge	C18H22FN3O2	331.40	331.40	FREE	DvS-CL	6-{1-[3-(4-fluorophenoxy)propyl]piperidin-3-yl}pyrimidin-4-ol		Not active	-0.173873	Oc1cc(C2CN(CCCOc(cc3)ccc3F)CCC2)ncn1
26896149	NS1511-1	0010	1511-000010	19	F	F19	0.25umol	25ul	2	2.49	66.48	3	1	-3.79	ChemBridge	C17H26N2O3S	338.50	338.50	FREE	DvS-CL	4-[(5-tert-butyl-2,3-dimethylphenyl)sulfonyl]-1,4-diazepan-2-one		Not active	0.234226	CC(C)(C)c1cc(S(N(CCCN2)CC2=O)(=O)=O)c(C)c(C)c1
47767274	NS1511-1	0010	1511-000010	20	F	F20	0.25umol	25ul	5	-0.01	71.76	5	1	-3.17	ChemBridge	C20H23N5O2	365.40	365.40	FREE	DvS-CL	N-[(3S*,4S*)-4-ethoxy-1-methylpyrrolidin-3-yl]-3-pyrazolo[1,5-a]pyrimidin-3-ylbenzamide		Not active	0.147738	CCO[C@@H](CN(C)C1)[C@H]1NC(c1cc(-c2c3ncccn3nc2)ccc1)=O
43717134	NS1511-1	0010	1511-000010	21	F	F21	0.25umol	25ul	2	1.27	90.13	4	2	-2.40	ChemBridge	C15H22N4O2	290.40	290.40	FREE	DvS-CL	2-amino-4-methyl-N-1-oxaspiro[4.5]dec-3-ylpyrimidine-5-carboxamide		Not active	1.20387	Cc(nc(N)nc1)c1C(NC(C1)COC11CCCCC1)=O
50289665	NS1511-1	0010	1511-000010	22	F	F22	0.25umol	25ul	7	1.85	70.84	5	1	-2.19	ChemBridge	C20H28N4O3	372.50	372.50	FREE	DvS-CL	N-[2-(dimethylamino)-2-(2-furyl)ethyl]-4-(pyridin-2-ylmethoxy)piperidine-1-carboxamide		Not active	-0.474506	CN(C)C(CNC(N(CC1)CCC1OCc1ncccc1)=O)c1ccco1
60890665	NS1511-1	0010	1511-000010	03	G	G03	0.25umol	25ul	4	0.81	73.97	5	1	-2.47	ChemBridge	C19H23N5O2	353.40	353.40	FREE	DvS-CL	2-(dimethylamino)-8-[(3-phenylisoxazol-5-yl)methyl]-1,3,8-triazaspiro[4.5]dec-1-en-4-one		Not active	-0.155736	CN(C)C(N1)=NC2(CCN(Cc3cc(-c4ccccc4)no3)CC2)C1=O
51077597	NS1511-1	0010	1511-000010	04	G	G04	0.25umol	25ul	5	2.44	51.10	2	1	-3.59	ChemBridge	C18H21FN2O2	316.40	316.40	FREE	DvS-CL	N-[3-(2-fluorophenyl)propyl]-1,5,6-trimethyl-2-oxo-1,2-dihydropyridine-3-carboxamide		Not active	-0.128858	CC(C=C1C(NCCCc(cccc2)c2F)=O)=C(C)N(C)C1=O
24697160	NS1511-1	0010	1511-000010	05	G	G05	0.25umol	25ul	6	1.95	97.12	5	2	-3.17	ChemBridge	C16H20N4O3	316.40	316.40	FREE	DvS-CL	2-[(2-methylbutanoyl)amino]-N-[(5-methyl-1,3,4-oxadiazol-2-yl)methyl]benzamide		Not active	-0.00697063	CCC(C)C(Nc(cccc1)c1C(NCc1nnc(C)o1)=O)=O
94815745	NS1511-1	0010	1511-000010	06	G	G06	0.25umol	25ul	4	0.74	76.80	5	0	-0.97	ChemBridge	C18H18N6O	334.40	334.40	FREE	DvS-CL	2-{1-[(5-methyl-1H-tetrazol-1-yl)(phenyl)acetyl]azetidin-3-yl}pyridine		Not active	1.01498	Cc1nnnn1C(C(N(C1)CC1c1ncccc1)=O)c1ccccc1
84941994	NS1511-1	0010	1511-000010	07	G	G07	0.25umol	25ul	7	1.96	72.47	4	1	-3.21	ChemBridge	C13H18ClNO4S	319.80	319.80	FREE	DvS-CL	N-(3-chloro-4-propoxyphenyl)-3-(methylsulfonyl)propanamide		Not active	-1.94437	CCCOc(ccc(NC(CCS(C)(=O)=O)=O)c1)c1Cl
24334047	NS1511-1	0010	1511-000010	08	G	G08	0.25umol	25ul	5	0.74	51.24	4	0	-2.37	ChemBridge	C19H28N2O4	348.40	348.40	FREE	DvS-CL	4-methoxy-N-methyl-3-morpholin-4-yl-N-(tetrahydro-2H-pyran-4-ylmethyl)benzamide		Not active	-0.837022	CN(CC1CCOCC1)C(c(cc1)cc(N2CCOCC2)c1OC)=O
87668073	NS1511-1	0010	1511-000010	09	G	G09	0.25umol	25ul	6	0.97	46.09	4	0	-1.13	ChemBridge	C15H19N3OS	289.40	289.40	FREE	DvS-CL	1-(4-{[methyl(1-methyl-2-pyrazin-2-ylethyl)amino]methyl}-2-thienyl)ethanone		Not active	-0.0851117	CC(Cc1nccnc1)N(C)Cc1csc(C(C)=O)c1
21802150	NS1511-1	0010	1511-000010	10	G	G10	0.25umol	25ul	5	0.39	48.91	5	0	-2.13	ChemBridge	C20H28N4O2	356.50	356.50	FREE	DvS-CL	N-[(8-methoxyquinolin-5-yl)methyl]-N-methyl-2-(4-methylpiperazin-1-yl)propanamide		Not active	0.0973922	CC(C(N(C)Cc(c1cccnc11)ccc1OC)=O)N1CCN(C)CC1
82192788	NS1511-1	0010	1511-000010	11	G	G11	0.25umol	25ul	6	3.15	52.57	3	2	-4.46	ChemBridge	C22H28N2O2	352.50	352.50	FREE	DvS-CL	(2S)-1-ethyl-N-[(1R)-2-hydroxy-1-methyl-2,2-diphenylethyl]pyrrolidine-2-carboxamide		Not active	-0.898731	CCN(CCC1)[C@@H]1C(N[C@H](C)C(c1ccccc1)(c1ccccc1)O)=O
75654406	NS1511-1	0010	1511-000010	12	G	G12	0.25umol	25ul	7	2.78	36.36	3	1	-0.75	ChemBridge	C18H22N2O	282.40	282.40	FREE	DvS-CL	3-{[cyclopropyl(3-pyridin-3-ylpropyl)amino]methyl}phenol		Not active	-0.788381	Oc1cc(CN(CCCc2cnccc2)C2CC2)ccc1
77746786	NS1511-1	0010	1511-000010	13	G	G13	0.25umol	25ul	7	1.46	68.46	5	0	-2.79	ChemBridge	C15H19N3O3S	321.40	321.40	FREE	DvS-CL	N-ethyl-N-(3-methoxybenzyl)-2-[(5-methyl-1,3,4-oxadiazol-2-yl)thio]acetamide		Not active	0.559202	CCN(Cc1cc(OC)ccc1)C(CSc1nnc(C)o1)=O
34364727	NS1511-1	0010	1511-000010	14	G	G14	0.25umol	25ul	4	2.48	84.50	4	2	-3.95	ChemBridge	C18H20N2O4S	360.40	360.40	FREE	DvS-CL	4-{[(3,4-dihydro-2H-chromen-6-ylmethyl)amino]sulfonyl}-N-methylbenzamide		Not active	-0.0172408	CNC(c(cc1)ccc1S(NCc(cc1)cc2c1OCCC2)(=O)=O)=O
42407546	NS1511-1	0010	1511-000010	15	G	G15	0.25umol	25ul	2	-0.40	66.63	4	0	-3.89	ChemBridge	C20H18N6O	358.40	358.40	FREE	DvS-CL	5-[(4-imidazo[1,2-b]pyridazin-6-ylpiperazin-1-yl)carbonyl]quinoline		Not active	-1.91627	O=C(c1cccc2ncccc12)N(CC1)CCN1c(cc1)nn2c1ncc2
83545042	NS1511-1	0010	1511-000010	16	G	G16	0.25umol	25ul	4	2.57	84.94	5	1	-4.29	ChemBridge	C14H18Cl2N2O5S	397.30	397.30	FREE	DvS-CL	N-[(4-acetylmorpholin-2-yl)methyl]-2,5-dichloro-4-methoxybenzenesulfonamide		Not active	0.419964	CC(N1CC(CNS(c(cc(c(OC)c2)Cl)c2Cl)(=O)=O)OCC1)=O
99646395	NS1511-1	0010	1511-000010	17	G	G17	0.25umol	25ul	5	0.25	63.91	4	0	-1.61	ChemBridge	C16H21N5O	299.40	299.40	FREE	DvS-CL	2-{1-[4-(1H-1,2,4-triazol-1-yl)butanoyl]piperidin-2-yl}pyridine		Not active	0.917786	O=C(CCCn1ncnc1)N(CCCC1)C1c1ncccc1
22567318	NS1511-1	0010	1511-000010	18	G	G18	0.25umol	25ul	2	1.82	45.23	2	1	-2.82	ChemBridge	C17H21N3O	283.40	283.40	FREE	DvS-CL	1-(7,8-dimethylquinolin-4-yl)-N-methylpyrrolidine-3-carboxamide		Not active	0.251926	Cc1ccc(c(N(CC2)CC2C(NC)=O)ccn2)c2c1C
32634696	NS1511-1	0010	1511-000010	19	G	G19	0.25umol	25ul	4	0.97	77.15	3	2	-2.47	ChemBridge	C15H19ClN6O	334.80	334.80	FREE	DvS-CL	N-[2-(4-chlorophenyl)ethyl]-4-(1H-1,2,4-triazol-3-yl)piperazine-1-carboxamide		Not active	0.830685	O=C(NCCc(cc1)ccc1Cl)N(CC1)CCN1c1n[nH]cn1
88695290	NS1511-1	0010	1511-000010	20	G	G20	0.25umol	25ul	7	0.48	81.85	6	0	-2.39	ChemBridge	C20H23N5O3	381.40	381.40	FREE	DvS-CL	N-(3-methylbenzyl)-N-(tetrahydrofuran-2-ylmethyl)-2-([1,2,4]triazolo[4,3-b]pyridazin-6-yloxy)acetamide		Not active	0.8226	Cc1cccc(CN(CC2OCCC2)C(COc(cc2)nn3c2nnc3)=O)c1
29430729	NS1511-1	0010	1511-000010	21	G	G21	0.25umol	25ul	4	0.83	63.49	5	0	-2.40	ChemBridge	C18H23N5O2	341.40	341.40	FREE	DvS-CL	1-(3,4-dihydro-2H-chromen-6-ylcarbonyl)-4-[2-(1H-1,2,4-triazol-1-yl)ethyl]piperazine		Not active	1.205	O=C(c(cc1)cc2c1OCCC2)N1CCN(CCn2ncnc2)CC1
90221585	NS1511-1	0010	1511-000010	22	G	G22	0.25umol	25ul	3	1.30	71.87	5	0	-2.60	ChemBridge	C15H15N5OS	313.40	313.40	FREE	DvS-CL	N-(2,1,3-benzothiadiazol-5-ylmethyl)-N,2,6-trimethylpyrimidine-4-carboxamide		Not active	1.13447	Cc1cc(C(N(C)Cc2cc3nsnc3cc2)=O)nc(C)n1
75240891	NS1511-1	0010	1511-000010	03	H	H03	0.25umol	25ul	2	-0.13	67.57	4	0	-1.43	ChemBridge	C18H16N4O2	320.40	320.40	FREE	DvS-CL	3-[(2-pyridin-2-ylpyrrolidin-1-yl)carbonyl]-4H-pyrido[1,2-a]pyrimidin-4-one		Not active	-0.341954	O=C(C1=CN=C(C=CC=C2)N2C1=O)N(CCC1)C1c1ncccc1
29791032	NS1511-1	0010	1511-000010	04	H	H04	0.25umol	25ul	4	2.36	38.13	3	0	-3.38	ChemBridge	C18H23N3O	297.40	297.40	FREE	DvS-CL	5-methyl-3-{[1-(pyrrolidin-1-ylmethyl)cyclopropyl]methyl}quinazolin-4(3H)-one		Not active	0.409301	Cc1cccc(N=CN2CC3(CN4CCCC4)CC3)c1C2=O
48826481	NS1511-1	0010	1511-000010	05	H	H05	0.25umol	25ul	5	0.20	60.89	5	0	-1.70	ChemBridge	C17H22N2O4	318.40	318.40	FREE	DvS-CL	3-methyl-N-(pyridin-2-ylmethyl)-N-(tetrahydrofuran-2-ylmethyl)-5,6-dihydro-1,4-dioxine-2-carboxamide		Not active	-2.49481	CC1=C(C(N(CC2OCCC2)Cc2ncccc2)=O)OCCO1
20544011	NS1511-1	0010	1511-000010	06	H	H06	0.25umol	25ul	5	1.52	88.16	4	2	-1.82	ChemBridge	C18H21N3O3S	359.50	359.50	FREE	DvS-CL	4-({[cyclopropyl(6-methylpyridin-2-yl)methyl]amino}sulfonyl)-N-methylbenzamide		Not active	-1.57989	Cc1cccc(C(C2CC2)NS(c(cc2)ccc2C(NC)=O)(=O)=O)n1
98514982	NS1511-1	0010	1511-000010	07	H	H07	0.25umol	25ul	6	3.16	40.16	5	0	-3.13	ChemBridge	C17H25NO4	307.40	307.40	FREE	DvS-CL	N-[(7-methoxy-1,3-benzodioxol-5-yl)methyl]-N-(tetrahydro-2H-pyran-2-ylmethyl)ethanamine		Not active	0.0137009	CCN(CC1OCCCC1)Cc1cc(OC)c2OCOc2c1
31475853	NS1511-1	0010	1511-000010	08	H	H08	0.25umol	25ul	5	3.34	85.09	5	1	-4.94	ChemBridge	C16H17N3O3S3	395.50	395.50	FREE	DvS-CL	N-[2-(5,6-dihydro-4H-cyclopenta[d][1,3]thiazol-2-yl)ethyl]-5-isoxazol-5-yl-2-methylthiophene-3-sulfonamide		Not active	-1.54602	Cc(sc(-c1ccno1)c1)c1S(NCCc1nc(CCC2)c2s1)(=O)=O
45129061	NS1511-1	0010	1511-000010	09	H	H09	0.25umol	25ul	6	3.53	41.15	3	1	-2.27	ChemBridge	C20H25N3O	323.40	323.40	FREE	DvS-CL	N-[(5-methoxy-3-methyl-1H-indol-2-yl)methyl]-N-(pyridin-3-ylmethyl)propan-2-amine		Not active	0.278716	CC(C)N(Cc1c(C)c(cc(cc2)OC)c2[nH]1)Cc1cnccc1
56005600	NS1511-1	0010	1511-000010	10	H	H10	0.25umol	25ul	6	2.11	52.65	3	1	-3.90	ChemBridge	C22H27N3O2S	397.50	397.50	FREE	DvS-CL	N-(4-{2-oxo-2-[4-(2-thienylmethyl)-1,4-diazepan-1-yl]ethyl}phenyl)cyclopropanecarboxamide		Not active	-0.953797	O=C(Cc(cc1)ccc1NC(C1CC1)=O)N1CCN(Cc2cccs2)CCC1
60370285	NS1511-1	0010	1511-000010	11	H	H11	0.25umol	25ul	4	0.37	75.61	6	0	-1.82	ChemBridge	C16H20N4O3	316.40	316.40	FREE	DvS-CL	1-[(3-cyclopropyl-1,2,4-oxadiazol-5-yl)methyl]-4-(3-furoyl)-1,4-diazepane		Not active	-0.608018	O=C(c1cocc1)N1CCN(Cc2nc(C3CC3)no2)CCC1
70816539	NS1511-1	0010	1511-000010	12	H	H12	0.25umol	25ul	3	0.64	95.83	4	3	-3.30	ChemBridge	C18H17N5O2	335.40	335.40	FREE	DvS-CL	N-[2-(1-hydroxyethyl)-1H-benzimidazol-5-yl]-1-methyl-1H-benzimidazole-5-carboxamide		Not active	0.209447	CC(c1nc(cc(cc2)NC(c(cc3)cc4c3n(C)cn4)=O)c2[nH]1)O
11624851	NS1511-1	0010	1511-000010	13	H	H13	0.25umol	25ul	5	1.88	83.81	4	2	-3.66	ChemBridge	C19H22ClN3O4	391.90	391.90	FREE	DvS-CL	4-(2-chlorophenoxy)-N-({5-[(methylamino)carbonyl]-2-furyl}methyl)piperidine-1-carboxamide		Not active	-2.44193	CNC(c1ccc(CNC(N(CC2)CCC2Oc(cccc2)c2Cl)=O)o1)=O
72034501	NS1511-1	0010	1511-000010	14	H	H14	0.25umol	25ul	5	2.60	98.49	4	2	-4.05	ChemBridge	C15H21ClN2O4S	360.90	360.90	FREE	DvS-CL	1-{[(5-chloro-2-ethoxy-4-methylphenyl)sulfonyl]amino}cyclopentanecarboxamide		Not active	-1.86103	CCOc(c(S(NC1(CCCC1)C(N)=O)(=O)=O)c1)cc(C)c1Cl
42574726	NS1511-1	0010	1511-000010	15	H	H15	0.25umol	25ul	7	0.00	76.30	6	0	-0.39	ChemBridge	C13H23N3O3S	301.40	301.40	FREE	DvS-CL	2-(1,1-dioxidotetrahydro-3-thienyl)-N-methyl-N-[(3-propyl-1,2,4-oxadiazol-5-yl)methyl]ethanamine		Not active	-0.173435	CCCc1noc(CN(C)CCC(CC2)CS2(=O)=O)n1
27052498	NS1511-1	0010	1511-000010	16	H	H16	0.25umol	25ul	4	1.17	68.32	4	0	-2.73	ChemBridge	C19H18N6O	346.40	346.40	FREE	DvS-CL	N-methyl-N-{[1-(2-methylphenyl)-1H-pyrazol-4-yl]methyl}imidazo[1,2-a]pyrimidine-2-carboxamide		Not active	-2.42834	Cc(cccc1)c1-n1ncc(CN(C)C(c2cn(cccn3)c3n2)=O)c1
40200405	NS1511-1	0010	1511-000010	17	H	H17	0.25umol	25ul	6	0.12	64.16	4	0	-2.72	ChemBridge	C15H20N4O2	288.40	288.40	FREE	DvS-CL	N-[(5-cyclopropylisoxazol-3-yl)methyl]-N-methyl-3-(1-methyl-1H-pyrazol-5-yl)propanamide		Not active	1.12144	CN(Cc1noc(C2CC2)c1)C(CCc1ccnn1C)=O
22516160	NS1511-1	0010	1511-000010	18	H	H18	0.25umol	25ul	5	1.80	62.47	5	0	-2.84	ChemBridge	C15H20N4O2	288.40	288.40	FREE	DvS-CL	1-{2-[(2,1,3-benzoxadiazol-4-ylmethyl)(methyl)amino]ethyl}piperidin-2-one		Not active	0.0900064	CN(CCN(CCCC1)C1=O)Cc1cccc2nonc12
96106409	NS1511-1	0010	1511-000010	19	H	H19	0.25umol	25ul	2	2.39	32.78	3	0	-3.77	ChemBridge	C19H26N2O2S	346.50	346.50	FREE	DvS-CL	4-{1-[(2-methyl-2,3-dihydro-1-benzofuran-5-yl)carbonyl]piperidin-4-yl}thiomorpholine		Not active	-0.0263311	CC(C1)Oc(cc2)c1cc2C(N(CC1)CCC1N1CCSCC1)=O
40916964	NS1511-1	0010	1511-000010	20	H	H20	0.25umol	25ul	5	0.77	80.32	4	2	-2.14	ChemBridge	C17H19N3O3	313.40	313.40	FREE	DvS-CL	N-{4-[(methoxyacetyl)amino]-3-methylphenyl}-6-methylpyridine-2-carboxamide		Not active	0.858087	Cc(cc(cc1)NC(c2nc(C)ccc2)=O)c1NC(COC)=O
35017981	NS1511-1	0010	1511-000010	21	H	H21	0.25umol	25ul	3	0.13	84.30	4	1	-3.35	ChemBridge	C18H22N4O3S	374.50	374.50	FREE	DvS-CL	N-{[5-(methylsulfonyl)-4,5,6,7-tetrahydropyrazolo[1,5-a]pyrazin-2-yl]methyl}indane-1-carboxamide		Not active	0.956987	CS(N1Cc2cc(CNC(C(CC3)c4c3cccc4)=O)nn2CC1)(=O)=O
49453521	NS1511-1	0010	1511-000010	22	H	H22	0.25umol	25ul	6	1.91	30.29	3	0	-1.93	ChemBridge	C16H20FN3O	289.40	289.40	FREE	DvS-CL	1-{3-[3-(4-fluorophenoxy)azetidin-1-yl]propyl}-2-methyl-1H-imidazole		Not active	-2.12071	Cc1nccn1CCCN(C1)CC1Oc(cc1)ccc1F
62307193	NS1511-1	0010	1511-000010	03	I	I03	0.25umol	25ul	7	2.34	44.81	4	1	-4.05	ChemBridge	C21H33N3O2S	391.60	391.60	FREE	DvS-CL	N-({1-[3-(methylthio)benzyl]piperidin-4-yl}methyl)-2-morpholin-4-ylpropanamide		Not active	-0.53416	CC(C(NCC1CCN(Cc2cccc(SC)c2)CC1)=O)N1CCOCC1
87435449	NS1511-1	0010	1511-000010	04	I	I04	0.25umol	25ul	5	1.37	48.00	4	0	-2.73	ChemBridge	C16H21NO4S	323.40	323.40	FREE	DvS-CL	3-methyl-N-(tetrahydrofuran-2-ylmethyl)-N-(3-thienylmethyl)-5,6-dihydro-1,4-dioxine-2-carboxamide		Not active	-0.315601	CC1=C(C(N(CC2OCCC2)Cc2cscc2)=O)OCCO1
40796692	NS1511-1	0010	1511-000010	05	I	I05	0.25umol	25ul	6	0.89	72.95	4	1	-2.18	ChemBridge	C16H24N4O2	304.40	304.40	FREE	DvS-CL	2-ethyl-N-[1-(1H-imidazol-1-ylmethyl)-2,2-dimethylpropyl]-4-methyl-1,3-oxazole-5-carboxamide		Not active	-1.72935	CCc1nc(C)c(C(NC(Cn2cncc2)C(C)(C)C)=O)o1
62793877	NS1511-1	0010	1511-000010	06	I	I06	0.25umol	25ul	5	1.70	75.08	4	2	-1.95	ChemBridge	C19H28N6O	356.50	356.50	FREE	DvS-CL	N-(1-isopropyl-3-methyl-1H-pyrazol-5-yl)-N'-[1-(pyridin-3-ylmethyl)piperidin-3-yl]urea		Not active	0.254242	CC(C)n1nc(C)cc1NC(NC1CN(Cc2cnccc2)CCC1)=O
78349667	NS1511-1	0010	1511-000010	07	I	I07	0.25umol	25ul	3	0.49	59.73	4	0	-1.87	ChemBridge	C17H16N4O2	308.30	308.30	FREE	DvS-CL	2-{[2-(3-methoxyphenyl)azetidin-1-yl]carbonyl}imidazo[1,2-a]pyrimidine		Not active	0.106876	COc1cccc(C(CC2)N2C(c2cn(cccn3)c3n2)=O)c1
28228409	NS1511-1	0010	1511-000010	08	I	I08	0.25umol	25ul	2	2.84	53.51	3	0	-4.13	ChemBridge	C15H25N3O2S2	343.50	343.50	FREE	DvS-CL	N-methyl-N-(4,5,6,7-tetrahydro-1,3-benzothiazol-2-ylmethyl)azepane-1-sulfonamide		Not active	-1.96701	CN(Cc1nc(CCCC2)c2s1)S(N1CCCCCC1)(=O)=O
66255252	NS1511-1	0010	1511-000010	09	I	I09	0.25umol	25ul	6	0.92	44.29	4	1	-1.09	ChemBridge	C16H27N5	289.40	289.40	FREE	DvS-CL	5-[(3-piperidin-1-ylazetidin-1-yl)methyl]-N-propylpyrimidin-2-amine		Not active	0.417823	CCCNc1ncc(CN(C2)CC2N2CCCCC2)cn1
38520115	NS1511-1	0010	1511-000010	10	I	I10	0.25umol	25ul	3	0.58	77.69	6	0	-1.94	ChemBridge	C15H21N3O4	307.40	307.40	FREE	DvS-CL	3-isopropyl-5-{(2S)-1-[(3-methyl-5,6-dihydro-1,4-dioxin-2-yl)carbonyl]pyrrolidin-2-yl}-1,2,4-oxadiazole		Not active	-2.19619	CC(C)c1noc([C@H](CCC2)N2C(C2=C(C)OCCO2)=O)n1
68656175	NS1511-1	0010	1511-000010	11	I	I11	0.25umol	25ul	5	1.73	82.45	5	1	-3.28	ChemBridge	C19H23N3O4	357.40	357.40	FREE	DvS-CL	2-(4-acetyl-3,5-dimethyl-1H-pyrazol-1-yl)-N-[1-(2,3-dihydro-1,4-benzodioxin-6-yl)ethyl]acetamide		Not active	-1.4014	CC(c(cc1)cc2c1OCCO2)NC(Cn1nc(C)c(C(C)=O)c1C)=O
20008241	NS1511-1	0010	1511-000010	12	I	I12	0.25umol	25ul	6	0.45	59.98	5	0	-0.74	ChemBridge	C16H19N5O	297.40	297.40	FREE	DvS-CL	1-(1-ethyl-1H-pyrazol-3-yl)-N-methyl-N-[(3-pyridin-2-ylisoxazol-5-yl)methyl]methanamine		Not active	-0.866653	CCn1nc(CN(C)Cc2cc(-c3ncccc3)no2)cc1
62608151	NS1511-1	0010	1511-000010	13	I	I13	0.25umol	25ul	5	2.78	61.88	3	1	-4.11	ChemBridge	C21H24N4O	348.50	348.50	FREE	DvS-CL	N-(isoquinolin-5-ylmethyl)-N-methyl-3-(4,5,6,7-tetrahydro-1H-indazol-3-yl)propanamide		Not active	-0.92775	CN(Cc1cccc2cnccc12)C(CCc1n[nH]c2c1CCCC2)=O
21058578	NS1511-1	0010	1511-000010	14	I	I14	0.25umol	25ul	4	1.57	58.44	4	0	-3.43	ChemBridge	C21H24N4O2S	396.50	396.50	FREE	DvS-CL	4-methyl-2-{2-oxo-2-[4-(2-thienylmethyl)-1,4-diazepan-1-yl]ethyl}phthalazin-1(2H)-one		Not active	-0.663128	CC(c1c2cccc1)=NN(CC(N1CCN(Cc3cccs3)CCC1)=O)C2=O
93973376	NS1511-1	0010	1511-000010	15	I	I15	0.25umol	25ul	4	1.10	61.88	3	1	-0.91	ChemBridge	C16H20N4O	284.40	284.40	FREE	DvS-CL	3-{3-oxo-3-[4-(1H-pyrazol-3-yl)piperidin-1-yl]propyl}pyridine		Not active	0.632711	O=C(CCc1cnccc1)N(CC1)CCC1c1n[nH]cc1
77740655	NS1511-1	0010	1511-000010	16	I	I16	0.25umol	25ul	4	3.07	45.67	3	0	-4.62	ChemBridge	C22H26FN3O2	383.50	383.50	FREE	DvS-CL	2-(3-{[4-(2-fluorophenoxy)piperidin-1-yl]carbonyl}piperidin-1-yl)pyridine		Not active	-2.06796	O=C(C(CCC1)CN1c1ncccc1)N(CC1)CCC1Oc(cccc1)c1F
53985434	NS1511-1	0010	1511-000010	17	I	I17	0.25umol	25ul	6	2.37	47.36	4	0	-2.57	ChemBridge	C22H25N3O2	363.50	363.50	FREE	DvS-CL	1-methyl-3-{[(pyridin-2-ylmethyl)(tetrahydrofuran-2-ylmethyl)amino]methyl}quinolin-2(1H)-one		Not active	-0.597879	CN(c(cccc1)c1C=C1CN(CC2OCCC2)Cc2ncccc2)C1=O
74330465	NS1511-1	0010	1511-000010	18	I	I18	0.25umol	25ul	4	2.56	23.55	2	0	-3.72	ChemBridge	C16H20N2OS2	320.50	320.50	FREE	DvS-CL	1-(2-thienylacetyl)-4-(2-thienylmethyl)-1,4-diazepane		Not active	0.793538	O=C(Cc1cccs1)N1CCN(Cc2cccs2)CCC1
46195864	NS1511-1	0010	1511-000010	19	I	I19	0.25umol	25ul	5	0.88	62.45	5	0	-0.10	ChemBridge	C18H23N7	337.40	337.40	FREE	DvS-CL	5-methyl-7-[4-(3-pyridin-3-ylpropyl)piperazin-1-yl][1,2,4]triazolo[1,5-a]pyrimidine		Not active	0.807916	Cc1nc2ncnn2c(N2CCN(CCCc3cnccc3)CC2)c1
20738996	NS1511-1	0010	1511-000010	20	I	I20	0.25umol	25ul	5	2.45	88.58	6	1	-3.36	ChemBridge	C19H23N3O4S2	421.50	421.50	FREE	DvS-CL	5-(3,5-dimethylisoxazol-4-yl)-N-[1-(2-furylmethyl)piperidin-4-yl]thiophene-2-sulfonamide		Not active	0.493691	Cc1noc(C)c1-c(s1)ccc1S(NC1CCN(Cc2ccco2)CC1)(=O)=O
22753577	NS1511-1	0010	1511-000010	21	I	I21	0.25umol	25ul	4	-0.09	79.78	3	2	-2.52	ChemBridge	C10H11ClN4O2S	286.70	286.70	FREE	DvS-CL	5-chloro-N-[2-(4-methyl-5-oxo-4,5-dihydro-1H-1,2,4-triazol-3-yl)ethyl]thiophene-2-carboxamide		Not active	0.609941	CN(C(CCNC(c(s1)ccc1Cl)=O)=NN1)C1=O
63369451	NS1511-1	0010	1511-000010	22	I	I22	0.25umol	25ul	5	1.85	51.85	2	1	-3.12	ChemBridge	C19H20N4O	320.40	320.40	FREE	DvS-CL	1-cyclopropyl-N-[4-(2-methyl-1H-imidazol-1-yl)benzyl]-1H-pyrrole-2-carboxamide		Not active	-1.38095	Cc1nccn1-c1ccc(CNC(c2cccn2C2CC2)=O)cc1
32387460	NS1511-1	0010	1511-000010	03	J	J03	0.25umol	25ul	5	1.10	77.69	6	0	-2.38	ChemBridge	C15H21N3O4	307.40	307.40	FREE	DvS-CL	N-[(5-cyclobutyl-1,2,4-oxadiazol-3-yl)methyl]-N-ethyl-3-methyl-5,6-dihydro-1,4-dioxine-2-carboxamide		Not active	0.456806	CCN(Cc1noc(C2CCC2)n1)C(C1=C(C)OCCO1)=O
84208645	NS1511-1	0010	1511-000010	04	J	J04	0.25umol	25ul	4	2.67	49.33	4	0	-4.05	ChemBridge	C19H20N4OS	352.50	352.50	FREE	DvS-CL	N-(2,1,3-benzothiadiazol-5-ylmethyl)-2-(3,4-dihydroisoquinolin-2(1H)-yl)-N-methylacetamide		Not active	-1.89896	CN(Cc1cc2nsnc2cc1)C(CN(CC1)Cc2c1cccc2)=O
31366837	NS1511-1	0010	1511-000010	05	J	J05	0.25umol	25ul	6	2.89	30.29	3	0	-2.74	ChemBridge	C17H23N3O	285.40	285.40	FREE	DvS-CL	1-{3-[3-(4-methylphenoxy)azetidin-1-yl]butyl}-1H-pyrazole		Not active	-1.63626	CC(CCn1nccc1)N(C1)CC1Oc1ccc(C)cc1
96268076	NS1511-1	0010	1511-000010	06	J	J06	0.25umol	25ul	5	2.38	88.16	4	2	-3.90	ChemBridge	C16H19N3O3S2	365.50	365.50	FREE	DvS-CL	4-({[2-(5,6-dihydro-4H-cyclopenta[d][1,3]thiazol-2-yl)ethyl]amino}sulfonyl)-N-methylbenzamide		Not active	0.280027	CNC(c(cc1)ccc1S(NCCc1nc(CCC2)c2s1)(=O)=O)=O
39066450	NS1511-1	0010	1511-000010	07	J	J07	0.25umol	25ul	5	2.80	48.47	3	1	-4.10	ChemBridge	C18H24N4OS	344.50	344.50	FREE	DvS-CL	6-(dimethylamino)-N-[1-(2-thienylmethyl)piperidin-3-yl]nicotinamide		Not active	-1.75269	CN(C)c(cc1)ncc1C(NC1CN(Cc2cccs2)CCC1)=O
98956443	NS1511-1	0010	1511-000010	08	J	J08	0.25umol	25ul	5	2.92	98.23	6	1	-4.56	ChemBridge	C17H19N3O4S2	393.50	393.50	FREE	DvS-CL	N-[2-(5,6-dihydro-4H-cyclopenta[d][1,3]thiazol-2-yl)ethyl]-5-(3,4-dimethylisoxazol-5-yl)furan-2-sulfonamide		Not active	-0.514975	Cc1c(-c(o2)ccc2S(NCCc2nc(CCC3)c3s2)(=O)=O)onc1C
64214112	NS1511-1	0010	1511-000010	09	J	J09	0.25umol	25ul	7	2.26	83.81	4	2	-3.63	ChemBridge	C18H21FN4O2	344.40	344.40	FREE	DvS-CL	3-(5-fluoro-1H-benzimidazol-2-yl)-N-[(3-isobutylisoxazol-5-yl)methyl]propanamide		Not active	-2.01185	CC(C)Cc1noc(CNC(CCc2nc(cc(cc3)F)c3[nH]2)=O)c1
67633052	NS1511-1	0010	1511-000010	10	J	J10	0.25umol	25ul	3	2.16	58.98	4	0	-4.74	ChemBridge	C17H14N4OS2	354.50	354.50	FREE	DvS-CL	N-(2,1,3-benzothiadiazol-5-ylmethyl)-N,2-dimethyl-1,3-benzothiazole-5-carboxamide		Not active	0.358387	Cc1nc(cc(cc2)C(N(C)Cc3cc4nsnc4cc3)=O)c2s1
66701758	NS1511-1	0010	1511-000010	11	J	J11	0.25umol	25ul	3	1.93	41.57	3	1	-3.23	ChemBridge	C16H20ClFN2O2	326.80	326.80	FREE	DvS-CL	2-chloro-6-fluoro-3-methyl-N-[(3R*,4R*)-4-pyrrolidin-1-yltetrahydrofuran-3-yl]benzamide		Not active	-2.44263	Cc(c(Cl)c1C(N[C@@H](COC2)[C@H]2N2CCCC2)=O)ccc1F
82725793	NS1511-1	0010	1511-000010	12	J	J12	0.25umol	25ul	4	2.35	58.56	5	0	-3.89	ChemBridge	C19H20N4O2S	368.50	368.50	FREE	DvS-CL	N-(2,1,3-benzothiadiazol-5-ylmethyl)-2-(2,3-dihydro-1,4-benzoxazepin-4(5H)-yl)-N-methylacetamide		Not active	0.432114	CN(Cc1cc2nsnc2cc1)C(CN1Cc(cccc2)c2OCC1)=O
51961669	NS1511-1	0010	1511-000010	13	J	J13	0.25umol	25ul	6	1.52	75.71	4	1	-3.18	ChemBridge	C21H24N2O4	368.40	368.40	FREE	DvS-CL	methyl 4'-{[[1,1-dimethyl-2-(methylamino)-2-oxoethyl](methyl)amino]carbonyl}biphenyl-4-carboxylate (non-preferred name)		Not active	0.310313	CC(C)(C(NC)=O)N(C)C(c(cc1)ccc1-c(cc1)ccc1C(OC)=O)=O
46700667	NS1511-1	0010	1511-000010	14	J	J14	0.25umol	25ul	4	2.69	44.53	3	1	-3.26	ChemBridge	C23H32N4O	380.50	380.50	FREE	DvS-CL	{5-[1-(2,3-dihydro-1H-inden-5-yl)piperidin-4-yl]-1-ethyl-4,5,6,7-tetrahydro-1H-pyrazolo[4,3-c]pyridin-3-yl}methanol		Not active	-0.165394	CCn1nc(CO)c(C2)c1CCN2C(CC1)CCN1c1cc(CCC2)c2cc1
76810296	NS1511-1	0010	1511-000010	15	J	J15	0.25umol	25ul	5	2.89	35.16	3	1	-2.94	ChemBridge	C19H28N4	312.50	312.50	FREE	DvS-CL	1-(5-tert-butyl-1H-pyrazol-3-yl)-N-methyl-N-[(2-methyl-2,3-dihydro-1H-isoindol-5-yl)methyl]methanamine		Not active	-0.372153	CC(C)(C)c1cc(CN(C)Cc2cc(CN(C)C3)c3cc2)n[nH]1
11014752	NS1511-1	0010	1511-000010	16	J	J16	0.25umol	25ul	6	2.17	58.44	4	0	-4.05	ChemBridge	C22H26N4O2S	410.50	410.50	FREE	DvS-CL	3-{4-oxo-4-[4-(2-thienylmethyl)-1,4-diazepan-1-yl]butyl}quinazolin-4(3H)-one		Not active	-0.0713015	O=C(CCCN(C=Nc1c2cccc1)C2=O)N1CCN(Cc2cccs2)CCC1
19481353	NS1511-1	0010	1511-000010	17	J	J17	0.25umol	25ul	4	2.81	54.34	2	1	-4.02	ChemBridge	C19H29N3O2	331.50	331.50	FREE	DvS-CL	rac-(1S,5R)-1,3,3-trimethyl-N-[3-(2-oxopyridin-1(2H)-yl)propyl]-6-azabicyclo[3.2.1]octane-6-carboxamide		Not active	1.01533	C[C@](C1)(C2)CC(C)(C)C[C@H]1N2C(NCCCN(C=CC=C1)C1=O)=O
25282511	NS1511-1	0010	1511-000010	18	J	J18	0.25umol	25ul	5	1.69	47.06	6	0	-0.93	ChemBridge	C20H25N3O3	355.40	355.40	FREE	DvS-CL	1-[(7-methoxy-1,3-benzodioxol-5-yl)methyl]-4-(pyridin-2-ylmethyl)-1,4-diazepane		Active, require characterization	-3.2274	COc1c2OCOc2cc(CN2CCN(Cc3ncccc3)CCC2)c1
30491600	NS1511-1	0010	1511-000010	19	J	J19	0.25umol	25ul	6	1.12	59.83	5	0	-2.75	ChemBridge	C19H24N4O3	356.40	356.40	FREE	DvS-CL	1-(1,3-benzodioxol-5-ylmethyl)-4-[4-(1H-imidazol-1-yl)butanoyl]piperazine		Not active	0.200619	O=C(CCCn1cncc1)N1CCN(Cc(cc2)cc3c2OCO3)CC1
97546456	NS1511-1	0010	1511-000010	20	J	J20	0.25umol	25ul	3	3.22	41.57	2	1	-4.34	ChemBridge	C20H28N2O2	328.50	328.50	FREE	DvS-CL	N-1-oxaspiro[4.4]non-3-yl-4-piperidin-1-ylbenzamide		Not active	-0.247294	O=C(c(cc1)ccc1N1CCCCC1)NC1COC2(CCCC2)C1
70973280	NS1511-1	0010	1511-000010	21	J	J21	0.25umol	25ul	3	1.79	54.45	3	0	-2.82	ChemBridge	C14H25NO3S	287.40	287.40	FREE	DvS-CL	rac-(1S,5R)-1,3,3-trimethyl-6-[3-(methylsulfonyl)propanoyl]-6-azabicyclo[3.2.1]octane		Not active	0.301879	C[C@](C1)(C2)CC(C)(C)C[C@H]1N2C(CCS(C)(=O)=O)=O
17193802	NS1511-1	0010	1511-000010	22	J	J22	0.25umol	25ul	5	0.86	97.28	5	2	-2.23	ChemBridge	C16H21N5O2	315.40	315.40	FREE	DvS-CL	5-({[1-(2-methylphenyl)piperidin-4-yl]amino}methyl)-1,2,4-oxadiazole-3-carboxamide		Not active	-1.93091	Cc(cccc1)c1N(CC1)CCC1NCc1nc(C(N)=O)no1
95301517	NS1511-1	0010	1511-000010	03	K	K03	0.25umol	25ul	6	0.86	82.70	3	3	-2.28	ChemBridge	C18H19N5O	321.40	321.40	FREE	DvS-CL	3-(3-methylphenyl)-N-[2-(pyridin-3-ylamino)ethyl]-1H-pyrazole-4-carboxamide		Not active	0.124226	Cc1cccc(-c2n[nH]cc2C(NCCNc2cnccc2)=O)c1
75776085	NS1511-1	0010	1511-000010	04	K	K04	0.25umol	25ul	4	1.70	57.70	4	1	-3.34	ChemBridge	C21H28N4O2	368.50	368.50	FREE	DvS-CL	2-(pyrrolidin-1-ylmethyl)-N-(quinolin-3-ylmethyl)-1,4-oxazepane-4-carboxamide		Not active	-1.17179	O=C(NCc1cc2ccccc2nc1)N1CC(CN2CCCC2)OCCC1
83848679	NS1511-1	0010	1511-000010	05	K	K05	0.25umol	25ul	5	-0.83	78.87	4	2	-2.12	ChemBridge	C17H22N2O4	318.40	318.40	FREE	DvS-CL	3-(2-hydroxyethyl)-4-{[1-(4-methoxyphenyl)cyclopropyl]carbonyl}piperazin-2-one		Not active	-2.02068	COc1ccc(C2(CC2)C(N(CCN2)C(CCO)C2=O)=O)cc1
68959515	NS1511-1	0010	1511-000010	06	K	K06	0.25umol	25ul	1	1.89	32.78	3	0	-2.96	ChemBridge	C17H30N2O2	294.40	294.40	FREE	DvS-CL	2-[(1-methylazepan-2-yl)carbonyl]-9-oxa-2-azaspiro[5.5]undecane		Not active	0.964591	CN(CCCCC1)C1C(N(CCC1)CC11CCOCC1)=O
78283208	NS1511-1	0010	1511-000010	07	K	K07	0.25umol	25ul	4	3.71	80.90	3	2	-4.47	ChemBridge	C16H24N4O	288.40	288.40	FREE	DvS-CL	2-amino-N-(1-cyclohex-1-en-1-ylethyl)-6-isopropylpyrimidine-4-carboxamide		Not active	-1.46176	CC(C)c1cc(C(NC(C)C2=CCCCC2)=O)nc(N)n1
36793467	NS1511-1	0010	1511-000010	08	K	K08	0.25umol	25ul	3	0.71	64.55	5	0	-1.99	ChemBridge	C16H17N3O3	299.30	299.30	FREE	DvS-CL	N,3-dimethyl-N-(quinoxalin-2-ylmethyl)-5,6-dihydro-1,4-dioxine-2-carboxamide		Not active	-1.00563	CC1=C(C(N(C)Cc2nc3ccccc3nc2)=O)OCCO1
74355082	NS1511-1	0010	1511-000010	09	K	K09	0.25umol	25ul	6	2.06	55.43	4	0	-3.23	ChemBridge	C17H21N5O	311.40	311.40	FREE	DvS-CL	2-({ethyl[2-(1H-pyrazol-1-yl)ethyl]amino}methyl)-9-methyl-4H-pyrido[1,2-a]pyrimidin-4-one		Not active	0.454577	CCN(CCn1nccc1)CC(N=C1N2C=CC=C1C)=CC2=O
55245209	NS1511-1	0010	1511-000010	10	K	K10	0.25umol	25ul	5	2.28	53.43	3	1	-3.51	ChemBridge	C20H24N2O2	324.40	324.40	FREE	DvS-CL	N-(3-hydroxy-3-phenylpropyl)-N-methyl-5,6,7,8-tetrahydroquinoline-3-carboxamide		Not active	-2.70563	CN(CCC(c1ccccc1)O)C(c1cnc(CCCC2)c2c1)=O
50093041	NS1511-1	0010	1511-000010	11	K	K11	0.25umol	25ul	6	-0.19	98.73	6	1	-2.63	ChemBridge	C15H16N6O2	312.30	312.30	FREE	DvS-CL	2-methyl-N-[4-(1,2,4-oxadiazol-3-yl)benzyl]-3-(1H-1,2,4-triazol-1-yl)propanamide		Not active	-1.61599	CC(Cn1ncnc1)C(NCc(cc1)ccc1-c1nocn1)=O
48312580	NS1511-1	0010	1511-000010	12	K	K12	0.25umol	25ul	3	1.00	53.51	3	0	-1.30	ChemBridge	C21H23N3O2	349.40	349.40	FREE	DvS-CL	1-{4-[(2-pyridin-3-ylpiperidin-1-yl)carbonyl]phenyl}pyrrolidin-2-one		Not active	0.156872	O=C(c(cc1)ccc1N(CCC1)C1=O)N(CCCC1)C1c1cnccc1
42996595	NS1511-1	0010	1511-000010	13	K	K13	0.25umol	25ul	7	2.02	85.00	4	1	-2.26	ChemBridge	C21H23N5O	361.50	361.50	FREE	DvS-CL	2-amino-N-butyl-4-phenyl-N-(pyridin-3-ylmethyl)pyrimidine-5-carboxamide		Not active	-1.687	CCCCN(Cc1cnccc1)C(c1c(-c2ccccc2)nc(N)nc1)=O
82438672	NS1511-1	0010	1511-000010	14	K	K14	0.25umol	25ul	6	3.37	67.87	5	1	-3.82	ChemBridge	C16H25ClN2O4S	376.90	376.90	FREE	DvS-CL	3-chloro-N-{3-[rac-(2R,6S)-2,6-dimethylmorpholin-4-yl]propyl}-4-methoxybenzenesulfonamide		Not active	-0.907515	C[C@H]1O[C@@H](C)CN(CCCNS(c(cc2)cc(Cl)c2OC)(=O)=O)C1
60385878	NS1511-1	0010	1511-000010	15	K	K15	0.25umol	25ul	5	1.77	51.66	4	0	-1.79	ChemBridge	C19H22N2O3	326.40	326.40	FREE	DvS-CL	N-[1-(2,3-dihydro-1,4-benzodioxin-6-yl)ethyl]-N-methyl-3-pyridin-3-ylpropanamide		Not active	-1.10164	CC(c(cc1)cc2c1OCCO2)N(C)C(CCc1cnccc1)=O
66637222	NS1511-1	0010	1511-000010	16	K	K16	0.25umol	25ul	7	2.32	51.24	5	0	-4.13	ChemBridge	C21H28N2O4S	404.50	404.50	FREE	DvS-CL	1-(2-thienylmethyl)-4-[(3,4,5-trimethoxyphenyl)acetyl]-1,4-diazepane		Not active	-0.494565	COc1cc(CC(N2CCN(Cc3cccs3)CCC2)=O)cc(OC)c1OC
23472135	NS1511-1	0010	1511-000010	17	K	K17	0.25umol	25ul	6	1.06	50.16	3	1	-2.41	ChemBridge	C17H21FN4O	316.40	316.40	FREE	DvS-CL	N~2~-cyclopropyl-N~1~-(2-fluoro-5-methylphenyl)-N~2~-[(1-methyl-1H-pyrazol-4-yl)methyl]glycinamide		Not active	0.0535144	Cc(cc1)cc(NC(CN(Cc2cn(C)nc2)C2CC2)=O)c1F
39839282	NS1511-1	0010	1511-000010	18	K	K18	0.25umol	25ul	4	1.02	60.93	5	0	-3.26	ChemBridge	C22H32FN3O3S	437.60	437.60	FREE	DvS-CL	1-{[1-(1,1-dioxidotetrahydro-3-thienyl)piperidin-4-yl]carbonyl}-4-(3-fluorobenzyl)-1,4-diazepane		Not active	0.248255	O=C(C(CC1)CCN1C(CC1)CS1(=O)=O)N1CCN(Cc2cc(F)ccc2)CCC1
51112228	NS1511-1	0010	1511-000010	19	K	K19	0.25umol	25ul	3	1.35	54.26	3	0	-2.84	ChemBridge	C17H19N5OS	341.40	341.40	FREE	DvS-CL	2-[4-(1H-imidazol-1-ylacetyl)-1,4-diazepan-1-yl]-1,3-benzothiazole		Not active	1.37243	O=C(Cn1cncc1)N(CCC1)CCN1c1nc(cccc2)c2s1
11034632	NS1511-1	0010	1511-000010	20	K	K20	0.25umol	25ul	5	2.25	98.23	6	1	-3.90	ChemBridge	C16H19N3O4S2	381.50	381.50	FREE	DvS-CL	5-(3,4-dimethylisoxazol-5-yl)-N-[(4-ethyl-2-methyl-1,3-thiazol-5-yl)methyl]furan-2-sulfonamide		Not active	-1.23629	CCc1c(CNS(c2ccc(-c3c(C)c(C)no3)o2)(=O)=O)sc(C)n1
88160467	NS1511-1	0010	1511-000010	21	K	K21	0.25umol	25ul	4	0.75	48.47	4	1	-2.31	ChemBridge	C20H26N4O	338.50	338.50	FREE	DvS-CL	N-[(1,4-dimethylpiperazin-2-yl)methyl]-4-(2-methylpyridin-4-yl)benzamide		Not active	0.352356	Cc1nccc(-c(cc2)ccc2C(NCC2N(C)CCN(C)C2)=O)c1
10571947	NS1511-1	0010	1511-000010	22	K	K22	0.25umol	25ul	5	2.83	60.93	4	0	-4.78	ChemBridge	C22H28FN3O3S	433.50	433.50	FREE	DvS-CL	N-{2-[4-(3-fluorobenzyl)-1,4-diazepan-1-yl]-1-methyl-2-oxoethyl}-N-phenylmethanesulfonamide		Not active	-2.30619	CC(C(N1CCN(Cc2cc(F)ccc2)CCC1)=O)N(c1ccccc1)S(C)(=O)=O
99010879	NS1511-1	0010	1511-000010	03	L	L03	0.25umol	25ul	4	2.59	45.51	4	0	-3.81	ChemBridge	C19H24N2O3	328.40	328.40	FREE	DvS-CL	2-(2,3-dimethoxyphenyl)-1-(1-oxaspiro[4.4]non-3-yl)-1H-imidazole		Not active	-0.0333236	COc1cccc(-c2nccn2C2COC3(CCCC3)C2)c1OC
49608682	NS1511-1	0010	1511-000010	04	L	L04	0.25umol	25ul	5	2.48	48.72	4	1	-4.04	ChemBridge	C20H24ClN3O2	373.90	373.90	FREE	DvS-CL	1-(2-chlorophenyl)-4-{[1-(2-furylmethyl)piperidin-4-yl]amino}pyrrolidin-2-one		Not active	1.42443	O=C(CC(C1)NC2CCN(Cc3ccco3)CC2)N1c(cccc1)c1Cl
21943814	NS1511-1	0010	1511-000010	05	L	L05	0.25umol	25ul	5	1.44	58.81	5	0	-3.02	ChemBridge	C20H25N3O3	355.40	355.40	FREE	DvS-CL	4-({1-[5-(pyrrolidin-1-ylmethyl)-2-furoyl]piperidin-4-yl}oxy)pyridine		Not active	0.0634787	O=C(c1ccc(CN2CCCC2)o1)N(CC1)CCC1Oc1ccncc1
25286552	NS1511-1	0010	1511-000010	06	L	L06	0.25umol	25ul	5	1.62	48.91	5	0	-2.29	ChemBridge	C23H29FN4O2	412.50	412.50	FREE	DvS-CL	1-(4-fluorobenzyl)-4-[morpholin-4-yl(pyridin-3-yl)acetyl]-1,4-diazepane		Not active	0.442297	O=C(C(c1cnccc1)N1CCOCC1)N1CCN(Cc(cc2)ccc2F)CCC1
93990067	NS1511-1	0010	1511-000010	07	L	L07	0.25umol	25ul	3	-0.28	82.53	4	2	-2.40	ChemBridge	C15H21N3O3	291.40	291.40	FREE	DvS-CL	6-hydroxy-N-(1-isobutyrylpiperidin-3-yl)pyridine-2-carboxamide		Not active	-1.30185	CC(C)C(N(CCC1)CC1NC(c1nc(O)ccc1)=O)=O
60199446	NS1511-1	0010	1511-000010	08	L	L08	0.25umol	25ul	6	1.99	67.87	4	1	-3.63	ChemBridge	C21H30N2O4	374.50	374.50	FREE	DvS-CL	2-(3,4-dimethylphenoxy)-N-{[1-(tetrahydrofuran-3-ylcarbonyl)piperidin-4-yl]methyl}acetamide		Not active	-1.24311	Cc(cc1)c(C)cc1OCC(NCC(CC1)CCN1C(C1COCC1)=O)=O
72224975	NS1511-1	0010	1511-000010	09	L	L09	0.25umol	25ul	5	3.25	28.85	4	0	-3.35	ChemBridge	C20H26N2O2	326.40	326.40	FREE	DvS-CL	1-(2-furylmethyl)-4-[3-(3-methylphenoxy)azetidin-1-yl]piperidine		Not active	-1.07289	Cc1cccc(OC(C2)CN2C2CCN(Cc3ccco3)CC2)c1
98298158	NS1511-1	0010	1511-000010	10	L	L10	0.25umol	25ul	3	1.45	89.94	6	0	-3.17	ChemBridge	C20H18N6O2	374.40	374.40	FREE	DvS-CL	2-{1-[4-(1H-tetrazol-1-yl)benzoyl]piperidin-3-yl}-1,3-benzoxazole		Not active	-2.41916	O=C(c(cc1)ccc1-n1nnnc1)N(CCC1)CC1c1nc(cccc2)c2o1
27014549	NS1511-1	0010	1511-000010	11	L	L11	0.25umol	25ul	7	1.68	64.36	4	1	-2.74	ChemBridge	C16H20N2O3	288.30	288.30	FREE	DvS-CL	N-[(1S)-1-benzyl-2-methoxyethyl]-3-ethylisoxazole-5-carboxamide		Not active	0.327489	CCc1noc(C(N[C@@H](Cc2ccccc2)COC)=O)c1
95294715	NS1511-1	0010	1511-000010	12	L	L12	0.25umol	25ul	3	2.37	61.94	4	0	-4.01	ChemBridge	C20H22N4O2S	382.50	382.50	FREE	DvS-CL	3-{2-[3-(1,3-benzoxazol-2-yl)piperidin-1-yl]-2-oxoethyl}-6,7-dihydro-5H-[1,3]thiazolo[3,2-a]pyrimidine		Not active	0.551073	O=C(CC1=CSC2=NCCCN12)N(CCC1)CC1c1nc(cccc2)c2o1
95619501	NS1511-1	0010	1511-000010	13	L	L13	0.25umol	25ul	6	2.94	44.81	3	1	-4.04	ChemBridge	C18H29N3O2	319.50	319.50	FREE	DvS-CL	N-[2-(dimethylamino)ethyl]-3-[(3-methylphenoxy)methyl]piperidine-1-carboxamide		Not active	-1.25434	Cc1cccc(OCC(CCC2)CN2C(NCCN(C)C)=O)c1
17391104	NS1511-1	0010	1511-000010	14	L	L14	0.25umol	25ul	7	2.92	75.61	6	0	-4.70	ChemBridge	C22H25FN4O3	412.50	412.50	FREE	DvS-CL	1-(4-fluorobenzyl)-4-{4-[3-(2-furyl)-1,2,4-oxadiazol-5-yl]butanoyl}-1,4-diazepane		Not active	0.101194	O=C(CCCc1nc(-c2ccco2)no1)N1CCN(Cc(cc2)ccc2F)CCC1
77435134	NS1511-1	0010	1511-000010	15	L	L15	0.25umol	25ul	4	0.29	55.95	3	0	-3.31	ChemBridge	C20H23N5O	349.40	349.40	FREE	DvS-CL	3-(1H-imidazol-1-ylmethyl)-1-[3-(1-methyl-1H-imidazol-2-yl)benzoyl]piperidine		Not active	-0.0964307	Cn1c(-c2cccc(C(N3CC(Cn4cncc4)CCC3)=O)c2)ncc1
64228196	NS1511-1	0010	1511-000010	16	L	L16	0.25umol	25ul	7	3.49	42.01	4	0	-4.78	ChemBridge	C21H28N2O3	356.50	356.50	FREE	DvS-CL	N-(3,4-dimethoxybenzyl)-2-(dimethylamino)-N-methyl-2-(3-methylphenyl)acetamide		Not active	0.0732244	Cc1cccc(C(C(N(C)Cc(cc2)cc(OC)c2OC)=O)N(C)C)c1
22280533	NS1511-1	0010	1511-000010	17	L	L17	0.25umol	25ul	4	1.92	49.77	3	1	-3.48	ChemBridge	C23H23NO3	361.40	361.40	FREE	DvS-CL	(3R)-1-{4-[2-(methoxymethyl)-1-naphthyl]benzoyl}pyrrolidin-3-ol		Not active	0.473675	COCc1c(-c(cc2)ccc2C(N(CC2)C[C@@H]2O)=O)c2ccccc2cc1
63715934	NS1511-1	0010	1511-000010	18	L	L18	0.25umol	25ul	6	2.87	55.73	3	1	-3.91	ChemBridge	C18H22N4O	310.40	310.40	FREE	DvS-CL	4-{3-[2-(2-methoxyphenyl)-1H-imidazol-1-yl]propyl}-3,5-dimethyl-1H-pyrazole		Not active	-0.395359	Cc1c(CCCn2c(-c(cccc3)c3OC)ncc2)c(C)n[nH]1
74545912	NS1511-1	0010	1511-000010	19	L	L19	0.25umol	25ul	4	0.73	87.24	4	3	-2.28	ChemBridge	C19H19N3O3	337.40	337.40	FREE	DvS-CL	4-[2-(hydroxymethyl)-1H-benzimidazol-5-yl]-N-(tetrahydrofuran-3-yl)benzamide		Not active	-0.169852	OCc1nc(cc(cc2)-c(cc3)ccc3C(NC3COCC3)=O)c2[nH]1
69407369	NS1511-1	0010	1511-000010	20	L	L20	0.25umol	25ul	6	2.04	54.46	4	1	-3.75	ChemBridge	C21H27N3O2S	385.50	385.50	FREE	DvS-CL	N-({1-[(2-phenyl-1,3-thiazol-5-yl)methyl]piperidin-4-yl}methyl)tetrahydrofuran-3-carboxamide		Not active	0.680871	O=C(C1COCC1)NCC1CCN(Cc2cnc(-c3ccccc3)s2)CC1
63711625	NS1511-1	0010	1511-000010	21	L	L21	0.25umol	25ul	4	2.98	54.46	3	1	-4.38	ChemBridge	C19H21F2N3O2	361.40	361.40	FREE	DvS-CL	N-(2,6-difluoro-3-methylbenzyl)-4-(pyridin-3-yloxy)piperidine-1-carboxamide		Not active	0.83121	Cc(c(F)c1CNC(N(CC2)CCC2Oc2cnccc2)=O)ccc1F
35672925	NS1511-1	0010	1511-000010	22	L	L22	0.25umol	25ul	4	1.85	51.27	4	0	-3.17	ChemBridge	C18H18FN3O2	327.40	327.40	FREE	DvS-CL	5-fluoro-3-[2-(2-furyl)-2-pyrrolidin-1-ylethyl]quinazolin-4(3H)-one		Not active	-0.281557	O=C1N(CC(c2ccco2)N2CCCC2)C=Nc2cccc(F)c12
36561280	NS1511-1	0010	1511-000010	03	M	M03	0.25umol	25ul	2	2.87	72.11	3	1	-3.94	ChemBridge	C18H26N4O	314.40	314.40	FREE	DvS-CL	4-(4-azatricyclo[4.3.1.1~3,8~]undec-4-ylcarbonyl)-6-isopropylpyrimidin-2-amine		Not active	0.91678	CC(C)c1cc(C(N2C(CC(C3)C4)CC3CC4C2)=O)nc(N)n1
88107899	NS1511-1	0010	1511-000010	04	M	M04	0.25umol	25ul	6	1.96	91.16	6	1	-3.35	ChemBridge	C17H17N5O3	339.40	339.40	FREE	DvS-CL	(2R)-2-methoxy-N-[3-methoxy-5-(1H-tetrazol-1-yl)phenyl]-2-phenylacetamide		Not active	0.992649	CO[C@@H](C(Nc1cc(OC)cc(-n2nnnc2)c1)=O)c1ccccc1
61500987	NS1511-1	0010	1511-000010	05	M	M05	0.25umol	25ul	7	2.53	91.62	4	1	-3.93	ChemBridge	C19H24N6O	352.40	352.40	FREE	DvS-CL	2-[5-(1-ethyl-3,5-dimethyl-1H-pyrazol-4-yl)-1-(2-phenylethyl)-1H-1,2,4-triazol-3-yl]acetamide		Not active	-2.02369	CCn1nc(C)c(-c2nc(CC(N)=O)nn2CCc2ccccc2)c1C
62514361	NS1511-1	0010	1511-000010	06	M	M06	0.25umol	25ul	6	3.49	59.39	3	1	-4.97	ChemBridge	C22H30N4O2	382.50	382.50	FREE	DvS-CL	N-[(6-methoxy-2,3-dihydro-1H-inden-5-yl)methyl]-2-[2-(1H-pyrazol-1-yl)ethyl]piperidine-1-carboxamide		Not active	-1.83898	COc1c(CNC(N2C(CCn3nccc3)CCCC2)=O)cc(CCC2)c2c1
98926401	NS1511-1	0010	1511-000010	07	M	M07	0.25umol	25ul	4	1.05	95.50	5	1	-2.94	ChemBridge	C18H23N5O3S	389.50	389.50	FREE	DvS-CL	4-{[4-(6-ethylpyrimidin-4-yl)piperazin-1-yl]sulfonyl}-N-methylbenzamide		Not active	0.228414	CCc1cc(N(CC2)CCN2S(c(cc2)ccc2C(NC)=O)(=O)=O)ncn1
44417385	NS1511-1	0010	1511-000010	08	M	M08	0.25umol	25ul	5	1.53	80.56	5	0	-3.24	ChemBridge	C17H21N5O3S	375.50	375.50	FREE	DvS-CL	1-(3-methoxyphenyl)-3-methyl-4-{[(4-methyl-4H-1,2,4-triazol-3-yl)thio]acetyl}piperazin-2-one		Not active	-2.0042	CC(C(N(CC1)c2cc(OC)ccc2)=O)N1C(CSc1nncn1C)=O
69972584	NS1511-1	0010	1511-000010	09	M	M09	0.25umol	25ul	4	0.71	53.01	5	1	-1.16	ChemBridge	C16H24N2O3S	324.40	324.40	FREE	DvS-CL	1-[4-({4-[(3S*,4R*)-4-hydroxytetrahydrofuran-3-yl]-1,4-diazepan-1-yl}methyl)-2-thienyl]ethanone		Not active	0.189474	CC(c1cc(CN(CCC2)CCN2[C@@H](COC2)[C@H]2O)cs1)=O
42734202	NS1511-1	0010	1511-000010	10	M	M10	0.25umol	25ul	3	2.79	41.49	4	0	-3.09	ChemBridge	C16H23F3N4O	344.40	344.40	FREE	DvS-CL	4-methyl-2-[4-(tetrahydro-2H-pyran-3-ylmethyl)piperazin-1-yl]-6-(trifluoromethyl)pyrimidine		Not active	0.707924	Cc1cc(C(F)(F)F)nc(N2CCN(CC3COCCC3)CC2)n1
65558409	NS1511-1	0010	1511-000010	11	M	M11	0.25umol	25ul	2	-0.67	92.07	5	1	-1.36	ChemBridge	C20H19N7O	373.40	373.40	FREE	DvS-CL	5-[(2,7-dimethylpyrazolo[1,5-a]pyrimidin-5-yl)carbonyl]-4-pyridin-3-yl-4,5,6,7-tetrahydro-1H-imidazo[4,5-c]pyridine		Not active	-2.12906	Cc1nn2c(C)cc(C(N(CCc3c4nc[nH]3)C4c3cnccc3)=O)nc2c1
74456824	NS1511-1	0010	1511-000010	12	M	M12	0.25umol	25ul	5	2.08	97.64	5	2	-3.59	ChemBridge	C14H15ClN2O5S	358.80	358.80	FREE	DvS-CL	5-({[(3-chloro-4-methoxyphenyl)sulfonyl]amino}methyl)-N-methyl-2-furamide		Not active	-0.089919	CNC(c1ccc(CNS(c(cc2)cc(Cl)c2OC)(=O)=O)o1)=O
33182297	NS1511-1	0010	1511-000010	13	M	M13	0.25umol	25ul	6	1.46	71.26	5	1	-2.68	ChemBridge	C16H26N4O2	306.40	306.40	FREE	DvS-CL	2-azepan-1-yl-N-[2-(3-cyclopropyl-1,2,4-oxadiazol-5-yl)ethyl]propanamide		Not active	0.745945	CC(C(NCCc1nc(C2CC2)no1)=O)N1CCCCCC1
37897861	NS1511-1	0010	1511-000010	14	M	M14	0.25umol	25ul	4	1.78	71.95	4	1	-3.27	ChemBridge	C12H13ClFN3O2S2	349.80	349.80	FREE	DvS-CL	2-chloro-4-fluoro-5-methyl-N-[2-(5-methyl-1,3,4-thiadiazol-2-yl)ethyl]benzenesulfonamide		Not active	0.394617	Cc1nnc(CCNS(c(cc(C)c(F)c2)c2Cl)(=O)=O)s1
72334921	NS1511-1	0010	1511-000010	15	M	M15	0.25umol	25ul	2	2.55	53.09	4	0	-4.09	ChemBridge	C21H29N3O3	371.50	371.50	FREE	DvS-CL	9-acetyl-4-[2-(2-methyl-2,3-dihydro-1H-indol-1-yl)-2-oxoethyl]-1-oxa-4,9-diazaspiro[5.5]undecane		Not active	-2.20292	CC(C1)N(C(CN2CC(CC3)(CCN3C(C)=O)OCC2)=O)c2c1cccc2
48926138	NS1511-1	0010	1511-000010	16	M	M16	0.25umol	25ul	4	1.40	66.92	5	0	-3.49	ChemBridge	C21H29FN2O4S	424.50	424.50	FREE	DvS-CL	1-(1,1-dioxidotetrahydro-3-thienyl)-4-{[4-(2-fluorophenoxy)piperidin-1-yl]carbonyl}piperidine		Not active	-0.0689852	O=C(C(CC1)CCN1C(CC1)CS1(=O)=O)N(CC1)CCC1Oc(cccc1)c1F
97637536	NS1511-1	0010	1511-000010	17	M	M17	0.25umol	25ul	4	0.49	62.74	4	0	-2.31	ChemBridge	C19H19N3O3S	369.40	369.40	FREE	DvS-CL	7-{4-[(pyridin-2-ylthio)methyl]benzoyl}hexahydro[1,3]oxazolo[3,4-a]pyrazin-3-one		Not active	-1.12704	O=C(c1ccc(CSc2ncccc2)cc1)N(CC1)CC(CO2)N1C2=O
83281176	NS1511-1	0010	1511-000010	18	M	M18	0.25umol	25ul	3	0.68	79.54	5	0	-2.63	ChemBridge	C22H22N4O3	390.40	390.40	FREE	DvS-CL	1-(2-furoyl)-4-[(2-methyl-4-phenylpyrimidin-5-yl)carbonyl]-1,4-diazepane		Not active	-0.193189	Cc(nc1)nc(-c2ccccc2)c1C(N(CCC1)CCN1C(c1ccco1)=O)=O
80298657	NS1511-1	0010	1511-000010	19	M	M19	0.25umol	25ul	5	3.59	38.13	2	0	-4.73	ChemBridge	C16H20ClN3OS	337.90	337.90	FREE	DvS-CL	2-(4-chloro-3,5-dimethyl-1H-pyrazol-1-yl)-N-cyclopropyl-N-[(5-methyl-2-thienyl)methyl]acetamide		Not active	0.85765	Cc1ccc(CN(C2CC2)C(Cn2nc(C)c(Cl)c2C)=O)s1
57160972	NS1511-1	0010	1511-000010	20	M	M20	0.25umol	25ul	5	2.51	94.32	6	1	-4.21	ChemBridge	C17H19N3O4S2	393.50	393.50	FREE	DvS-CL	5-isoxazol-5-yl-N-[(4-methoxy-3,5-dimethylpyridin-2-yl)methyl]-2-methylthiophene-3-sulfonamide		Not active	-0.12781	Cc(sc(-c1ccno1)c1)c1S(NCc1ncc(C)c(OC)c1C)(=O)=O
34997743	NS1511-1	0010	1511-000010	21	M	M21	0.25umol	25ul	5	0.99	88.49	4	2	-2.66	ChemBridge	C20H18N6O	404.43	358.40	HCOOH	DvS-CL	N-{2-[(2-methyl-1H-imidazol-1-yl)methyl]phenyl}-2-(1H-1,2,4-triazol-3-yl)benzamide formate		Not active	0.395316	Cc1nccn1Cc(cccc1)c1NC(c(cccc1)c1-c1n[nH]cn1)=O
78231800	NS1511-1	0010	1511-000010	22	M	M22	0.25umol	25ul	5	2.74	36.69	3	0	-3.96	ChemBridge	C18H24N2O2S	332.50	332.50	FREE	DvS-CL	N-methyl-5-(1-piperidin-1-ylethyl)-N-(3-thienylmethyl)-2-furamide		Not active	-1.9265	CC(c1ccc(C(N(C)Cc2cscc2)=O)o1)N1CCCCC1
23582437	NS1511-1	0010	1511-000010	03	N	N03	0.25umol	25ul	5	1.98	68.04	5	0	-3.51	ChemBridge	C19H25N3O4	359.40	359.40	FREE	DvS-CL	2-{4-[(tetrahydro-2H-pyran-2-ylmethoxy)acetyl]piperazin-1-yl}-1,3-benzoxazole		Not active	1.09727	O=C(COCC1OCCCC1)N(CC1)CCN1c1nc(cccc2)c2o1
17480028	NS1511-1	0010	1511-000010	04	N	N04	0.25umol	25ul	4	1.60	65.79	5	1	-2.34	ChemBridge	C17H23N3O3S2	381.50	381.50	FREE	DvS-CL	N-[1-(2-furylmethyl)piperidin-4-yl]-2-methyl-3,4-dihydro-2H-thieno[2,3-e][1,2]thiazin-4-amine 1,1-dioxide		Not active	-1.35442	CN(CC(c1c2ccs1)NC1CCN(Cc3ccco3)CC1)S2(=O)=O
17473163	NS1511-1	0010	1511-000010	05	N	N05	0.25umol	25ul	4	2.88	76.55	5	0	-4.11	ChemBridge	C16H20N2O4S	336.40	336.40	FREE	DvS-CL	3,4-dimethyl-5-{5-[(2-propyl-2,5-dihydro-1H-pyrrol-1-yl)sulfonyl]-2-furyl}isoxazole		Not active	0.466858	CCCC(C=CC1)N1S(c1ccc(-c2c(C)c(C)no2)o1)(=O)=O
16928088	NS1511-1	0010	1511-000010	06	N	N06	0.25umol	25ul	5	2.49	85.09	5	1	-2.87	ChemBridge	C18H19N3O3S2	389.50	389.50	FREE	DvS-CL	N-[cyclopropyl(6-methylpyridin-2-yl)methyl]-5-isoxazol-5-yl-2-methylthiophene-3-sulfonamide		Not active	1.16195	Cc(sc(-c1ccno1)c1)c1S(NC(C1CC1)c1nc(C)ccc1)(=O)=O
63321173	NS1511-1	0010	1511-000010	07	N	N07	0.25umol	25ul	7	2.11	38.77	3	0	-3.13	ChemBridge	C17H25NO3	291.40	291.40	FREE	DvS-CL	N-(4-ethylbenzyl)-N-(2-methoxyethyl)tetrahydrofuran-3-carboxamide		Not active	0.310051	CCc1ccc(CN(CCOC)C(C2COCC2)=O)cc1
61793170	NS1511-1	0010	1511-000010	08	N	N08	0.25umol	25ul	4	1.80	70.84	5	1	-1.98	ChemBridge	C17H19N5O	309.40	309.40	FREE	DvS-CL	3-ethyl-5-[(5-phenyl-1,3,4-oxadiazol-2-yl)methyl]-4,5,6,7-tetrahydro-1H-pyrazolo[4,3-c]pyridine		Not active	1.24154	CCc1n[nH]c2c1CN(Cc1nnc(-c3ccccc3)o1)CC2
59477212	NS1511-1	0010	1511-000010	09	N	N09	0.25umol	25ul	7	1.04	58.73	5	1	-1.20	ChemBridge	C16H22N2O3	290.40	290.40	FREE	DvS-CL	2-{[(2-furylmethyl)(isobutyl)amino]methyl}-5-methoxypyridin-4-ol		Not active	0.420183	CC(C)CN(Cc1ccco1)Cc(cc1O)ncc1OC
95224278	NS1511-1	0010	1511-000010	10	N	N10	0.25umol	25ul	5	2.59	94.32	6	1	-4.17	ChemBridge	C13H13Cl2N3O4S	378.20	378.20	FREE	DvS-CL	2,5-dichloro-N-[(3-cyclopropyl-1,2,4-oxadiazol-5-yl)methyl]-4-methoxybenzenesulfonamide		Not active	0.735369	COc(c(Cl)c1)cc(Cl)c1S(NCc1nc(C2CC2)no1)(=O)=O
45661162	NS1511-1	0010	1511-000010	11	N	N11	0.25umol	25ul	2	-0.04	55.32	4	0	-2.67	ChemBridge	C17H23N3O2	301.40	301.40	FREE	DvS-CL	8-[(2-cyclopropylpyrimidin-5-yl)carbonyl]-1-oxa-8-azaspiro[4.6]undecane		Not active	0.155517	O=C(c1cnc(C2CC2)nc1)N(CCC1)CCC11OCCC1
60316470	NS1511-1	0010	1511-000010	12	N	N12	0.25umol	25ul	4	2.64	62.13	4	1	-3.65	ChemBridge	C17H23N3O2	301.40	301.40	FREE	DvS-CL	2-methyl-7-[(5-propyl-2-furyl)methyl]-3,5,6,7,8,9-hexahydro-4H-pyrimido[4,5-d]azepin-4-one		Not active	0.308347	CCCc1ccc(CN(CC2)CCC(N=C(C)N3)=C2C3=O)o1
69032792	NS1511-1	0010	1511-000010	13	N	N13	0.25umol	25ul	6	1.51	78.95	4	1	-3.21	ChemBridge	C20H27N3O4	373.50	373.50	FREE	DvS-CL	1-(2-ethyl-6-methylphenyl)-5-oxo-N-[2-(2-oxo-1,3-oxazinan-3-yl)ethyl]pyrrolidine-3-carboxamide		Not active	-1.27694	CCc(cccc1C)c1N(CC(C1)C(NCCN(CCCO2)C2=O)=O)C1=O
18644987	NS1511-1	0010	1511-000010	14	N	N14	0.25umol	25ul	7	0.31	76.80	5	0	-2.06	ChemBridge	C17H18N6OS	354.40	354.40	FREE	DvS-CL	2-[(4-methyl-4H-1,2,4-triazol-3-yl)thio]-N,N-bis(pyridin-4-ylmethyl)acetamide		Not active	0.577907	Cn1c(SCC(N(Cc2ccncc2)Cc2ccncc2)=O)nnc1
71210959	NS1511-1	0010	1511-000010	15	N	N15	0.25umol	25ul	7	2.75	26.79	3	0	-4.01	ChemBridge	C18H31N3OS	337.50	337.50	FREE	DvS-CL	2-{4-[(5-butyl-2-thienyl)methyl]-1,4-diazepan-1-yl}-N,N-dimethylacetamide		Not active	-0.139872	CCCCc1ccc(CN2CCN(CC(N(C)C)=O)CCC2)s1
19776380	NS1511-1	0010	1511-000010	16	N	N16	0.25umol	25ul	6	1.26	84.65	6	1	-2.77	ChemBridge	C18H19N3O4	341.40	341.40	FREE	DvS-CL	N-{[5-(2-furyl)isoxazol-3-yl]methyl}-5-(pyrrolidin-1-ylmethyl)-2-furamide		Not active	0.654169	O=C(c1ccc(CN2CCCC2)o1)NCc1noc(-c2ccco2)c1
91989697	NS1511-1	0010	1511-000010	17	N	N17	0.25umol	25ul	5	2.71	47.04	3	1	-3.71	ChemBridge	C13H11F4N3O	301.20	301.20	FREE	DvS-CL	N-[2-(2-fluorophenoxy)ethyl]-4-(trifluoromethyl)pyrimidin-2-amine		Not active	-0.00273144	FC(c1ccnc(NCCOc(cccc2)c2F)n1)(F)F
76632482	NS1511-1	0010	1511-000010	18	N	N18	0.25umol	25ul	4	2.77	70.72	5	1	-4.62	ChemBridge	C24H26N4O3	418.50	418.50	FREE	DvS-CL	2-(2-oxo-1,3-benzoxazol-3(2H)-yl)-N-(1-phenyl-3,6-diazatricyclo[4.3.1.1~3,8~]undec-9-yl)acetamide		Not active	0.0586713	O=C(CN(c(cccc1)c1O1)C1=O)NC(C(C1)CN(C2)CCN1C1)C12c1ccccc1
89694931	NS1511-1	0010	1511-000010	19	N	N19	0.25umol	25ul	3	0.76	61.80	3	2	-1.97	ChemBridge	C16H22N2O3	290.40	290.40	FREE	DvS-CL	rac-(3S,4S)-3-hydroxy-4-methoxy-N-[1-(2-methylphenyl)cyclopropyl]pyrrolidine-1-carboxamide		Not active	0.84821	Cc1c(C2(CC2)NC(N(C[C@@H]2O)C[C@@H]2OC)=O)cccc1
30000497	NS1511-1	0010	1511-000010	20	N	N20	0.25umol	25ul	6	1.39	66.81	3	1	-2.63	ChemBridge	C14H18ClN5O	307.80	307.80	FREE	DvS-CL	3-(4-chloro-1H-pyrazol-1-yl)-N-[(5-cyclopropyl-1H-pyrazol-3-yl)methyl]-N-methylpropanamide		Not active	-1.46888	CN(Cc1n[nH]c(C2CC2)c1)C(CCn1ncc(Cl)c1)=O
30487313	NS1511-1	0010	1511-000010	21	N	N21	0.25umol	25ul	6	2.69	77.67	3	2	-5.14	ChemBridge	C20H21N5O	347.40	347.40	FREE	DvS-CL	N-[2-(1H-benzimidazol-2-yl)ethyl]-N-ethyl-2-(1H-indazol-3-yl)acetamide		Not active	0.576902	CCN(CCc1nc(cccc2)c2[nH]1)C(Cc1n[nH]c2c1cccc2)=O
49682175	NS1511-1	0010	1511-000010	22	N	N22	0.25umol	25ul	3	1.32	71.70	6	0	-1.45	ChemBridge	C14H20N4O3	292.30	292.30	FREE	DvS-CL	7-[(5-cyclopentyl-1,2,4-oxadiazol-3-yl)methyl]hexahydro[1,3]oxazolo[3,4-a]pyrazin-3-one		Not active	-2.2176	O=C1OCC2N1CCN(Cc1noc(C3CCCC3)n1)C2
74528831	NS1511-1	0010	1511-000010	03	O	O03	0.25umol	25ul	6	2.02	93.79	4	2	-1.81	ChemBridge	C16H21N5O	299.40	299.40	FREE	DvS-CL	2-amino-6-isopropyl-N-(3-pyridin-4-ylpropyl)pyrimidine-4-carboxamide		Not active	0.481454	CC(C)c1cc(C(NCCCc2ccncc2)=O)nc(N)n1
80715378	NS1511-1	0010	1511-000010	04	O	O04	0.25umol	25ul	2	0.28	89.02	6	0	-3.66	ChemBridge	C21H25N3O5	399.50	399.50	FREE	DvS-CL	4-(2-furoyl)-9-(4,5,6,7-tetrahydro-2,1-benzisoxazol-3-ylcarbonyl)-1-oxa-4,9-diazaspiro[5.5]undecane		Not active	0.463493	O=C(c1ccco1)N1CC(CC2)(CCN2C(c2c(CCCC3)c3no2)=O)OCC1
11129484	NS1511-1	0010	1511-000010	05	O	O05	0.25umol	25ul	5	0.22	84.14	4	2	-2.97	ChemBridge	C17H21N5O	311.40	311.40	FREE	DvS-CL	4-(6-aminopyrimidin-4-yl)-N-(2-pyrrolidin-1-ylethyl)benzamide		Not active	-2.82241	Nc1cc(-c(cc2)ccc2C(NCCN2CCCC2)=O)ncn1
14754785	NS1511-1	0010	1511-000010	06	O	O06	0.25umol	25ul	4	0.99	60.25	4	0	-2.24	ChemBridge	C16H20N4O2	300.40	300.40	FREE	DvS-CL	3-{2-[3-(3,5-dimethyl-1H-pyrazol-1-yl)pyrrolidin-1-yl]-2-oxoethoxy}pyridine		Not active	-0.317218	Cc1cc(C)nn1C(CC1)CN1C(COc1cnccc1)=O
38314414	NS1511-1	0010	1511-000010	07	O	O07	0.25umol	25ul	4	0.30	66.63	5	0	-3.32	ChemBridge	C19H22N6O	350.40	350.40	FREE	DvS-CL	N,N-dimethyl-1-{4-[1-(tetrazolo[1,5-a]pyridin-6-ylcarbonyl)pyrrolidin-2-yl]phenyl}methanamine		Not active	0.0577973	CN(C)Cc1ccc(C(CCC2)N2C(c2cn3nnnc3cc2)=O)cc1
18076090	NS1511-1	0010	1511-000010	08	O	O08	0.25umol	25ul	2	2.95	60.25	4	0	-3.91	ChemBridge	C16H20N4O2	300.40	300.40	FREE	DvS-CL	9-(2H-1,2,3-benzotriazol-2-ylacetyl)-6-oxa-9-azaspiro[4.5]decane		Not active	-1.41377	O=C(Cn1nc(cccc2)c2n1)N1CC2(CCCC2)OCC1
58181695	NS1511-1	0010	1511-000010	09	O	O09	0.25umol	25ul	6	-0.36	69.56	5	1	-2.67	ChemBridge	C16H26N4O2S	338.50	338.50	FREE	DvS-CL	4,6-dimethyl-5-(3-{4-[2-(methylthio)ethyl]piperazin-1-yl}-3-oxopropyl)pyrimidin-2-ol		Not active	-1.69368	Cc1nc(O)nc(C)c1CCC(N1CCN(CCSC)CC1)=O
71612117	NS1511-1	0010	1511-000010	10	O	O10	0.25umol	25ul	3	1.63	52.83	4	0	-2.64	ChemBridge	C16H16N4O	280.30	280.30	FREE	DvS-CL	3-(1H-imidazol-1-yl)-6-(4-methoxy-2,6-dimethylphenyl)pyridazine		Not active	-2.08562	Cc1cc(OC)cc(C)c1-c(cc1)nnc1-n1cncc1
25542554	NS1511-1	0010	1511-000010	11	O	O11	0.25umol	25ul	6	2.28	67.35	4	1	-3.83	ChemBridge	C21H28N4O2	368.50	368.50	FREE	DvS-CL	N-{[1-(3,6-dimethylpyrazin-2-yl)piperidin-4-yl]methyl}-2-(2-methoxyphenyl)acetamide		Not active	0.596918	Cc1cnc(C)c(N2CCC(CNC(Cc(cccc3)c3OC)=O)CC2)n1
17171536	NS1511-1	0010	1511-000010	12	O	O12	0.25umol	25ul	2	1.15	49.85	3	0	-2.68	ChemBridge	C17H30N2O3S	342.50	342.50	FREE	DvS-CL	4-{[3-(methoxymethyl)piperidin-1-yl]sulfonyl}-4-azatricyclo[4.3.1.1~3,8~]undecane		Not active	0.415681	COCC(CCC1)CN1S(N1C(CC(C2)C3)CC2CC3C1)(=O)=O
46940946	NS1511-1	0010	1511-000010	13	O	O13	0.25umol	25ul	4	1.63	65.07	5	0	-3.20	ChemBridge	C20H23NO5	357.40	357.40	FREE	DvS-CL	N-(1,3-benzodioxol-5-ylmethyl)-N-cyclopropyl-2-oxo-1-oxaspiro[4.4]nonane-4-carboxamide		Not active	-0.680784	O=C(C(C1)C2(CCCC2)OC1=O)N(Cc(cc1)cc2c1OCO2)C1CC1
64089493	NS1511-1	0010	1511-000010	14	O	O14	0.25umol	25ul	6	3.65	85.59	5	1	-5.09	ChemBridge	C16H17ClN4O3S	380.90	380.90	FREE	DvS-CL	3-chloro-4-methoxy-N-(3-[1,2,4]triazolo[4,3-a]pyridin-3-ylpropyl)benzenesulfonamide		Not active	1.14565	COc(ccc(S(NCCCc1nnc2n1cccc2)(=O)=O)c1)c1Cl
79433550	NS1511-1	0010	1511-000010	15	O	O15	0.25umol	25ul	4	1.18	63.61	6	0	-1.54	ChemBridge	C19H25N5O2	355.40	355.40	FREE	DvS-CL	2-(4-morpholinylmethyl)-4-[4-(3-pyridinyl)-2-pyrimidinyl]-1,4-oxazepane		Not active	0.0712578	C(C(C1)OCCCN1c1nc(-c2cnccc2)ccn1)N1CCOCC1
26767965	NS1511-1	0010	1511-000010	16	O	O16	0.25umol	25ul	5	1.38	97.98	6	1	-3.18	ChemBridge	C14H16N4O3S3	384.50	384.50	FREE	DvS-CL	5-(3,5-dimethylisoxazol-4-yl)-N-[2-(5-methyl-1,3,4-thiadiazol-2-yl)ethyl]thiophene-2-sulfonamide		Not active	0.00273144	Cc1noc(C)c1-c(s1)ccc1S(NCCc1nnc(C)s1)(=O)=O
25334235	NS1511-1	0010	1511-000010	17	O	O17	0.25umol	25ul	3	1.47	62.74	4	0	-1.85	ChemBridge	C21H27N3O3	369.50	369.50	FREE	DvS-CL	9-(cyclopent-3-en-1-ylcarbonyl)-4-(pyridin-3-ylacetyl)-1-oxa-4,9-diazaspiro[5.5]undecane		Not active	-0.399162	O=C(Cc1cnccc1)N1CC(CC2)(CCN2C(C2CC=CC2)=O)OCC1
67702621	NS1511-1	0010	1511-000010	18	O	O18	0.25umol	25ul	5	2.35	69.30	3	1	-3.98	ChemBridge	C21H21FN4O2	380.40	380.40	FREE	DvS-CL	N-[(6-fluoro-1H-benzimidazol-2-yl)methyl]-N-methyl-2-(2-oxo-4-phenylpyrrolidin-1-yl)acetamide		Not active	-1.48295	CN(Cc1nc(ccc(F)c2)c2[nH]1)C(CN(CC(C1)c2ccccc2)C1=O)=O
45118835	NS1511-1	0010	1511-000010	19	O	O19	0.25umol	25ul	7	2.52	60.13	3	0	-4.41	ChemBridge	C20H20Cl2N4O2	419.30	419.30	FREE	DvS-CL	1-(2,6-dichlorobenzyl)-N-ethyl-2-oxo-N-[2-(1H-pyrazol-1-yl)ethyl]-1,2-dihydropyridine-3-carboxamide		Not active	0.769457	CCN(CCn1nccc1)C(C1=CC=CN(Cc(c(Cl)ccc2)c2Cl)C1=O)=O
96808967	NS1511-1	0010	1511-000010	20	O	O20	0.25umol	25ul	3	0.74	95.16	4	2	-2.42	ChemBridge	C19H22N4O3	354.40	354.40	FREE	DvS-CL	1-acetyl-N-[2-methyl-5-(6-oxo-1,6-dihydropyridazin-3-yl)phenyl]piperidine-2-carboxamide		Not active	1.49987	CC(N(CCCC1)C1C(Nc1c(C)ccc(C(C=C2)=NNC2=O)c1)=O)=O
32231852	NS1511-1	0010	1511-000010	21	O	O21	0.25umol	25ul	5	3.26	58.12	3	1	-4.48	ChemBridge	C18H22N4OS	342.50	342.50	FREE	DvS-CL	1-cyclopentyl-4-{[(5-phenyl-1,3,4-thiadiazol-2-yl)amino]methyl}pyrrolidin-2-one		Not active	1.11274	O=C(CC(CNc1nnc(-c2ccccc2)s1)C1)N1C1CCCC1
85704857	NS1511-1	0010	1511-000010	22	O	O22	0.25umol	25ul	4	0.82	78.53	4	1	-2.13	ChemBridge	C14H15FN4O3	306.30	306.30	FREE	DvS-CL	N-[(6-fluoro-1H-benzimidazol-2-yl)methyl]-N-methyl-2-(2-oxo-1,3-oxazolidin-3-yl)acetamide		Not active	-1.86675	CN(Cc1nc(ccc(F)c2)c2[nH]1)C(CN(CCO1)C1=O)=O
74232900	NS1511-1	0010	1511-000010	03	P	P03	0.25umol	25ul	4	1.50	83.88	4	1	-2.81	ChemBridge	C14H17N5O2S	319.40	319.40	FREE	DvS-CL	N-[2-(1H-benzimidazol-2-yl)ethyl]-N,1-dimethyl-1H-pyrazole-4-sulfonamide		Not active	0.316738	CN(CCc1nc(cccc2)c2[nH]1)S(c1cn(C)nc1)(=O)=O
65056018	NS1511-1	0010	1511-000010	04	P	P04	0.25umol	25ul	4	3.12	62.99	4	0	-4.75	ChemBridge	C23H28N2O4	396.50	396.50	FREE	DvS-CL	1-(2-furoyl)-4-{[1-(4-methoxyphenyl)cyclopentyl]carbonyl}-1,4-diazepane		Not active	-2.46417	COc1ccc(C2(CCCC2)C(N(CCC2)CCN2C(c2ccco2)=O)=O)cc1
41143068	NS1511-1	0010	1511-000010	05	P	P05	0.25umol	25ul	2	2.73	75.29	4	1	-3.98	ChemBridge	C16H21N3O3S	335.40	335.40	FREE	DvS-CL	5-[(2-methoxy-4,5-dimethylphenyl)sulfonyl]-3-methyl-4,5,6,7-tetrahydro-1H-pyrazolo[4,3-c]pyridine		Not active	-1.04732	Cc1n[nH]c(CC2)c1CN2S(c(cc(C)c(C)c1)c1OC)(=O)=O
17483923	NS1511-1	0010	1511-000010	06	P	P06	0.25umol	25ul	6	3.44	33.95	3	0	-3.31	ChemBridge	C18H26N4	298.40	298.40	FREE	DvS-CL	1-(2,2-dimethyl-1-phenylcyclopropyl)-N-[(1-ethyl-1H-1,2,4-triazol-5-yl)methyl]-N-methylmethanamine		Not active	0.0955567	CCn1ncnc1CN(C)CC1(C(C)(C)C1)c1ccccc1
10962901	NS1511-1	0010	1511-000010	07	P	P07	0.25umol	25ul	3	1.75	36.44	3	0	-3.05	ChemBridge	C20H25N3O	323.40	323.40	FREE	DvS-CL	N-methyl-N-(1-methylpiperidin-4-yl)-4-(2-methylpyridin-4-yl)benzamide		Not active	0.206431	Cc1nccc(-c(cc2)ccc2C(N(C)C2CCN(C)CC2)=O)c1
70515602	NS1511-1	0010	1511-000010	08	P	P08	0.25umol	25ul	6	2.36	86.11	5	1	-3.83	ChemBridge	C14H19ClN4O3S	358.80	358.80	FREE	DvS-CL	3-chloro-N-[3-(3,5-dimethyl-1H-1,2,4-triazol-1-yl)propyl]-4-methoxybenzenesulfonamide		Not active	0.663871	Cc1nc(C)nn1CCCNS(c(cc1)cc(Cl)c1OC)(=O)=O
54914523	NS1511-1	0010	1511-000010	09	P	P09	0.25umol	25ul	5	0.23	67.32	5	1	-0.86	ChemBridge	C19H22N4O2	338.40	338.40	FREE	DvS-CL	4-(1H-imidazol-1-ylmethyl)-1-[(3-phenylisoxazol-5-yl)methyl]piperidin-4-ol		Not active	-0.334481	OC1(Cn2cncc2)CCN(Cc2cc(-c3ccccc3)no2)CC1
96931541	NS1511-1	0010	1511-000010	10	P	P10	0.25umol	25ul	3	2.38	58.20	2	2	-3.41	ChemBridge	C18H22N2O2	298.40	298.40	FREE	DvS-CL	rac-(1R,2S,3r,4R,5S)-N-{2-methyl-4-[(methylamino)carbonyl]phenyl}tricyclo[3.2.1.0~2,4~]octane-3-carboxamide		Not active	0.699445	Cc(cc(cc1)C(NC)=O)c1NC([C@@H]1[C@H]2[C@H](CC3)C[C@H]3[C@@H]12)=O
37590305	NS1511-1	0010	1511-000010	11	P	P11	0.25umol	25ul	4	2.33	63.24	3	1	-3.77	ChemBridge	C20H19NO3S	353.40	353.40	FREE	DvS-CL	3-(1,1-dioxido-4,5-dihydro-2-thienyl)-N-[(1R*,2S*)-2-phenylcyclopropyl]benzamide		Not active	0.101238	O=C(c1cccc(C2=CCCS2(=O)=O)c1)N[C@@H](C1)[C@H]1c1ccccc1
97433634	NS1511-1	0010	1511-000010	12	P	P12	0.25umol	25ul	5	1.27	63.05	3	1	-2.70	ChemBridge	C17H22FN5O	331.40	331.40	FREE	DvS-CL	N-{[1-(3-fluoropyridin-4-yl)piperidin-4-yl]methyl}-2-(3-methyl-1H-pyrazol-1-yl)acetamide		Not active	1.66305	Cc1nn(CC(NCC(CC2)CCN2c(ccnc2)c2F)=O)cc1
20727747	NS1511-1	0010	1511-000010	13	P	P13	0.25umol	25ul	3	1.69	41.29	3	1	-1.80	ChemBridge	C18H23N3O	297.40	297.40	FREE	DvS-CL	(3-endo)-8-{[1-(2-methylphenyl)-1H-pyrazol-4-yl]methyl}-8-azabicyclo[3.2.1]octan-3-ol		Not active	-1.86466	Cc(cccc1)c1-n1ncc(CN([C@H](CC2)C3)[C@@H]2C[C@H]3O)c1
33467151	NS1511-1	0010	1511-000010	14	P	P14	0.25umol	25ul	6	1.70	69.48	5	0	-3.18	ChemBridge	C16H18N4O3S	346.40	346.40	FREE	DvS-CL	N-(1,3-benzodioxol-5-ylmethyl)-N-cyclopropyl-2-[(4-methyl-4H-1,2,4-triazol-3-yl)thio]acetamide		Not active	0.976916	Cn1c(SCC(N(Cc(cc2)cc3c2OCO3)C2CC2)=O)nnc1
40816195	NS1511-1	0010	1511-000010	15	P	P15	0.25umol	25ul	5	1.55	84.30	4	1	-3.37	ChemBridge	C19H26N4O3S	390.50	390.50	FREE	DvS-CL	N-[1-(4-methylbenzoyl)piperidin-4-yl]-1-propyl-1H-pyrazole-4-sulfonamide		Not active	-1.46595	CCCn1ncc(S(NC(CC2)CCN2C(c2ccc(C)cc2)=O)(=O)=O)c1
90702340	NS1511-1	0010	1511-000010	16	P	P16	0.25umol	25ul	5	1.60	38.25	4	0	-1.63	ChemBridge	C17H21N3O	283.40	283.40	FREE	DvS-CL	2-ethyl-4-[(3-phenoxypyrrolidin-1-yl)methyl]pyrimidine		Not active	-0.227496	CCc1nccc(CN(CC2)CC2Oc2ccccc2)n1
49544912	NS1511-1	0010	1511-000010	17	P	P17	0.25umol	25ul	4	1.80	71.01	4	1	-3.11	ChemBridge	C18H23N5O	325.40	325.40	FREE	DvS-CL	4-methyl-N-{[1-(3-methylpyrazin-2-yl)piperidin-3-yl]methyl}nicotinamide		Not active	0.483377	Cc(ccnc1)c1C(NCC(CCC1)CN1c1nccnc1C)=O
33908725	NS1511-1	0010	1511-000010	18	P	P18	0.25umol	25ul	3	1.19	79.78	3	2	-2.36	ChemBridge	C16H14N4O2	294.30	294.30	FREE	DvS-CL	N-[3-(1H-imidazol-5-yl)phenyl]-1-methyl-6-oxo-1,6-dihydropyridine-3-carboxamide		Not active	1.20133	CN(C=C(C=C1)C(Nc2cc(-c3cnc[nH]3)ccc2)=O)C1=O
78559708	NS1511-1	0010	1511-000010	19	P	P19	0.25umol	25ul	6	2.00	71.01	5	1	-3.73	ChemBridge	C23H25N5O	387.50	387.50	FREE	DvS-CL	4-methyl-N-[2-(3-phenylpyrrolidin-1-yl)ethyl]-2-pyridin-3-ylpyrimidine-5-carboxamide		Not active	0.548932	Cc(nc(-c1cnccc1)nc1)c1C(NCCN(CC1)CC1c1ccccc1)=O
44982166	NS1511-1	0010	1511-000010	20	P	P20	0.25umol	25ul	5	3.48	43.78	3	1	-5.04	ChemBridge	C18H24ClF3N2O2	392.90	392.90	FREE	DvS-CL	2-{4-[2-chloro-5-(trifluoromethyl)benzoyl]-1-isobutylpiperazin-2-yl}ethanol		Not active	0.477303	CC(C)CN(CC1)C(CCO)CN1C(c(cc(C(F)(F)F)cc1)c1Cl)=O
63750714	NS1511-1	0010	1511-000010	21	P	P21	0.25umol	25ul	5	3.26	55.32	4	0	-3.29	ChemBridge	C19H23N3O2S	357.50	357.50	FREE	DvS-CL	N-(pyridin-4-ylmethyl)-N-(tetrahydrofuran-2-ylmethyl)-4,5,6,7-tetrahydro-1,3-benzothiazole-2-carboxamide		Not active	0.830336	O=C(c1nc(CCCC2)c2s1)N(CC1OCCC1)Cc1ccncc1
49669322	NS1511-1	0010	1511-000010	22	P	P22	0.25umol	25ul	5	2.68	52.65	2	1	-4.12	ChemBridge	C20H28FN3O2	361.50	361.50	FREE	DvS-CL	1-(3-{3-[(4-fluorophenyl)amino]-1-piperidinyl}-3-oxopropyl)-2-azepanone		Not active	-0.431109	O=C(CCN(CCCCC1)C1=O)N(CCC1)CC1Nc(cc1)ccc1F
53394808	NS1511-1	0015	1511-000015	03	A	A03	0.25umol	25ul	3	1.82	69.22	4	2	-3.24	ChemBridge	C18H19N3O2S	341.40	341.40	FREE	DvS-CL	2-{[3-hydroxy-3-(2-methylphenyl)pyrrolidin-1-yl]methyl}thieno[3,2-d]pyrimidin-4(3H)-one		Not active	3.37902	Cc1c(C2(CN(CC(NC3=O)=Nc4c3scc4)CC2)O)cccc1
46151282	NS1511-1	0015	1511-000015	04	A	A04	0.25umol	25ul	6	0.75	78.51	3	2	-2.64	ChemBridge	C22H29N3O3	383.50	383.50	FREE	DvS-CL	1-(cyclobutylcarbonyl)-N-{4-[2-(cyclopropylamino)-2-oxoethyl]phenyl}piperidine-3-carboxamide		Not active	3.51308	O=C(Cc(cc1)ccc1NC(C(CCC1)CN1C(C1CCC1)=O)=O)NC1CC1
85118437	NS1511-1	0015	1511-000015	05	A	A05	0.25umol	25ul	6	1.29	44.29	4	1	-1.61	ChemBridge	C14H22F3N5	317.40	317.40	FREE	DvS-CL	N-propyl-5-{[4-(2,2,2-trifluoroethyl)piperazin-1-yl]methyl}pyrimidin-2-amine		Not active	0.949311	CCCNc1ncc(CN2CCN(CC(F)(F)F)CC2)cn1
15800240	NS1511-1	0015	1511-000015	06	A	A06	0.25umol	25ul	4	0.89	72.18	4	1	-0.81	ChemBridge	C16H17N5O	295.30	295.30	FREE	DvS-CL	N-[1-(6-methylpyridin-2-yl)propyl]pyrazolo[1,5-a]pyrimidine-2-carboxamide		Not active	1.09447	CCC(c1nc(C)ccc1)NC(c1nn(cccn2)c2c1)=O
77563440	NS1511-1	0015	1511-000015	07	A	A07	0.25umol	25ul	7	2.44	48.72	4	1	-4.06	ChemBridge	C23H31N3O2	381.50	381.50	FREE	DvS-CL	N-[2-(3-phenylpiperidin-1-yl)ethyl]-5-(pyrrolidin-1-ylmethyl)-2-furamide		Not active	1.32088	O=C(c1ccc(CN2CCCC2)o1)NCCN(CCC1)CC1c1ccccc1
10796595	NS1511-1	0015	1511-000015	08	A	A08	0.25umol	25ul	6	3.65	41.37	3	0	-5.06	ChemBridge	C23H28N4O	376.50	376.50	FREE	DvS-CL	2-methyl-1-{3-oxo-3-[4-(2-phenylethyl)piperazin-1-yl]propyl}-1H-benzimidazole		Not active	3.48911	Cc1nc(cccc2)c2n1CCC(N1CCN(CCc2ccccc2)CC1)=O
52903901	NS1511-1	0015	1511-000015	09	A	A09	0.25umol	25ul	6	3.27	69.72	3	1	-4.59	ChemBridge	C20H27N3O3	357.50	357.50	FREE	DvS-CL	N-{4-[(4-butyl-3-oxopiperazin-1-yl)carbonyl]phenyl}cyclobutanecarboxamide		Not active	2.21312	CCCCN(CCN(C1)C(c(cc2)ccc2NC(C2CCC2)=O)=O)C1=O
47654649	NS1511-1	0015	1511-000015	10	A	A10	0.25umol	25ul	5	2.07	41.93	4	1	-2.08	ChemBridge	C17H25NO3	291.40	291.40	FREE	DvS-CL	trans-4-ethoxy-1-[(6-methoxy-2,3-dihydro-1H-inden-5-yl)methyl]pyrrolidin-3-ol		Not active	0.0600555	CCO[C@@H](CN(Cc(cc(CCC1)c1c1)c1OC)C1)[C@H]1O
28128514	NS1511-1	0015	1511-000015	11	A	A11	0.25umol	25ul	3	1.80	68.01	2	2	-2.79	ChemBridge	C17H19N3O	281.40	281.40	FREE	DvS-CL	3-(5-aminopyridin-3-yl)-N-cyclopentylbenzamide		Not active	0.432441	Nc1cc(-c2cccc(C(NC3CCCC3)=O)c2)cnc1
29149875	NS1511-1	0015	1511-000015	12	A	A12	0.25umol	25ul	4	2.93	62.55	3	1	-4.34	ChemBridge	C22H22N2O3	362.40	362.40	FREE	DvS-CL	2-(4,6-dimethyl-1-benzofuran-3-yl)-N-(5-oxo-1-phenyl-3-pyrrolidinyl)acetamide		Not active	0.439211	Cc1cc(C)c(c(CC(NC(CC2=O)CN2c2ccccc2)=O)co2)c2c1
25840252	NS1511-1	0015	1511-000015	13	A	A13	0.25umol	25ul	5	0.02	73.02	4	0	-2.70	ChemBridge	C12H19N5O2S	297.40	297.40	FREE	DvS-CL	N-ethyl-1,2-dimethyl-N-[2-(1H-pyrazol-1-yl)ethyl]-1H-imidazole-4-sulfonamide		Not active	2.70534	CCN(CCn1nccc1)S(c1cn(C)c(C)n1)(=O)=O
82614702	NS1511-1	0015	1511-000015	14	A	A14	0.25umol	25ul	3	3.81	35.50	3	0	-4.24	ChemBridge	C22H30FN5	383.50	383.50	FREE	DvS-CL	3-{4-[1-(4-fluoro-2-methylphenyl)piperidin-4-yl]piperazin-1-yl}-2,5-dimethylpyrazine		Not active	0.284705	Cc(cc(cc1)F)c1N(CC1)CCC1N(CC1)CCN1c1nc(C)cnc1C
43991455	NS1511-1	0015	1511-000015	15	A	A15	0.25umol	25ul	7	2.60	58.64	3	1	-4.00	ChemBridge	C18H30N2O3S	354.50	354.50	FREE	DvS-CL	N-[3-(4-isopropylphenyl)propyl]-2-(methoxymethyl)pyrrolidine-1-sulfonamide		Not active	1.38412	CC(C)c1ccc(CCCNS(N2C(COC)CCC2)(=O)=O)cc1
31930155	NS1511-1	0015	1511-000015	16	A	A16	0.25umol	25ul	7	1.38	86.01	7	0	-2.16	ChemBridge	C18H18N6O2S	382.40	382.40	FREE	DvS-CL	N-methyl-1-{5-[(4-methyl-4H-1,2,4-triazol-3-yl)thio]-2-furyl}-N-[(3-pyridin-2-ylisoxazol-5-yl)methyl]methanamine		Not active	0.0584306	CN(Cc(o1)ccc1Sc1nncn1C)Cc1cc(-c2ncccc2)no1
89585883	NS1511-1	0015	1511-000015	17	A	A17	0.25umol	25ul	3	1.00	81.35	6	0	-2.45	ChemBridge	C17H20N4O3	328.40	328.40	FREE	DvS-CL	2-methoxy-3-{[3-(3-methyl-1,2,4-oxadiazol-5-yl)pyrrolidin-1-yl]carbonyl}-6,7-dihydro-5H-cyclopenta[b]pyridine		Not active	0.697443	Cc1noc(C(CC2)CN2C(c(cc(CCC2)c2n2)c2OC)=O)n1
42061794	NS1511-1	0015	1511-000015	18	A	A18	0.25umol	25ul	5	1.55	61.46	4	1	-1.72	ChemBridge	C16H22N4O2	302.40	302.40	FREE	DvS-CL	ethyl 3-[(1H-benzimidazol-2-ylmethyl)(methyl)amino]pyrrolidine-1-carboxylate		Not active	0.827846	CCOC(N(CC1)CC1N(C)Cc1nc(cccc2)c2[nH]1)=O
50903930	NS1511-1	0015	1511-000015	19	A	A19	0.25umol	25ul	4	2.66	81.34	4	1	-4.08	ChemBridge	C19H23FN4O2	358.40	358.40	FREE	DvS-CL	4-{[4-(2-fluorophenoxy)piperidin-1-yl]carbonyl}-6-isopropylpyrimidin-2-amine		Not active	1.12535	CC(C)c1cc(C(N(CC2)CCC2Oc(cccc2)c2F)=O)nc(N)n1
65394568	NS1511-1	0015	1511-000015	20	A	A20	0.25umol	25ul	4	2.29	30.29	3	0	-2.29	ChemBridge	C15H20ClN3O	293.80	293.80	FREE	DvS-CL	1-(4-chloro-1-methyl-1H-indazol-3-yl)-N-methyl-N-(tetrahydrofuran-3-ylmethyl)methanamine		Not active	0.762035	CN(CC1COCC1)Cc1nn(C)c2cccc(Cl)c12
88628617	NS1511-1	0015	1511-000015	21	A	A21	0.25umol	25ul	3	3.63	66.90	4	0	-5.18	ChemBridge	C23H26N2O4	394.50	394.50	FREE	DvS-CL	1-(2-furoyl)-4-[(4,6,7-trimethyl-1-benzofuran-3-yl)acetyl]-1,4-diazepane		Not active	0.159719	Cc1c(c(CC(N(CCC2)CCN2C(c2ccco2)=O)=O)co2)c2c(C)c(C)c1
54678606	NS1511-1	0015	1511-000015	22	A	A22	0.25umol	25ul	6	2.79	52.65	3	1	-4.13	ChemBridge	C20H35N3O2	349.50	349.50	FREE	DvS-CL	N-{[1-(cyclopentylacetyl)piperidin-4-yl]methyl}-2-pyrrolidin-1-ylpropanamide		Not active	0.55526	CC(C(NCC(CC1)CCN1C(CC1CCCC1)=O)=O)N1CCCC1
84665600	NS1511-1	0015	1511-000015	03	B	B03	0.25umol	25ul	7	1.14	72.06	5	2	-1.28	ChemBridge	C15H22N4O2	290.40	290.40	FREE	DvS-CL	N-[4-methoxy-3-(methoxymethyl)benzyl]-1-(5-methyl-1H-1,2,4-triazol-3-yl)ethanamine		Not active	2.48801	CC(c1n[nH]c(C)n1)NCc(cc1)cc(COC)c1OC
65975377	NS1511-1	0015	1511-000015	04	B	B04	0.25umol	25ul	2	0.79	71.18	5	0	-2.34	ChemBridge	C18H22N6O	338.40	338.40	FREE	DvS-CL	3,6-dimethyl-4-[4-(2-methyl-4-pyridinyl)-1,4-diazepan-1-yl]isoxazolo[5,4-d]pyrimidine		Not active	1.60755	Cc1noc2nc(C)nc(N(CCC3)CCN3c3cc(C)ncc3)c12
96280855	NS1511-1	0015	1511-000015	05	B	B05	0.25umol	25ul	3	0.62	55.32	4	0	-1.80	ChemBridge	C16H17N3O2	283.30	283.30	FREE	DvS-CL	N-methyl-N-(pyrazin-2-ylmethyl)chromane-2-carboxamide		Not active	1.83681	CN(Cc1nccnc1)C(C(CC1)Oc2c1cccc2)=O
72215476	NS1511-1	0015	1511-000015	06	B	B06	0.25umol	25ul	3	0.42	79.12	5	0	-2.43	ChemBridge	C18H26N4O4S	394.50	394.50	FREE	DvS-CL	2-(4-{[3-(methoxymethyl)piperidin-1-yl]sulfonyl}piperazin-1-yl)-1,3-benzoxazole		Not active	0.578957	COCC(CCC1)CN1S(N(CC1)CCN1c1nc(cccc2)c2o1)(=O)=O
15168038	NS1511-1	0015	1511-000015	07	B	B07	0.25umol	25ul	4	2.74	58.85	3	1	-3.81	ChemBridge	C17H21N5O	311.40	311.40	FREE	DvS-CL	1-{1-[2-(1H-pyrazol-1-yl)ethyl]piperidin-4-yl}-1,3-dihydro-2H-benzimidazol-2-one		Not active	0.757026	O=C1N(C2CCN(CCn3nccc3)CC2)c(cccc2)c2N1
11386382	NS1511-1	0015	1511-000015	08	B	B08	0.25umol	25ul	2	-0.31	80.71	5	0	-2.61	ChemBridge	C17H16N4O3	324.30	324.30	FREE	DvS-CL	3-{[2-(3-methylisoxazol-5-yl)pyrrolidin-1-yl]carbonyl}-4H-pyrido[1,2-a]pyrimidin-4-one		Not active	-0.731026	Cc1noc(C(CCC2)N2C(C2=CN=C(C=CC=C3)N3C2=O)=O)c1
89695204	NS1511-1	0015	1511-000015	09	B	B09	0.25umol	25ul	5	1.58	81.81	4	1	-3.10	ChemBridge	C15H16FN5O2S	349.40	349.40	FREE	DvS-CL	1-ethyl-N-{[1-(3-fluorophenyl)-1H-pyrazol-4-yl]methyl}-1H-pyrazole-4-sulfonamide		Not active	-0.82419	CCn1ncc(S(NCc2cn(-c3cc(F)ccc3)nc2)(=O)=O)c1
26903808	NS1511-1	0015	1511-000015	10	B	B10	0.25umol	25ul	6	3.48	59.81	3	1	-4.74	ChemBridge	C19H20N4OS	352.50	352.50	FREE	DvS-CL	N-[(2-methylphenyl)(phenyl)methyl]-2-[(4-methyl-4H-1,2,4-triazol-3-yl)thio]acetamide		Not active	0.70936	Cc1c(C(c2ccccc2)NC(CSc2nncn2C)=O)cccc1
84437531	NS1511-1	0015	1511-000015	11	B	B11	0.25umol	25ul	5	1.57	93.38	6	1	-3.12	ChemBridge	C18H19N5O3	353.40	353.40	FREE	DvS-CL	6-(dimethylamino)-N-[2-methoxy-5-(5-methyl-1,3,4-oxadiazol-2-yl)phenyl]nicotinamide		Not active	0.187343	Cc1nnc(-c(cc2)cc(NC(c(cc3)cnc3N(C)C)=O)c2OC)o1
22692386	NS1511-1	0015	1511-000015	12	B	B12	0.25umol	25ul	6	2.90	76.15	5	0	-4.83	ChemBridge	C22H28N2O5S	432.50	432.50	FREE	DvS-CL	N-{2-[3-(2,3-dimethoxyphenyl)pyrrolidin-1-yl]-2-oxoethyl}-N-(4-methylphenyl)methanesulfonamide		Not active	-0.358505	Cc(cc1)ccc1N(CC(N(CC1)CC1c(cccc1OC)c1OC)=O)S(C)(=O)=O
69790565	NS1511-1	0015	1511-000015	13	B	B13	0.25umol	25ul	4	0.86	80.49	5	1	-2.14	ChemBridge	C15H18N4O3	302.30	302.30	FREE	DvS-CL	N-[1-(2-furoyl)piperidin-3-yl]-4-methoxypyrimidin-2-amine		Not active	0.503939	COc1ccnc(NC(CCC2)CN2C(c2ccco2)=O)n1
60723620	NS1511-1	0015	1511-000015	14	B	B14	0.25umol	25ul	5	2.72	74.85	3	2	-3.88	ChemBridge	C16H25N3O2S	323.50	323.50	FREE	DvS-CL	N-{2-[(1R,5S)-6,6-dimethylbicyclo[3.1.1]hept-2-en-2-yl]ethyl}-2-ethyl-1H-imidazole-4-sulfonamide		Not active	0.551604	CCc1nc(S(NCCC2=CC[C@@H]3C(C)(C)[C@H]2C3)(=O)=O)c[nH]1
74948801	NS1511-1	0015	1511-000015	15	B	B15	0.25umol	25ul	4	3.69	62.74	4	0	-5.24	ChemBridge	C18H22ClN3O3S	395.90	395.90	FREE	DvS-CL	1-[(5-chloro-2-ethoxy-4-methylphenyl)sulfonyl]-4-pyridin-4-ylpiperazine		Not active	0.0932317	CCOc(c(S(N(CC1)CCN1c1ccncc1)(=O)=O)c1)cc(C)c1Cl
46922087	NS1511-1	0015	1511-000015	16	B	B16	0.25umol	25ul	3	2.68	52.65	2	1	-4.09	ChemBridge	C21H31N3O2	357.50	357.50	FREE	DvS-CL	N-{1-[(4-acetyl-1,4-diazepan-1-yl)carbonyl]cyclohexyl}-4-methylaniline		Not active	-0.820398	CC(N(CCC1)CCN1C(C1(CCCCC1)Nc1ccc(C)cc1)=O)=O
56440993	NS1511-1	0015	1511-000015	17	B	B17	0.25umol	25ul	3	1.63	89.35	5	1	-3.24	ChemBridge	C19H17N5O3	363.40	363.40	FREE	DvS-CL	N-(2,4-dimethyl-3-oxo-3,4-dihydro-2H-1,4-benzoxazin-6-yl)-2-(4H-1,2,4-triazol-4-yl)benzamide		Not active	-1.11343	CC1Oc(ccc(NC(c(cccc2)c2-n2cnnc2)=O)c2)c2N(C)C1=O
61124477	NS1511-1	0015	1511-000015	18	B	B18	0.25umol	25ul	3	0.35	74.33	3	2	-2.08	ChemBridge	C20H24N4O2	352.40	352.40	FREE	DvS-CL	N-[(3,4-dimethylphenyl)(pyridin-3-yl)methyl]-3-oxo-1,4-diazepane-1-carboxamide		Not active	-0.239613	Cc1c(C)cc(C(c2cnccc2)NC(N(CCCN2)CC2=O)=O)cc1
60618700	NS1511-1	0015	1511-000015	19	B	B19	0.25umol	25ul	5	2.36	56.59	5	0	-4.13	ChemBridge	C21H25N3O3S	399.50	399.50	FREE	DvS-CL	5-(2,4-dimethoxyphenyl)-3-(1-ethylpiperidin-3-yl)thieno[2,3-d]pyrimidin-4(3H)-one		Not active	0.563655	CCN(CCC1)CC1N(C=Nc1c2c(-c(ccc(OC)c3)c3OC)cs1)C2=O
12231395	NS1511-1	0015	1511-000015	20	B	B20	0.25umol	25ul	2	1.13	52.23	3	1	-2.44	ChemBridge	C18H24N4O	312.40	312.40	FREE	DvS-CL	2-methyl-5-{[3-(2-methylpiperidin-1-yl)azetidin-1-yl]carbonyl}-1H-benzimidazole		Not active	-0.282539	CC(CCCC1)N1C(C1)CN1C(c(cc1)cc2c1[nH]c(C)n2)=O
24265639	NS1511-1	0015	1511-000015	21	B	B21	0.25umol	25ul	2	1.44	83.88	4	1	-1.84	ChemBridge	C21H17N5O2	371.40	371.40	FREE	DvS-CL	4-[(1-pyridin-2-yl-3,4-dihydropyrrolo[1,2-a]pyrazin-2(1H)-yl)carbonyl]phthalazin-1(2H)-one		Not active	2.02611	O=C(C(c1c2cccc1)=NNC2=O)N(CCn1c2ccc1)C2c1ncccc1
59923269	NS1511-1	0015	1511-000015	22	B	B22	0.25umol	25ul	5	2.63	85.53	6	0	-4.27	ChemBridge	C19H21N3O4S	387.50	387.50	FREE	DvS-CL	5-methoxy-N,2,4-trimethyl-N-[(3-pyridin-2-ylisoxazol-5-yl)methyl]benzenesulfonamide		Not active	-0.208603	Cc(c(OC)c1)cc(C)c1S(N(C)Cc1cc(-c2ncccc2)no1)(=O)=O
70057641	NS1511-1	0015	1511-000015	03	C	C03	0.25umol	25ul	2	2.77	45.55	2	0	-4.30	ChemBridge	C23H25N3O2	375.50	375.50	FREE	DvS-CL	1-methyl-3-{[4-(2-methylphenyl)-1,4-diazepan-1-yl]carbonyl}quinolin-2(1H)-one		Not active	0.508001	Cc(cccc1)c1N(CCC1)CCN1C(C1=Cc(cccc2)c2N(C)C1=O)=O
46754093	NS1511-1	0015	1511-000015	04	C	C04	0.25umol	25ul	6	1.64	55.32	4	0	-2.13	ChemBridge	C24H25N3O2	387.50	387.50	FREE	DvS-CL	2-methyl-4-phenyl-N-(pyridin-2-ylmethyl)-N-(tetrahydrofuran-2-ylmethyl)nicotinamide		Not active	1.14796	Cc1nccc(-c2ccccc2)c1C(N(CC1OCCC1)Cc1ncccc1)=O
29801268	NS1511-1	0015	1511-000015	05	C	C05	0.25umol	25ul	6	1.87	38.25	4	0	-1.96	ChemBridge	C18H23N3O	297.40	297.40	FREE	DvS-CL	(3-methylbenzyl)(pyrimidin-5-ylmethyl)(tetrahydrofuran-2-ylmethyl)amine		Not active	0.173261	Cc1cccc(CN(CC2OCCC2)Cc2cncnc2)c1
36318366	NS1511-1	0015	1511-000015	06	C	C06	0.25umol	25ul	3	0.63	88.18	5	1	-2.72	ChemBridge	C22H23N3O5	409.40	409.40	FREE	DvS-CL	N-(2,4-dimethyl-3-oxo-3,4-dihydro-2H-1,4-benzoxazin-6-yl)-4-(morpholin-4-ylcarbonyl)benzamide		Not active	0.316256	CC1Oc(ccc(NC(c(cc2)ccc2C(N2CCOCC2)=O)=O)c2)c2N(C)C1=O
88440184	NS1511-1	0015	1511-000015	07	C	C07	0.25umol	25ul	3	0.46	83.47	4	2	-2.20	ChemBridge	C12H11ClF3NO4S	357.70	357.70	FREE	DvS-CL	2-chloro-N-[(3S*,4S*)-4-hydroxy-1,1-dioxidotetrahydro-3-thienyl]-5-(trifluoromethyl)benzamide		Not active	1.28473	O[C@@H](CS(C1)(=O)=O)[C@H]1NC(c(cc(C(F)(F)F)cc1)c1Cl)=O
39629725	NS1511-1	0015	1511-000015	08	C	C08	0.25umol	25ul	5	2.97	38.25	4	0	-3.13	ChemBridge	C18H23N3OS	329.50	329.50	FREE	DvS-CL	2-methoxy-5-({4-[(2-methylphenyl)thio]piperidin-1-yl}methyl)pyrimidine		Not active	0.206437	Cc(cccc1)c1SC1CCN(Cc(cn2)cnc2OC)CC1
33133945	NS1511-1	0015	1511-000015	09	C	C09	0.25umol	25ul	6	2.00	71.51	5	1	-3.38	ChemBridge	C19H21N3O3	339.40	339.40	FREE	DvS-CL	N-[2-(1,3-benzoxazol-2-yl)ethyl]-5-(pyrrolidin-1-ylmethyl)-2-furamide		Not active	-0.766504	O=C(c1ccc(CN2CCCC2)o1)NCCc1nc(cccc2)c2o1
46643879	NS1511-1	0015	1511-000015	10	C	C10	0.25umol	25ul	5	1.78	45.23	2	1	-1.59	ChemBridge	C18H23N3O	297.40	297.40	FREE	DvS-CL	2-[4-(dimethylamino)phenyl]-N-[1-(6-methylpyridin-3-yl)ethyl]acetamide		Not active	-0.064795	CC(c1cnc(C)cc1)NC(Cc(cc1)ccc1N(C)C)=O
19956130	NS1511-1	0015	1511-000015	11	C	C11	0.25umol	25ul	2	0.78	47.36	3	0	-2.05	ChemBridge	C17H21N3O2	299.40	299.40	FREE	DvS-CL	(2R*,6S*)-2,6-dimethyl-4-[3-(1-methyl-1H-pyrazol-4-yl)benzoyl]morpholine		Not active	-1.24383	C[C@H](C1)O[C@@H](C)CN1C(c1cc(-c2cn(C)nc2)ccc1)=O
74283413	NS1511-1	0015	1511-000015	12	C	C12	0.25umol	25ul	5	-0.38	78.87	4	2	-2.58	ChemBridge	C15H24N2O4S	328.40	328.40	FREE	DvS-CL	N-[3-(hydroxymethyl)benzyl]-3-(methoxymethyl)piperidine-1-sulfonamide		Not active	-1.35961	COCC(CCC1)CN1S(NCc1cc(CO)ccc1)(=O)=O
32102844	NS1511-1	0015	1511-000015	13	C	C13	0.25umol	25ul	5	0.75	84.42	5	1	-2.37	ChemBridge	C18H26N4O3	346.40	346.40	FREE	DvS-CL	methyl 2-({[2-(4-methyl-6,7-dihydro-5H-cyclopenta[d]pyrimidin-2-yl)ethyl]amino}carbonyl)piperidine-1-carboxylate		Not active	0.0183484	Cc1c(CCC2)c2nc(CCNC(C(CCCC2)N2C(OC)=O)=O)n1
75777603	NS1511-1	0015	1511-000015	14	C	C14	0.25umol	25ul	6	1.16	54.90	5	0	-1.67	ChemBridge	C22H27N3O3	381.50	381.50	FREE	DvS-CL	2-(2,3-dihydro-1,4-benzoxazepin-4(5H)-yl)-N-(pyridin-2-ylmethyl)-N-(tetrahydrofuran-2-ylmethyl)acetamide		Not active	0.596832	O=C(CN1Cc(cccc2)c2OCC1)N(CC1OCCC1)Cc1ncccc1
17813695	NS1511-1	0015	1511-000015	15	C	C15	0.25umol	25ul	6	1.51	75.08	4	2	-1.88	ChemBridge	C20H28N6O	368.50	368.50	FREE	DvS-CL	N-[1-(1-cyclopropylethyl)-1H-pyrazol-5-yl]-N'-[1-(pyridin-2-ylmethyl)piperidin-4-yl]urea		Not active	0.129793	CC(C1CC1)n1nccc1NC(NC1CCN(Cc2ncccc2)CC1)=O
71204139	NS1511-1	0015	1511-000015	16	C	C16	0.25umol	25ul	4	1.85	87.91	5	1	-3.45	ChemBridge	C20H25N5O2	367.50	367.50	FREE	DvS-CL	5-{2-[2-(3-isopropyl-1,2,4-oxadiazol-5-yl)piperidin-1-yl]-2-oxoethyl}-2-methyl-1H-benzimidazole		Not active	-0.634612	CC(C)c1noc(C(CCCC2)N2C(Cc(cc2)cc3c2[nH]c(C)n3)=O)n1
74081093	NS1511-1	0015	1511-000015	17	C	C17	0.25umol	25ul	6	-0.52	55.95	3	0	-2.13	ChemBridge	C12H15F2N5O	283.30	283.30	FREE	DvS-CL	1-(difluoromethyl)-N-ethyl-N-[2-(1H-pyrazol-1-yl)ethyl]-1H-pyrazole-3-carboxamide		Not active	-1.49001	CCN(CCn1nccc1)C(c1nn(C(F)F)cc1)=O
49031809	NS1511-1	0015	1511-000015	18	C	C18	0.25umol	25ul	2	-0.26	52.23	2	1	-2.55	ChemBridge	C18H22N4O	310.40	310.40	FREE	DvS-CL	2-methyl-5-(2-pyrrolidin-1-ylbenzoyl)-4,5,6,7-tetrahydro-3H-imidazo[4,5-c]pyridine		Not active	-0.662642	Cc1nc(CCN(C2)C(c(cccc3)c3N3CCCC3)=O)c2[nH]1
18286369	NS1511-1	0015	1511-000015	19	C	C19	0.25umol	25ul	3	1.30	42.43	3	0	-2.50	ChemBridge	C17H17FN2O2	300.30	300.30	FREE	DvS-CL	2-(3-fluoro-4-methoxyphenyl)-4-(pyrrolidin-1-ylcarbonyl)pyridine		Not active	-1.60092	COc(ccc(-c1nccc(C(N2CCCC2)=O)c1)c1)c1F
24289236	NS1511-1	0015	1511-000015	20	C	C20	0.25umol	25ul	4	0.49	75.44	4	1	-1.74	ChemBridge	C15H21N3O3	291.40	291.40	FREE	DvS-CL	N-(5-oxo-1-propylpyrrolidin-3-yl)-4,5,6,7-tetrahydro-2,1-benzisoxazole-3-carboxamide		Not active	-0.486199	CCCN(CC(C1)NC(c2c(CCCC3)c3no2)=O)C1=O
98555067	NS1511-1	0015	1511-000015	21	C	C21	0.25umol	25ul	6	0.22	63.57	4	1	-3.04	ChemBridge	C17H27N3O3	321.40	321.40	FREE	DvS-CL	6-isopropyl-1-methyl-N-(3-morpholin-4-ylpropyl)-2-oxo-1,2-dihydropyridine-3-carboxamide		Not active	-0.512063	CC(C)C(N1C)=CC=C(C(NCCCN2CCOCC2)=O)C1=O
42128541	NS1511-1	0015	1511-000015	22	C	C22	0.25umol	25ul	5	3.73	76.99	5	1	-4.81	ChemBridge	C13H17ClN2O4S	332.80	332.80	FREE	DvS-CL	3-chloro-N-[(3-ethyl-4,5-dihydroisoxazol-5-yl)methyl]-4-methoxybenzenesulfonamide		Not active	-0.816471	CCC1=NOC(CNS(c(cc2)cc(Cl)c2OC)(=O)=O)C1
34572547	NS1511-1	0015	1511-000015	03	D	D03	0.25umol	25ul	4	1.67	97.04	6	1	-2.08	ChemBridge	C20H22N6O2	378.40	378.40	FREE	DvS-CL	(2S)-N-[(4,6-dimethylpyridin-3-yl)methyl]-2-(3-pyridin-3-yl-1,2,4-oxadiazol-5-yl)pyrrolidine-1-carboxamide		Not active	1.58304	Cc1c(CNC(N(CCC2)[C@@H]2c2nc(-c3cnccc3)no2)=O)cnc(C)c1
23730708	NS1511-1	0015	1511-000015	04	D	D04	0.25umol	25ul	4	1.00	61.88	3	1	-2.48	ChemBridge	C18H27N3O3	333.40	333.40	FREE	DvS-CL	N-[2-(4-acetyl-1,4-diazepan-1-yl)-1,1-dimethyl-2-oxoethyl]-4-methoxyaniline		Not active	0.100544	CC(C)(C(N(CCC1)CCN1C(C)=O)=O)Nc(cc1)ccc1OC
41484740	NS1511-1	0015	1511-000015	05	D	D05	0.25umol	25ul	7	1.53	63.41	5	1	-1.91	ChemBridge	C18H26N4O2	330.40	330.40	FREE	DvS-CL	2-[5-(3-morpholin-4-ylbutyl)-3-phenyl-1H-1,2,4-triazol-1-yl]ethanol		Not active	0.0175359	CC(CCc1nc(-c2ccccc2)nn1CCO)N1CCOCC1
10575923	NS1511-1	0015	1511-000015	06	D	D06	0.25umol	25ul	6	0.27	76.90	5	0	-3.72	ChemBridge	C19H28N4O4S	408.50	408.50	FREE	DvS-CL	3-(methoxymethyl)-N-{[1-(3-methoxyphenyl)-1H-pyrazol-4-yl]methyl}-N-methylpiperidine-1-sulfonamide		Not active	0.8292	CN(Cc1cn(-c2cc(OC)ccc2)nc1)S(N1CC(COC)CCC1)(=O)=O
22769915	NS1511-1	0015	1511-000015	07	D	D07	0.25umol	25ul	6	2.19	63.30	4	1	-3.73	ChemBridge	C21H24N4O2	364.50	364.50	FREE	DvS-CL	N-[4-(2-methyl-1H-imidazol-1-yl)benzyl]-5-(pyrrolidin-1-ylmethyl)-2-furamide		Not active	-0.87524	Cc1nccn1-c1ccc(CNC(c2ccc(CN3CCCC3)o2)=O)cc1
17476479	NS1511-1	0015	1511-000015	08	D	D08	0.25umol	25ul	5	0.15	97.61	5	1	-3.37	ChemBridge	C17H14FN3O4S	375.40	375.40	FREE	DvS-CL	N-{2-[(4-fluorophenyl)sulfonyl]ethyl}-4-oxo-4H-pyrido[1,2-a]pyrimidine-3-carboxamide		Not active	0.67009	O=C(C1=CN=C(C=CC=C2)N2C1=O)NCCS(c(cc1)ccc1F)(=O)=O
92862946	NS1511-1	0015	1511-000015	09	D	D09	0.25umol	25ul	6	2.11	71.94	3	2	-4.65	ChemBridge	C20H20N4O2	348.40	348.40	FREE	DvS-CL	3-(1H-benzimidazol-1-yl)-N-[(5-methoxy-1H-indol-2-yl)methyl]propanamide		Not active	-1.7041	COc(cc1)cc2c1[nH]c(CNC(CCn1c(cccc3)c3nc1)=O)c2
23933364	NS1511-1	0015	1511-000015	10	D	D10	0.25umol	25ul	7	1.38	90.14	6	1	-3.12	ChemBridge	C16H16N4O3S2	376.50	376.50	FREE	DvS-CL	N-{[3-(3-methoxyphenyl)isoxazol-5-yl]methyl}-2-[(5-methyl-1,3,4-thiadiazol-2-yl)thio]acetamide		Not active	-1.05602	Cc1nnc(SCC(NCc2cc(-c3cc(OC)ccc3)no2)=O)s1
58889719	NS1511-1	0015	1511-000015	11	D	D11	0.25umol	25ul	3	0.18	95.65	6	0	-3.34	ChemBridge	C17H21N9O	367.40	367.40	FREE	DvS-CL	N,N,N',N'-tetramethyl-7-(tetrazolo[1,5-a]pyridin-6-ylcarbonyl)-5,6,7,8-tetrahydropyrido[3,4-d]pyrimidine-2,4-diamine		Not active	-1.45237	CN(C)c1c(CCN(C2)C(c3cn4nnnc4cc3)=O)c2nc(N(C)C)n1
65692851	NS1511-1	0015	1511-000015	12	D	D12	0.25umol	25ul	7	2.50	73.66	5	0	-4.41	ChemBridge	C24H27N3O4	421.50	421.50	FREE	DvS-CL	3-{4-[3-(2,3-dimethoxyphenyl)pyrrolidin-1-yl]-4-oxobutyl}quinazolin-4(3H)-one		Not active	-0.78018	COc1cccc(C(CC2)CN2C(CCCN(C=Nc2c3cccc2)C3=O)=O)c1OC
69838274	NS1511-1	0015	1511-000015	13	D	D13	0.25umol	25ul	3	3.74	66.84	4	1	-5.13	ChemBridge	C20H25NO4S	375.50	375.50	FREE	DvS-CL	1-[(2-methoxy-4,5-dimethylphenyl)sulfonyl]-4-phenylpiperidin-4-ol		Not active	-0.658174	Cc(c(C)c1)cc(OC)c1S(N(CC1)CCC1(c1ccccc1)O)(=O)=O
16030384	NS1511-1	0015	1511-000015	14	D	D14	0.25umol	25ul	6	2.30	48.11	4	0	-2.72	ChemBridge	C20H25N5O	351.50	351.50	FREE	DvS-CL	2-(1H-pyrazol-1-ylmethyl)-4-[2-(1H-pyrazol-1-ylmethyl)benzyl]-1,4-oxazepane		Not active	-0.677673	C(C1OCCCN(Cc2c(Cn3nccc3)cccc2)C1)n1nccc1
32380391	NS1511-1	0015	1511-000015	15	D	D15	0.25umol	25ul	3	-0.93	70.16	4	0	-2.54	ChemBridge	C16H25N3O4S2	387.50	387.50	FREE	DvS-CL	1-{[3-(methoxymethyl)piperidin-1-yl]sulfonyl}-4-(2-thienylcarbonyl)piperazine		Not active	-0.203593	COCC(CCC1)CN1S(N(CC1)CCN1C(c1cccs1)=O)(=O)=O
14282142	NS1511-1	0015	1511-000015	16	D	D16	0.25umol	25ul	7	1.73	48.91	4	0	-2.36	ChemBridge	C24H32N4O2	408.50	408.50	FREE	DvS-CL	2-[4-(3-methylphenyl)piperazin-1-yl]-N-(pyridin-2-ylmethyl)-N-(tetrahydrofuran-2-ylmethyl)acetamide		Not active	-1.13767	Cc1cccc(N2CCN(CC(N(CC3OCCC3)Cc3ncccc3)=O)CC2)c1
40779088	NS1511-1	0015	1511-000015	17	D	D17	0.25umol	25ul	5	0.23	93.01	5	1	-3.77	ChemBridge	C23H24N4O4	420.50	420.50	FREE	DvS-CL	N-(4-methoxybenzyl)-1-[(4-oxo-4H-pyrido[1,2-a]pyrimidin-3-yl)carbonyl]piperidine-4-carboxamide		Not active	-1.00172	COc1ccc(CNC(C(CC2)CCN2C(C2=CN=C(C=CC=C3)N3C2=O)=O)=O)cc1
29784356	NS1511-1	0015	1511-000015	18	D	D18	0.25umol	25ul	3	1.34	64.43	4	0	-2.69	ChemBridge	C15H19N3O3S	321.40	321.40	FREE	DvS-CL	1-{3-[(3-methoxypyrrolidin-1-yl)sulfonyl]-4-methylphenyl}-1H-pyrazole		Not active	-0.756348	Cc(ccc(-n1nccc1)c1)c1S(N(CC1)CC1OC)(=O)=O
63388200	NS1511-1	0015	1511-000015	19	D	D19	0.25umol	25ul	5	0.18	76.80	5	0	-3.45	ChemBridge	C19H22N6OS	382.50	382.50	FREE	DvS-CL	2-[4-({2-[2-(2-methyl-1H-imidazol-1-yl)ethyl]piperidin-1-yl}carbonyl)-1,3-thiazol-2-yl]pyrimidine		Not active	-2.00079	Cc1nccn1CCC(CCCC1)N1C(c1csc(-c2ncccn2)n1)=O
74178655	NS1511-1	0015	1511-000015	20	D	D20	0.25umol	25ul	6	2.32	45.92	4	0	-3.43	ChemBridge	C17H28N2O3	308.40	308.40	FREE	DvS-CL	1-(methoxyacetyl)-4-[3-(5-methyl-2-furyl)butyl]-1,4-diazepane		Not active	-1.39346	CC(CCN(CCC1)CCN1C(COC)=O)c1ccc(C)o1
58798884	NS1511-1	0015	1511-000015	21	D	D21	0.25umol	25ul	7	2.94	75.86	4	2	-3.59	ChemBridge	C19H23N5O	337.40	337.40	FREE	DvS-CL	2-(4-{[3-(2-ethyl-1H-imidazol-1-yl)propyl]amino}-6-methylpyrimidin-2-yl)phenol		Not active	-0.294997	CCc1nccn1CCCNc1cc(C)nc(-c(cccc2)c2O)n1
40402447	NS1511-1	0015	1511-000015	22	D	D22	0.25umol	25ul	6	2.04	49.85	3	0	-3.61	ChemBridge	C19H24F2N2O3	366.40	366.40	FREE	DvS-CL	N-[(1-cyclopentyl-5-oxopyrrolidin-3-yl)methyl]-4-(difluoromethoxy)-N-methylbenzamide		Not active	-1.36462	CN(CC(C1)CN(C2CCCC2)C1=O)C(c(cc1)ccc1OC(F)F)=O
11597064	NS1511-1	0015	1511-000015	03	E	E03	0.25umol	25ul	3	1.44	60.93	3	0	-3.43	ChemBridge	C19H29N3O3S2	411.60	411.60	FREE	DvS-CL	1-{2-[(4-methylphenyl)thio]propanoyl}-4-(pyrrolidin-1-ylsulfonyl)-1,4-diazepane		Not active	1.22176	CC(C(N(CCC1)CCN1S(N1CCCC1)(=O)=O)=O)Sc1ccc(C)cc1
28188960	NS1511-1	0015	1511-000015	04	E	E04	0.25umol	25ul	4	2.72	36.44	3	0	-4.17	ChemBridge	C23H29N3O	363.50	363.50	FREE	DvS-CL	N,N-dimethyl-1-{4-[1-(5,6,7,8-tetrahydroquinolin-3-ylcarbonyl)pyrrolidin-2-yl]phenyl}methanamine		Not active	0.474825	CN(C)Cc1ccc(C(CCC2)N2C(c2cnc(CCCC3)c3c2)=O)cc1
60033345	NS1511-1	0015	1511-000015	05	E	E05	0.25umol	25ul	6	3.89	45.23	3	1	-5.11	ChemBridge	C20H25N3OS	355.50	355.50	FREE	DvS-CL	3-{4-[(2-methylphenyl)thio]piperidin-1-yl}-N-pyridin-3-ylpropanamide		Not active	0.234061	Cc(cccc1)c1SC1CCN(CCC(Nc2cnccc2)=O)CC1
50687405	NS1511-1	0015	1511-000015	06	E	E06	0.25umol	25ul	4	1.78	45.92	4	0	-2.92	ChemBridge	C17H22N2O3	302.40	302.40	FREE	DvS-CL	1-(1-benzofuran-2-ylmethyl)-4-(methoxyacetyl)-1,4-diazepane		Not active	0.757025	COCC(N1CCN(Cc2cc(cccc3)c3o2)CCC1)=O
44418994	NS1511-1	0015	1511-000015	07	E	E07	0.25umol	25ul	4	1.85	62.30	3	1	-3.33	ChemBridge	C18H27N3O2S	349.50	349.50	FREE	DvS-CL	rac-(1S,3R)-N-ethyl-2,2,3-trimethyl-3-{[3-(1,3-thiazol-2-yl)azetidin-1-yl]carbonyl}cyclopentanecarboxamide		Not active	-0.774493	CCNC([C@H](CC1)C(C)(C)[C@@]1(C)C(N(C1)CC1c1nccs1)=O)=O
26431615	NS1511-1	0015	1511-000015	08	E	E08	0.25umol	25ul	3	2.03	65.90	5	1	-3.76	ChemBridge	C22H33N3O3	387.50	387.50	FREE	DvS-CL	3-[(4-isobutyl-1-oxa-4,9-diazaspiro[5.5]undec-9-yl)carbonyl]-5,6,7,8-tetrahydroquinolin-2-ol		Not active	0.0721073	CC(C)CN1CC(CC2)(CCN2C(c(cc(CCCC2)c2n2)c2O)=O)OCC1
83763666	NS1511-1	0015	1511-000015	09	E	E09	0.25umol	25ul	5	0.20	65.54	3	1	-1.95	ChemBridge	C20H24N4O2	352.40	352.40	FREE	DvS-CL	N-{3-[3-(dimethylamino)-3-oxopropyl]phenyl}-3-pyridin-2-ylazetidine-1-carboxamide		Not active	-0.915187	CN(C)C(CCc1cccc(NC(N(C2)CC2c2ncccc2)=O)c1)=O
34341089	NS1511-1	0015	1511-000015	10	E	E10	0.25umol	25ul	2	-0.15	53.01	4	1	-2.69	ChemBridge	C18H24N2O3	316.40	316.40	FREE	DvS-CL	rac-(3S,4S)-1-(2,3-dihydro-1H-inden-5-ylcarbonyl)-4-morpholin-4-ylpyrrolidin-3-ol		Not active	-0.0907942	O[C@@H](CN(C1)C(c2cc(CCC3)c3cc2)=O)[C@H]1N1CCOCC1
42236624	NS1511-1	0015	1511-000015	11	E	E11	0.25umol	25ul	6	1.17	74.85	3	2	-2.43	ChemBridge	C15H16ClN3O2	305.80	305.80	FREE	DvS-CL	3-acetyl-N-[3-(4-chlorophenyl)propyl]-1H-pyrazole-5-carboxamide		Not active	-0.999684	CC(c1n[nH]c(C(NCCCc(cc2)ccc2Cl)=O)c1)=O
85974280	NS1511-1	0015	1511-000015	12	E	E12	0.25umol	25ul	3	2.81	49.85	3	0	-4.52	ChemBridge	C20H27F3N2O3	400.40	400.40	FREE	DvS-CL	4-[rac-(1R,2R,4R)-bicyclo[2.2.1]hept-5-en-2-ylcarbonyl]-9-(4,4,4-trifluorobutanoyl)-1-oxa-4,9-diazaspiro[5.5]undecane		Not active	-0.00595927	O=C(CCC(F)(F)F)N(CC1)CCC1(C1)OCCN1C([C@@H]1[C@@H](C2)C=C[C@@H]2C1)=O
88774074	NS1511-1	0015	1511-000015	13	E	E13	0.25umol	25ul	2	-0.60	92.99	4	1	-2.68	ChemBridge	C19H21N5O3	367.40	367.40	FREE	DvS-CL	3,7-dimethyl-8-{3-[(2-methylpyrrolidin-1-yl)carbonyl]phenyl}-3,7-dihydro-1H-purine-2,6-dione		Not active	-0.485929	CC(CCC1)N1C(c1cccc(-c2nc(N(C)C(NC3=O)=O)c3n2C)c1)=O
58294175	NS1511-1	0015	1511-000015	14	E	E14	0.25umol	25ul	6	2.23	88.49	4	2	-3.72	ChemBridge	C20H18N6O	358.40	358.40	FREE	DvS-CL	N-[1-phenyl-2-(1H-pyrazol-1-yl)ethyl]-2-(1H-1,2,4-triazol-3-yl)benzamide		Not active	3.09059	O=C(c(cccc1)c1-c1n[nH]cn1)NC(Cn1nccc1)c1ccccc1
79628238	NS1511-1	0015	1511-000015	15	E	E15	0.25umol	25ul	5	2.74	96.62	7	1	-2.88	ChemBridge	C16H15N7O	321.30	321.30	FREE	DvS-CL	(2,1,3-benzoxadiazol-4-ylmethyl)methyl[3-(1H-tetrazol-5-yl)benzyl]amine		Not active	0.00345302	CN(Cc1cc(-c2nnn[nH]2)ccc1)Cc1cccc2nonc12
57845275	NS1511-1	0015	1511-000015	16	E	E16	0.25umol	25ul	5	1.50	75.94	4	1	-3.12	ChemBridge	C20H22N6O	362.40	362.40	FREE	DvS-CL	4-(1H-imidazol-1-yl)-N-[(1-pyrazin-2-ylpiperidin-3-yl)methyl]benzamide		Not active	-1.18005	O=C(c(cc1)ccc1-n1cncc1)NCC(CCC1)CN1c1nccnc1
16529715	NS1511-1	0015	1511-000015	17	E	E17	0.25umol	25ul	7	2.83	46.42	4	0	-3.36	ChemBridge	C19H28ClN5O	377.90	377.90	FREE	DvS-CL	1-(3-chloro-4-methylphenyl)-N-{[4-(2-methoxyethyl)-4H-1,2,4-triazol-3-yl]methyl}-N-methylpiperidin-4-amine		Not active	-0.111783	Cc(ccc(N(CC1)CCC1N(C)Cc1nncn1CCOC)c1)c1Cl
70926855	NS1511-1	0015	1511-000015	18	E	E18	0.25umol	25ul	3	-0.08	86.96	5	0	-3.43	ChemBridge	C22H26N4O4	410.50	410.50	FREE	DvS-CL	1-(2-furoyl)-4-{[1-(pyridin-2-ylcarbonyl)piperidin-4-yl]carbonyl}-1,4-diazepane		Not active	-0.561353	O=C(C(CC1)CCN1C(c1ncccc1)=O)N(CCC1)CCN1C(c1ccco1)=O
72358701	NS1511-1	0015	1511-000015	19	E	E19	0.25umol	25ul	6	1.89	74.25	5	1	-2.19	ChemBridge	C20H26N6O	366.50	366.50	FREE	DvS-CL	N-[cyclopropyl(6-methylpyridin-2-yl)methyl]-2-(4-pyrimidin-2-ylpiperazin-1-yl)acetamide		Not active	-0.984924	Cc1cccc(C(C2CC2)NC(CN(CC2)CCN2c2ncccn2)=O)n1
50638401	NS1511-1	0015	1511-000015	20	E	E20	0.25umol	25ul	4	0.22	93.31	5	2	-3.19	ChemBridge	C18H19N3O4	341.40	341.40	FREE	DvS-CL	2-cyclopropyl-N-(8-methoxy-3,4-dihydro-2H-chromen-3-yl)-6-oxo-1,6-dihydropyrimidine-5-carboxamide		Not active	-0.774628	COc1cccc(C2)c1OCC2NC(C1=CN=C(C2CC2)NC1=O)=O
26387222	NS1511-1	0015	1511-000015	21	E	E21	0.25umol	25ul	2	1.54	62.74	4	0	-3.21	ChemBridge	C21H27N3O3	369.50	369.50	FREE	DvS-CL	4-(cyclopent-3-en-1-ylcarbonyl)-9-[(3-methylpyridin-2-yl)carbonyl]-1-oxa-4,9-diazaspiro[5.5]undecane		Not active	0.201562	Cc1cccnc1C(N(CC1)CCC1(C1)OCCN1C(C1CC=CC1)=O)=O
76403612	NS1511-1	0015	1511-000015	22	E	E22	0.25umol	25ul	4	1.48	79.60	4	1	-3.36	ChemBridge	C20H20ClN5O2	397.90	397.90	FREE	DvS-CL	N-{[1-(5-chloropyridin-2-yl)piperidin-4-yl]methyl}-4-oxo-4H-pyrido[1,2-a]pyrimidine-3-carboxamide		Not active	-0.456409	O=C(C1=CN=C(C=CC=C2)N2C1=O)NCC(CC1)CCN1c(cc1)ncc1Cl
44105563	NS1511-1	0015	1511-000015	03	F	F03	0.25umol	25ul	4	-0.24	89.42	6	0	-2.95	ChemBridge	C19H18N6O2	362.40	362.40	FREE	DvS-CL	N,2,7-trimethyl-N-[(3-pyridin-2-ylisoxazol-5-yl)methyl]pyrazolo[1,5-a]pyrimidine-5-carboxamide		Not active	0.707599	Cc1nn2c(C)cc(C(N(C)Cc3cc(-c4ncccc4)no3)=O)nc2c1
28408794	NS1511-1	0015	1511-000015	04	F	F04	0.25umol	25ul	6	2.22	53.09	4	0	-4.17	ChemBridge	C25H31N3O3	421.50	421.50	FREE	DvS-CL	1-[(1-benzoylpiperidin-2-yl)carbonyl]-4-(2-phenoxyethyl)piperazine		Not active	-0.420795	O=C(C(CCCC1)N1C(c1ccccc1)=O)N1CCN(CCOc2ccccc2)CC1
78818839	NS1511-1	0015	1511-000015	05	F	F05	0.25umol	25ul	6	-0.68	77.05	5	0	-2.30	ChemBridge	C17H19N5O2	325.40	325.40	FREE	DvS-CL	N-methyl-3-(1-methyl-1H-pyrazol-5-yl)-N-[(3-pyridin-2-ylisoxazol-5-yl)methyl]propanamide		Not active	-0.291882	CN(Cc1cc(-c2ncccc2)no1)C(CCc1ccnn1C)=O
30681701	NS1511-1	0015	1511-000015	06	F	F06	0.25umol	25ul	5	1.73	59.23	4	0	-3.02	ChemBridge	C16H23N3O2S	321.40	321.40	FREE	DvS-CL	3-(3,5-dimethylisoxazol-4-yl)-N-[1-(2,5-dimethyl-1,3-thiazol-4-yl)ethyl]-N-methylpropanamide		Not active	-0.153761	CC(c1c(C)sc(C)n1)N(C)C(CCc1c(C)onc1C)=O
66339444	NS1511-1	0015	1511-000015	07	F	F07	0.25umol	25ul	6	1.74	70.69	5	1	-3.29	ChemBridge	C19H24N4O3	356.40	356.40	FREE	DvS-CL	1-(1,3-benzodioxol-5-ylmethyl)-4-[4-(1H-pyrazol-4-yl)butanoyl]piperazine		Not active	-0.0652012	O=C(CCCc1c[nH]nc1)N1CCN(Cc(cc2)cc3c2OCO3)CC1
80841299	NS1511-1	0015	1511-000015	08	F	F08	0.25umol	25ul	4	2.97	70.25	3	2	-4.32	ChemBridge	C20H26N4O2	354.50	354.50	FREE	DvS-CL	N'-(2,3-dihydro-1-benzofuran-5-ylmethyl)-N-(1,4,5,6,7,8-hexahydrocyclohepta[c]pyrazol-3-ylmethyl)-N-methylurea		Not active	1.96355	CN(Cc1n[nH]c2c1CCCCC2)C(NCc(cc1)cc2c1OCC2)=O
12113152	NS1511-1	0015	1511-000015	09	F	F09	0.25umol	25ul	1	1.10	50.50	3	0	-2.80	ChemBridge	C18H19F3N4O	364.40	364.40	FREE	DvS-CL	5-methyl-3-{[rac-(3aR,7aS)-5-methyl-1,3,3a,4,7,7a-hexahydro-2H-isoindol-2-yl]carbonyl}-7-(trifluoromethyl)pyrazolo[1,5-a]pyrimidine		Not active	-0.980727	CC1=CC[C@@H](CN(C2)C(c3c4nc(C)cc(C(F)(F)F)n4nc3)=O)[C@@H]2C1
85347659	NS1511-1	0015	1511-000015	10	F	F10	0.25umol	25ul	5	2.55	73.34	5	1	-4.04	ChemBridge	C16H19N3O3S2	365.50	365.50	FREE	DvS-CL	N-[1-(3,4-dihydro-2H-1,5-benzodioxepin-7-yl)ethyl]-2-[(5-methyl-1,3,4-thiadiazol-2-yl)thio]acetamide		Not active	0.874969	CC(c(cc1)cc2c1OCCCO2)NC(CSc1nnc(C)s1)=O
77103054	NS1511-1	0015	1511-000015	11	F	F11	0.25umol	25ul	5	2.04	67.46	3	1	-3.63	ChemBridge	C20H28N6O	368.50	368.50	FREE	DvS-CL	N-[(1-isopropyl-3,5-dimethyl-1H-pyrazol-4-yl)methyl]-N-methyl-N'-[(8-methylimidazo[1,2-a]pyridin-3-yl)methyl]urea		Not active	-1.09447	CC(C)n1nc(C)c(CN(C)C(NCc2cnc3n2cccc3C)=O)c1C
65567678	NS1511-1	0015	1511-000015	12	F	F12	0.25umol	25ul	4	2.65	39.08	3	1	-2.67	ChemBridge	C17H22FN3O	303.40	303.40	FREE	DvS-CL	N-{[1-(4-fluorophenyl)-3,5-dimethyl-1H-pyrazol-4-yl]methyl}tetrahydro-2H-pyran-3-amine		Not active	-0.864272	Cc1c(CNC2COCCC2)c(C)nn1-c(cc1)ccc1F
95806163	NS1511-1	0015	1511-000015	13	F	F13	0.25umol	25ul	5	0.71	72.12	5	0	-2.19	ChemBridge	C13H18N4O2S2	326.40	326.40	FREE	DvS-CL	N-[1-(2,5-dimethyl-1,3-thiazol-4-yl)ethyl]-N-methyl-2-[(5-methyl-1,3,4-oxadiazol-2-yl)thio]acetamide		Not active	-0.050035	CC(c1c(C)sc(C)n1)N(C)C(CSc1nnc(C)o1)=O
98019560	NS1511-1	0015	1511-000015	14	F	F14	0.25umol	25ul	4	2.46	48.64	5	0	-3.04	ChemBridge	C22H27N5O	377.50	377.50	FREE	DvS-CL	4-{4-[1-(2-furylmethyl)piperidin-4-yl]piperazin-1-yl}quinazoline		Not active	-0.374213	C(c1ccco1)N(CC1)CCC1N(CC1)CCN1c1ncnc2ccccc12
20782188	NS1511-1	0015	1511-000015	15	F	F15	0.25umol	25ul	4	2.58	42.66	4	0	-2.75	ChemBridge	C19H22N4O	322.40	322.40	FREE	DvS-CL	5,7-dimethyl-3-{[3-(3-methylphenoxy)azetidin-1-yl]methyl}pyrazolo[1,5-a]pyrimidine		Not active	-1.12806	Cc1cccc(OC2CN(Cc3c4nc(C)cc(C)n4nc3)C2)c1
72686371	NS1511-1	0015	1511-000015	16	F	F16	0.25umol	25ul	5	3.56	59.50	4	0	-3.42	ChemBridge	C15H17ClN2O3S	340.80	340.80	FREE	DvS-CL	3-chloro-4-methoxy-N-methyl-N-(2-pyridin-2-ylethyl)benzenesulfonamide		Not active	-0.0951274	CN(CCc1ncccc1)S(c(cc1)cc(Cl)c1OC)(=O)=O
42109060	NS1511-1	0015	1511-000015	17	F	F17	0.25umol	25ul	3	0.67	62.22	5	0	-2.33	ChemBridge	C16H16F3N5O	351.30	351.30	FREE	DvS-CL	2-pyridin-2-yl-5-{[4-(2,2,2-trifluoroethyl)piperazin-1-yl]carbonyl}pyrimidine		Not active	-0.71112	O=C(c1cnc(-c2ncccc2)nc1)N1CCN(CC(F)(F)F)CC1
24172630	NS1511-1	0015	1511-000015	18	F	F18	0.25umol	25ul	6	2.71	41.57	3	1	-4.08	ChemBridge	C22H28N2O2	352.50	352.50	FREE	DvS-CL	N-[trans-1-isopropyl-4-methoxypyrrolidin-3-yl]-2,2-diphenylacetamide		Not active	-1.69557	CC(C)N(C[C@@H]1NC(C(c2ccccc2)c2ccccc2)=O)C[C@@H]1OC
49388774	NS1511-1	0015	1511-000015	19	F	F19	0.25umol	25ul	6	0.55	89.94	6	0	-2.05	ChemBridge	C16H18N6O2	326.40	326.40	FREE	DvS-CL	N-methyl-3-(1-methyl-1H-pyrazol-5-yl)-N-[(3-pyridin-3-yl-1,2,4-oxadiazol-5-yl)methyl]propanamide		Not active	-1.60295	CN(Cc1nc(-c2cnccc2)no1)C(CCc1ccnn1C)=O
24162708	NS1511-1	0015	1511-000015	20	F	F20	0.25umol	25ul	5	2.78	41.37	2	0	-4.06	ChemBridge	C20H28N4O	340.50	340.50	FREE	DvS-CL	1-[4-(3,5-dimethyl-1H-pyrazol-1-yl)butanoyl]-4-phenyl-1,4-diazepane		Not active	0.109346	Cc1cc(C)nn1CCCC(N(CCC1)CCN1c1ccccc1)=O
63555631	NS1511-1	0015	1511-000015	21	F	F21	0.25umol	25ul	5	2.98	59.08	4	0	-4.77	ChemBridge	C22H23ClN2O4	414.90	414.90	FREE	DvS-CL	1-(3-chloro-4-methoxyphenyl)-4-{[3-(3-methylphenoxy)azetidin-1-yl]carbonyl}pyrrolidin-2-one		Not active	-1.27078	Cc1cccc(OC(C2)CN2C(C(CC2=O)CN2c(cc2)cc(Cl)c2OC)=O)c1
40813193	NS1511-1	0015	1511-000015	22	F	F22	0.25umol	25ul	7	0.33	82.19	4	1	-2.19	ChemBridge	C20H27N5O2	369.50	369.50	FREE	DvS-CL	N-[3-(3,5-dimethyl-1H-pyrazol-4-yl)propyl]-N-methyl-5-oxo-1-(pyridin-4-ylmethyl)pyrrolidine-3-carboxamide		Not active	0.406712	Cc1c(CCCN(C)C(C(C2)CN(Cc3ccncc3)C2=O)=O)c(C)n[nH]1
27243147	NS1511-1	0015	1511-000015	03	G	G03	0.25umol	25ul	5	2.79	80.04	4	2	-3.98	ChemBridge	C18H24N4O2	328.40	328.40	FREE	DvS-CL	N-[3-(3,5-dimethyl-1H-pyrazol-1-yl)propyl]-2-hydroxy-5,6,7,8-tetrahydroquinoline-3-carboxamide		Not active	0.263175	Cc1cc(C)nn1CCCNC(c(cc(CCCC1)c1n1)c1O)=O
62061890	NS1511-1	0015	1511-000015	04	G	G04	0.25umol	25ul	5	0.15	75.36	5	0	-3.10	ChemBridge	C18H19N5O2	337.40	337.40	FREE	DvS-CL	6-(dimethylamino)-N-methyl-N-[(3-pyridin-2-ylisoxazol-5-yl)methyl]nicotinamide		Not active	1.79469	CN(C)c(cc1)ncc1C(N(C)Cc1cc(-c2ncccc2)no1)=O
54319378	NS1511-1	0015	1511-000015	05	G	G05	0.25umol	25ul	4	1.86	51.02	3	0	-3.36	ChemBridge	C21H28N4O	352.50	352.50	FREE	DvS-CL	3-({2-[2-(2-methyl-1H-imidazol-1-yl)ethyl]piperidin-1-yl}carbonyl)-5,6,7,8-tetrahydroquinoline		Not active	1.01431	Cc1nccn1CCC(CCCC1)N1C(c1cnc(CCCC2)c2c1)=O
75778534	NS1511-1	0015	1511-000015	06	G	G06	0.25umol	25ul	7	1.05	67.23	3	1	-2.67	ChemBridge	C17H28N4O2S	352.50	352.50	FREE	DvS-CL	3-(3,5-dimethyl-1H-pyrazol-1-yl)-N-({1-[(methylthio)acetyl]piperidin-4-yl}methyl)propanamide		Not active	0.482679	Cc1cc(C)nn1CCC(NCC(CC1)CCN1C(CSC)=O)=O
26059058	NS1511-1	0015	1511-000015	07	G	G07	0.25umol	25ul	2	-0.56	70.16	4	0	-3.05	ChemBridge	C18H27N3O4S2	413.60	413.60	FREE	DvS-CL	1-(pyrrolidin-1-ylsulfonyl)-4-{[5-(tetrahydrofuran-2-yl)-2-thienyl]carbonyl}-1,4-diazepane		Not active	-0.0379833	O=C(c1ccc(C2OCCC2)s1)N(CCC1)CCN1S(N1CCCC1)(=O)=O
64789145	NS1511-1	0015	1511-000015	08	G	G08	0.25umol	25ul	5	-0.05	81.10	6	0	-1.95	ChemBridge	C19H19N5O2S	381.50	381.50	FREE	DvS-CL	2-(4-{[3-(pyridin-2-ylmethoxy)piperidin-1-yl]carbonyl}-1,3-thiazol-2-yl)pyrimidine		Not active	0.337516	O=C(c1csc(-c2ncccn2)n1)N(CCC1)CC1OCc1ncccc1
23145325	NS1511-1	0015	1511-000015	09	G	G09	0.25umol	25ul	6	1.37	92.15	5	2	-3.13	ChemBridge	C20H22N6O2	378.40	378.40	FREE	DvS-CL	N-(5-{[(dimethylamino)acetyl]amino}-2-methylphenyl)-1-phenyl-1H-1,2,3-triazole-4-carboxamide		Not active	-0.861428	Cc(ccc(NC(CN(C)C)=O)c1)c1NC(c1cn(-c2ccccc2)nn1)=O
68357744	NS1511-1	0015	1511-000015	10	G	G10	0.25umol	25ul	2	-0.58	84.40	4	1	-2.31	ChemBridge	C16H17N3O4	315.30	315.30	FREE	DvS-CL	1-methyl-5-[(2-phenylmorpholin-4-yl)carbonyl]pyrimidine-2,4(1H,3H)-dione		Not active	-0.311517	CN(C=C(C(N1CC(c2ccccc2)OCC1)=O)C(N1)=O)C1=O
53902347	NS1511-1	0015	1511-000015	11	G	G11	0.25umol	25ul	2	0.30	79.96	5	1	-3.38	ChemBridge	C17H15ClN4O3	358.80	358.80	FREE	DvS-CL	{4-[(6-chloroimidazo[1,2-a]pyrimidin-2-yl)carbonyl]-2,3,4,5-tetrahydro-1,4-benzoxazepin-7-yl}methanol		Not active	-0.712745	OCc(cc1)cc(C2)c1OCCN2C(c1cn(cc(cn2)Cl)c2n1)=O
24483331	NS1511-1	0015	1511-000015	12	G	G12	0.25umol	25ul	5	0.01	78.35	5	2	-2.90	ChemBridge	C18H22N4O2	326.40	326.40	FREE	DvS-CL	N-[(6-hydroxy-2-methylpyrimidin-4-yl)methyl]-2-(3-phenylpyrrolidin-1-yl)acetamide		Not active	-1.2135	Cc1nc(O)cc(CNC(CN(CC2)CC2c2ccccc2)=O)n1
58161884	NS1511-1	0015	1511-000015	13	G	G13	0.25umol	25ul	6	2.84	71.51	5	1	-4.42	ChemBridge	C21H22FN3O3	383.40	383.40	FREE	DvS-CL	2-(4-fluorophenyl)-N-{[5-(2-furyl)isoxazol-3-yl]methyl}-2-piperidin-1-ylacetamide		Not active	-0.706245	O=C(C(c(cc1)ccc1F)N1CCCCC1)NCc1noc(-c2ccco2)c1
75777335	NS1511-1	0015	1511-000015	14	G	G14	0.25umol	25ul	3	0.01	72.70	4	1	-3.01	ChemBridge	C17H15N3O3S	341.40	341.40	FREE	DvS-CL	N-[(2R)-3,4-dihydro-2H-chromen-2-ylmethyl]-5-oxo-5H-[1,3]thiazolo[3,2-a]pyrimidine-6-carboxamide		Not active	-0.36162	O=C(C1=CN=C2SC=CN2C1=O)NC[C@@H](CC1)Oc2c1cccc2
80305412	NS1511-1	0015	1511-000015	15	G	G15	0.25umol	25ul	7	1.59	67.45	4	1	-3.22	ChemBridge	C21H23N3O3	365.40	365.40	FREE	DvS-CL	N-(2-ethoxy-3-methoxybenzyl)-2-(1H-imidazol-2-yl)-N-methylbenzamide		Not active	-0.701235	CCOc1c(CN(C)C(c(cccc2)c2-c2ncc[nH]2)=O)cccc1OC
34495972	NS1511-1	0015	1511-000015	16	G	G16	0.25umol	25ul	2	3.07	49.77	3	1	-4.41	ChemBridge	C21H22FNO3	355.40	355.40	FREE	DvS-CL	1'-(4-fluoro-3-methoxybenzoyl)-2,3-dihydrospiro[indene-1,4'-piperidin]-2-ol		Not active	-0.808888	COc(cc(cc1)C(N(CC2)CCC2(C(C2)O)c3c2cccc3)=O)c1F
24028594	NS1511-1	0015	1511-000015	17	G	G17	0.25umol	25ul	4	3.18	58.37	3	1	-4.20	ChemBridge	C18H23N3O2	313.40	313.40	FREE	DvS-CL	1-cyclopentyl-4-{[(5-methyl-1,3-benzoxazol-2-yl)amino]methyl}pyrrolidin-2-one		Not active	-1.28067	Cc(cc1)cc2c1oc(NCC(C1)CN(C3CCCC3)C1=O)n2
36209582	NS1511-1	0015	1511-000015	18	G	G18	0.25umol	25ul	5	2.13	59.08	4	0	-3.65	ChemBridge	C20H28N2O4	360.50	360.50	FREE	DvS-CL	1-cyclopentyl-4-[2-(2-methoxyphenoxy)-2-methylpropanoyl]piperazin-2-one		Not active	-0.878355	CC(C)(C(N(CCN1C2CCCC2)CC1=O)=O)Oc(cccc1)c1OC
65732578	NS1511-1	0015	1511-000015	19	G	G19	0.25umol	25ul	1	1.61	66.64	2	1	-2.82	ChemBridge	C17H29N3O2	307.40	307.40	FREE	DvS-CL	3-(2-azaspiro[4.6]undec-2-ylcarbonyl)piperidine-1-carboxamide		Not active	-1.06346	NC(N(CCC1)CC1C(N(CC1)CC11CCCCCC1)=O)=O
56731243	NS1511-1	0015	1511-000015	20	G	G20	0.25umol	25ul	4	2.00	76.30	4	2	-2.09	ChemBridge	C13H22ClN5O	299.80	299.80	FREE	DvS-CL	5-chloro-N~4~-(1,1-dimethyl-2-morpholin-4-ylethyl)-6-methylpyrimidine-2,4-diamine		Not active	0.110429	CC(C)(CN1CCOCC1)Nc(nc(N)nc1C)c1Cl
34348389	NS1511-1	0015	1511-000015	21	G	G21	0.25umol	25ul	3	0.83	52.23	3	1	-2.35	ChemBridge	C20H22N4O	380.45	334.40	HCOOH	DvS-CL	N,2-dimethyl-N-[(2-methyl-2,3-dihydro-1H-isoindol-5-yl)methyl]-1H-benzimidazole-5-carboxamide formate		Not active	0.217947	Cc1nc(cc(cc2)C(N(C)Cc3cc(CN(C)C4)c4cc3)=O)c2[nH]1
18459520	NS1511-1	0015	1511-000015	22	G	G22	0.25umol	25ul	5	3.72	64.63	4	1	-5.06	ChemBridge	C14H19Cl2NO4S	368.30	368.30	FREE	DvS-CL	2,5-dichloro-4-methoxy-N-[2-(tetrahydro-2H-pyran-3-yl)ethyl]benzenesulfonamide		Not active	-1.86348	COc(c(Cl)c1)cc(Cl)c1S(NCCC1COCCC1)(=O)=O
43768170	NS1511-1	0015	1511-000015	03	H	H03	0.25umol	25ul	5	2.18	51.02	3	0	-3.47	ChemBridge	C17H22N4OS	330.50	330.50	FREE	DvS-CL	4-[(3-methylphenyl)thio]-1-[3-(4H-1,2,4-triazol-4-yl)propanoyl]piperidine		Not active	3.04712	Cc1cccc(SC(CC2)CCN2C(CCn2cnnc2)=O)c1
36624826	NS1511-1	0015	1511-000015	04	H	H04	0.25umol	25ul	7	2.19	76.46	4	1	-4.14	ChemBridge	C24H28N4O3	420.50	420.50	FREE	DvS-CL	1-[3-(1H-benzimidazol-1-yl)propanoyl]-N-(4-methoxybenzyl)piperidine-4-carboxamide		Not active	-0.0146923	COc1ccc(CNC(C(CC2)CCN2C(CCn2c(cccc3)c3nc2)=O)=O)cc1
28285491	NS1511-1	0015	1511-000015	05	H	H05	0.25umol	25ul	7	1.97	55.32	4	0	-3.43	ChemBridge	C17H20FN3O2S	349.40	349.40	FREE	DvS-CL	N-(3-fluorobenzyl)-N-(2-methoxy-1-methylethyl)-2-(methylthio)pyrimidine-5-carboxamide		Not active	0.0731906	CC(COC)N(Cc1cc(F)ccc1)C(c(cn1)cnc1SC)=O
22243432	NS1511-1	0015	1511-000015	06	H	H06	0.25umol	25ul	4	2.52	77.69	6	0	-4.21	ChemBridge	C19H22ClN3O4	391.90	391.90	FREE	DvS-CL	5-{(2S)-1-[(7-chloro-2,3-dihydro-1,4-benzodioxin-6-yl)acetyl]pyrrolidin-2-yl}-3-isopropyl-1,2,4-oxadiazole		Not active	-2.08583	CC(C)c1noc([C@H](CCC2)N2C(Cc(cc2OCCOc2c2)c2Cl)=O)n1
26860332	NS1511-1	0015	1511-000015	07	H	H07	0.25umol	25ul	3	1.79	79.38	4	2	-3.31	ChemBridge	C19H23N5O2	353.40	353.40	FREE	DvS-CL	N-(2-methyl-2,3-dihydro-1-benzofuran-5-yl)-N'-(1-pyrazin-2-ylpiperidin-4-yl)urea		Not active	-0.431222	CC(C1)Oc(cc2)c1cc2NC(NC(CC1)CCN1c1nccnc1)=O
43184937	NS1511-1	0015	1511-000015	08	H	H08	0.25umol	25ul	5	3.11	56.07	4	0	-4.30	ChemBridge	C19H21N5O	335.40	335.40	FREE	DvS-CL	N-{[1-(3-methoxyphenyl)-1H-pyrazol-4-yl]methyl}-N-methyl-6,7-dihydro-5H-cyclopenta[d]pyrimidin-4-amine		Not active	-0.0637117	CN(Cc1cn(-c2cccc(OC)c2)nc1)c1ncnc2c1CCC2
92175022	NS1511-1	0015	1511-000015	09	H	H09	0.25umol	25ul	6	1.59	62.30	3	1	-2.07	ChemBridge	C21H24ClN3O2	385.90	385.90	FREE	DvS-CL	2-(2-chlorophenyl)-N-{[1-(pyridin-4-ylacetyl)piperidin-3-yl]methyl}acetamide		Not active	-0.292018	O=C(Cc(cccc1)c1Cl)NCC(CCC1)CN1C(Cc1ccncc1)=O
37128573	NS1511-1	0015	1511-000015	10	H	H10	0.25umol	25ul	6	3.03	56.59	4	0	-4.55	ChemBridge	C22H25N3O3	379.50	379.50	FREE	DvS-CL	1-{3-[3-(2,3-dimethoxyphenyl)pyrrolidin-1-yl]-3-oxopropyl}-1H-benzimidazole		Not active	-0.596425	COc1cccc(C(CC2)CN2C(CCn2c(cccc3)c3nc2)=O)c1OC
38900891	NS1511-1	0015	1511-000015	11	H	H11	0.25umol	25ul	7	1.27	73.14	5	0	-2.95	ChemBridge	C20H23N5O2	365.40	365.40	FREE	DvS-CL	N-(2-methoxy-1-methylethyl)-N-(2-methylbenzyl)-6-(4H-1,2,4-triazol-4-yl)pyridine-2-carboxamide		Not active	-1.60701	CC(COC)N(Cc1c(C)cccc1)C(c1nc(-n2cnnc2)ccc1)=O
54826620	NS1511-1	0015	1511-000015	12	H	H12	0.25umol	25ul	7	0.69	60.25	4	0	-1.09	ChemBridge	C20H28N4O2	356.50	356.50	FREE	DvS-CL	N-(pyridin-2-ylmethyl)-N-(tetrahydrofuran-2-ylmethyl)-3-(1,3,5-trimethyl-1H-pyrazol-4-yl)propanamide		Not active	-2.21068	Cc1c(CCC(N(CC2OCCC2)Cc2ncccc2)=O)c(C)nn1C
84321582	NS1511-1	0015	1511-000015	13	H	H13	0.25umol	25ul	5	0.70	60.25	4	0	-1.89	ChemBridge	C15H18N4O2	286.30	286.30	FREE	DvS-CL	4-{3-[3-(3-methylphenoxy)azetidin-1-yl]-3-oxopropyl}-4H-1,2,4-triazole		Not active	-0.252612	Cc1cccc(OC(C2)CN2C(CCn2cnnc2)=O)c1
55708824	NS1511-1	0015	1511-000015	14	H	H14	0.25umol	25ul	4	0.45	77.05	5	0	-1.83	ChemBridge	C13H17N5O2S	307.40	307.40	FREE	DvS-CL	4-methyl-3-({2-[2-(5-methylisoxazol-3-yl)pyrrolidin-1-yl]-2-oxoethyl}thio)-4H-1,2,4-triazole		Not active	-0.0750864	Cc1cc(C(CCC2)N2C(CSc2nncn2C)=O)no1
46312715	NS1511-1	0015	1511-000015	15	H	H15	0.25umol	25ul	6	0.15	85.26	6	0	-3.12	ChemBridge	C18H20N4O3	340.40	340.40	FREE	DvS-CL	3-(3,5-dimethylisoxazol-4-yl)-N-methyl-N-[(3-pyridin-2-ylisoxazol-5-yl)methyl]propanamide		Not active	-0.202916	Cc1noc(C)c1CCC(N(C)Cc1cc(-c2ncccc2)no1)=O
85099776	NS1511-1	0015	1511-000015	16	H	H16	0.25umol	25ul	4	0.04	71.55	6	0	-2.54	ChemBridge	C19H29N3O5S	411.50	411.50	FREE	DvS-CL	1-(1,3-benzodioxol-5-ylmethyl)-4-{[3-(methoxymethyl)piperidin-1-yl]sulfonyl}piperazine		Not active	-1.25223	COCC(CCC1)CN1S(N1CCN(Cc(cc2)cc3c2OCO3)CC1)(=O)=O
38183967	NS1511-1	0015	1511-000015	17	H	H17	0.25umol	25ul	4	1.22	87.32	5	2	-2.94	ChemBridge	C20H26N4O3	370.50	370.50	FREE	DvS-CL	1-morpholin-4-yl-N-[(4-oxo-3,4-dihydroquinazolin-2-yl)methyl]cyclohexanecarboxamide		Not active	-0.407118	O=C(C1(CCCCC1)N1CCOCC1)NCC(N1)=Nc(cccc2)c2C1=O
47162074	NS1511-1	0015	1511-000015	18	H	H18	0.25umol	25ul	2	2.90	57.61	3	1	-3.85	ChemBridge	C15H23NO3S	297.40	297.40	FREE	DvS-CL	1-[(3,4-dimethylphenyl)sulfonyl]-3-ethylpiperidin-3-ol		Not active	-1.35298	CCC(CCC1)(CN1S(c1cc(C)c(C)cc1)(=O)=O)O
63443895	NS1511-1	0015	1511-000015	19	H	H19	0.25umol	25ul	4	2.37	50.60	4	0	-3.94	ChemBridge	C21H32N4O2	372.50	372.50	FREE	DvS-CL	4-(cyclohex-1-en-1-ylmethyl)-9-[(2-methyl-1H-imidazol-1-yl)acetyl]-1-oxa-4,9-diazaspiro[5.5]undecane		Not active	-0.680923	Cc1nccn1CC(N(CC1)CCC11OCCN(CC2=CCCCC2)C1)=O
51667832	NS1511-1	0015	1511-000015	20	H	H20	0.25umol	25ul	2	1.04	83.22	5	1	-2.31	ChemBridge	C21H24N2O5	384.40	384.40	FREE	DvS-CL	3-{[9-(2-furoyl)-1-oxa-4,9-diazaspiro[5.5]undec-4-yl]carbonyl}-2-methylphenol		Not active	-0.309486	Cc(c(O)ccc1)c1C(N1CC(CC2)(CCN2C(c2ccco2)=O)OCC1)=O
50665216	NS1511-1	0015	1511-000015	21	H	H21	0.25umol	25ul	6	0.91	89.35	5	1	-2.58	ChemBridge	C18H23N5O3	357.40	357.40	FREE	DvS-CL	N-[2-methoxy-5-(4H-1,2,4-triazol-4-yl)phenyl]-3-(2-oxoazepan-1-yl)propanamide		Not active	-0.678756	COc(ccc(-n1cnnc1)c1)c1NC(CCN(CCCCC1)C1=O)=O
80708222	NS1511-1	0015	1511-000015	22	H	H22	0.25umol	25ul	6	0.76	94.12	6	0	-2.48	ChemBridge	C16H19N5O3S	361.40	361.40	FREE	DvS-CL	N-methyl-1-propyl-N-[(3-pyridin-2-ylisoxazol-5-yl)methyl]-1H-pyrazole-4-sulfonamide		Not active	-0.217947	CCCn1ncc(S(N(C)Cc2cc(-c3ncccc3)no2)(=O)=O)c1
13369520	NS1511-1	0015	1511-000015	03	I	I03	0.25umol	25ul	5	0.19	65.86	3	0	-3.17	ChemBridge	C18H22N4O3	342.40	342.40	FREE	DvS-CL	2-(1,3-dimethyl-2,5-dioxoimidazolidin-4-yl)-N-[2-(1H-indol-1-yl)ethyl]-N-methylacetamide		Not active	0.169198	CN(CCn(cc1)c2c1cccc2)C(CC(C(N1C)=O)N(C)C1=O)=O
54638715	NS1511-1	0015	1511-000015	04	I	I04	0.25umol	25ul	3	3.07	80.99	3	3	-4.13	ChemBridge	C17H24N4O2	316.40	316.40	FREE	DvS-CL	N-(5,6-dimethyl-2-oxo-2,3-dihydro-1H-benzimidazol-4-yl)-2-(2-methylpiperidin-1-yl)acetamide		Not active	0.429326	CC1N(CC(Nc2c(C)c(C)cc(N3)c2NC3=O)=O)CCCC1
48993926	NS1511-1	0015	1511-000015	05	I	I05	0.25umol	25ul	4	1.91	60.03	4	1	-3.52	ChemBridge	C21H24N2O4	368.40	368.40	FREE	DvS-CL	N-[1-(2,3-dihydro-1,4-benzodioxin-6-yl)ethyl]-2-morpholin-4-ylbenzamide		Not active	1.40294	CC(c(cc1)cc2c1OCCO2)NC(c(cccc1)c1N1CCOCC1)=O
29965225	NS1511-1	0015	1511-000015	06	I	I06	0.25umol	25ul	2	1.63	57.92	3	0	-3.37	ChemBridge	C21H21FN4O2	380.40	380.40	FREE	DvS-CL	3-{[4-(4-fluorophenyl)-1,4-diazepan-1-yl]carbonyl}-6-methyl-4H-pyrido[1,2-a]pyrimidin-4-one		Not active	0.367036	CC(N12)=CC=CC2=NC=C(C(N(CCC2)CCN2c(cc2)ccc2F)=O)C1=O
85714901	NS1511-1	0015	1511-000015	07	I	I07	0.25umol	25ul	5	2.80	57.78	2	2	-3.67	ChemBridge	C17H23N3O	285.40	285.40	FREE	DvS-CL	N-(2,5-dimethylbenzyl)-3-(3,5-dimethyl-1H-pyrazol-4-yl)propanamide		Not active	-0.451534	Cc1c(CCC(NCc2c(C)ccc(C)c2)=O)c(C)n[nH]1
85207380	NS1511-1	0015	1511-000015	08	I	I08	0.25umol	25ul	5	0.36	71.01	4	1	-2.03	ChemBridge	C17H23N5OS	391.50	345.50	HCOOH	DvS-CL	N-{[1-(2-methylpyrimidin-4-yl)piperidin-4-yl]methyl}-2-(2-methyl-1,3-thiazol-4-yl)acetamide formate		Not active	0.272383	Cc1nc(CC(NCC(CC2)CCN2c2nc(C)ncc2)=O)cs1
74795703	NS1511-1	0015	1511-000015	09	I	I09	0.25umol	25ul	5	2.78	54.46	4	1	-3.87	ChemBridge	C17H18FN3O2	315.40	315.40	FREE	DvS-CL	2-[3-(2-fluorophenoxy)azetidin-1-yl]-N-pyridin-2-ylpropanamide		Not active	0.136699	CC(C(Nc1ncccc1)=O)N(C1)CC1Oc(cccc1)c1F
96185848	NS1511-1	0015	1511-000015	10	I	I10	0.25umol	25ul	4	2.34	58.12	3	1	-3.33	ChemBridge	C14H20N4OS	292.40	292.40	FREE	DvS-CL	N'-[rac-(1R,2R,4R)-bicyclo[2.2.1]hept-5-en-2-ylmethyl]-N-methyl-N-[(4-methyl-1,2,3-thiadiazol-5-yl)methyl]urea		Not active	-0.0856485	Cc1c(CN(C)C(NC[C@H](C2)[C@H]3C=C[C@@H]2C3)=O)snn1
32411961	NS1511-1	0015	1511-000015	11	I	I11	0.25umol	25ul	4	2.48	61.44	2	2	-3.76	ChemBridge	C20H21N3O2	335.40	335.40	FREE	DvS-CL	2-(3,3-diphenylpropanoyl)-2,5,7-triazaspiro[3.4]octan-6-one		Not active	0.257894	O=C(CC(c1ccccc1)c1ccccc1)N(C1)CC1(CN1)NC1=O
89472854	NS1511-1	0015	1511-000015	12	I	I12	0.25umol	25ul	5	1.45	41.29	3	1	-1.51	ChemBridge	C17H23N3O	285.40	285.40	FREE	DvS-CL	[5-(3-phenylpropyl)-5,6,7,8-tetrahydro-4H-pyrazolo[1,5-a][1,4]diazepin-2-yl]methanol		Not active	-1.06536	OCc1nn(CCCN(CCCc2ccccc2)C2)c2c1
79931298	NS1511-1	0015	1511-000015	13	I	I13	0.25umol	25ul	4	0.08	83.47	5	0	-3.41	ChemBridge	C19H24N4O3S	388.50	388.50	FREE	DvS-CL	N-{4-[(2-isobutyl-5,7-dihydro-6H-pyrrolo[3,4-d]pyrimidin-6-yl)carbonyl]phenyl}-N-methylmethanesulfonamide		Not active	-0.511657	CC(C)Cc1nc(CN(C2)C(c(cc3)ccc3N(C)S(C)(=O)=O)=O)c2cn1
32954224	NS1511-1	0015	1511-000015	14	I	I14	0.25umol	25ul	7	1.95	57.70	5	1	-3.81	ChemBridge	C24H28N4O2	404.50	404.50	FREE	DvS-CL	N-(2-{[4-(2-phenoxyethyl)piperazin-1-yl]methyl}quinolin-6-yl)acetamide		Not active	-0.33711	CC(Nc1cc2ccc(CN3CCN(CCOc4ccccc4)CC3)nc2cc1)=O
48012181	NS1511-1	0015	1511-000015	15	I	I15	0.25umol	25ul	7	1.65	68.45	4	1	-1.68	ChemBridge	C19H23N3O2	325.40	325.40	FREE	DvS-CL	4-[3-(2-pyridin-2-ylpyrrolidin-1-yl)propoxy]benzamide		Not active	-0.772597	NC(c(cc1)ccc1OCCCN(CCC1)C1c1ncccc1)=O
19366729	NS1511-1	0015	1511-000015	16	I	I16	0.25umol	25ul	4	1.78	32.78	3	0	-3.09	ChemBridge	C17H22F2N2O2	324.40	324.40	FREE	DvS-CL	1-[1-(2,3-difluoro-6-methoxybenzyl)piperidin-3-yl]pyrrolidin-2-one		Not active	-0.493918	COc(cc1)c(CN(CCC2)CC2N(CCC2)C2=O)c(F)c1F
81128717	NS1511-1	0015	1511-000015	17	I	I17	0.25umol	25ul	4	2.03	70.67	3	2	-3.23	ChemBridge	C16H12F2N4O	314.30	314.30	FREE	DvS-CL	N-(2,4-difluorobenzyl)-2-(1H-1,2,4-triazol-3-yl)benzamide		Not active	-0.164865	O=C(c(cccc1)c1-c1n[nH]cn1)NCc(ccc(F)c1)c1F
51846089	NS1511-1	0015	1511-000015	18	I	I18	0.25umol	25ul	3	2.83	66.48	3	1	-4.08	ChemBridge	C17H26N2O3S	338.50	338.50	FREE	DvS-CL	5-tert-butyl-2,3-dimethyl-N-(1-methyl-2-oxopyrrolidin-3-yl)benzenesulfonamide		Not active	-0.0628992	CC(C)(C)c1cc(S(NC(CCN2C)C2=O)(=O)=O)c(C)c(C)c1
77870292	NS1511-1	0015	1511-000015	19	I	I19	0.25umol	25ul	4	0.15	92.09	5	1	-3.74	ChemBridge	C23H27N3O5	425.50	425.50	FREE	DvS-CL	N-(3-{[4-(2-furoyl)-1,4-diazepan-1-yl]carbonyl}-2-methylphenyl)tetrahydrofuran-2-carboxamide		Not active	-0.0496288	Cc(c(NC(C1OCCC1)=O)ccc1)c1C(N(CCC1)CCN1C(c1ccco1)=O)=O
65185183	NS1511-1	0015	1511-000015	20	I	I20	0.25umol	25ul	5	1.51	89.08	5	1	-3.02	ChemBridge	C17H26N6O2	346.40	346.40	FREE	DvS-CL	3-(3,5-dimethyl-1H-pyrazol-1-yl)-N-[2-(5-isopropyl-1,2,4-oxadiazol-3-yl)ethyl]pyrrolidine-1-carboxamide		Not active	-0.408608	CC(C)c1nc(CCNC(N(CC2)CC2n2nc(C)cc2C)=O)no1
70701694	NS1511-1	0015	1511-000015	21	I	I21	0.25umol	25ul	4	0.86	40.62	4	0	-1.18	ChemBridge	C16H24N2O2S	308.40	308.40	FREE	DvS-CL	4-[(1-benzylpyrrolidin-2-yl)methyl]thiomorpholine 1,1-dioxide		Not active	-1.04234	O=S1(CCN(C[C@@H]2N(Cc3ccccc3)CCC2)CC1)=O
45517620	NS1511-1	0015	1511-000015	22	I	I22	0.25umol	25ul	2	1.34	49.85	3	0	-3.15	ChemBridge	C19H23F3N2O3	384.40	384.40	FREE	DvS-CL	1-(tetrahydro-2H-pyran-4-ylcarbonyl)-4-[3-(trifluoromethyl)benzoyl]-1,4-diazepane		Not active	0.503938	O=C(C1CCOCC1)N(CCC1)CCN1C(c1cccc(C(F)(F)F)c1)=O
32608791	NS1511-1	0015	1511-000015	03	J	J03	0.25umol	25ul	4	3.02	80.90	3	2	-4.09	ChemBridge	C16H20N4OS	316.40	316.40	FREE	DvS-CL	rac-(1R,6R)-6-[(5-ethyl-6-methylthieno[2,3-d]pyrimidin-4-yl)amino]cyclohex-3-ene-1-carboxamide		Not active	-1.08459	CCc1c(C)sc2ncnc(N[C@@H](CC=CC3)[C@H]3C(N)=O)c12
55225831	NS1511-1	0015	1511-000015	04	J	J04	0.25umol	25ul	5	1.41	92.51	5	1	-3.16	ChemBridge	C18H23N3O4S	377.50	377.50	FREE	DvS-CL	N-{[1-(ethylsulfonyl)piperidin-3-yl]methyl}-5-phenylisoxazole-4-carboxamide		Not active	-1.66429	CCS(N1CC(CNC(c2c(-c3ccccc3)onc2)=O)CCC1)(=O)=O
15887716	NS1511-1	0015	1511-000015	05	J	J05	0.25umol	25ul	4	1.15	72.96	3	1	-2.98	ChemBridge	C21H28N4O3	384.50	384.50	FREE	DvS-CL	N-(1-benzyl-5-oxopyrrolidin-3-yl)-4-cyclopentyl-3-oxopiperazine-1-carboxamide		Not active	0.218624	O=C(NC(C1)CN(Cc2ccccc2)C1=O)N(CCN1C2CCCC2)CC1=O
67566031	NS1511-1	0015	1511-000015	06	J	J06	0.25umol	25ul	5	0.46	81.81	4	1	-2.15	ChemBridge	C19H21N5O2	351.40	351.40	FREE	DvS-CL	N-[2-(4,5-dimethyl-1H-imidazol-1-yl)ethyl]-3-(1-methyl-6-oxo-1,6-dihydropyridazin-3-yl)benzamide		Not active	0.990206	Cc1c(C)ncn1CCNC(c1cccc(C(C=C2)=NN(C)C2=O)c1)=O
73433684	NS1511-1	0015	1511-000015	07	J	J07	0.25umol	25ul	3	2.81	42.43	3	0	-4.21	ChemBridge	C23H22N2O2	358.40	358.40	FREE	DvS-CL	4-[(2-methyl-4-phenylpyridin-3-yl)carbonyl]-2-phenylmorpholine		Not active	-0.188156	Cc1nccc(-c2ccccc2)c1C(N1CC(c2ccccc2)OCC1)=O
53300371	NS1511-1	0015	1511-000015	08	J	J08	0.25umol	25ul	6	2.15	84.22	5	0	-3.97	ChemBridge	C21H34N6O2	402.50	402.50	FREE	DvS-CL	7-(2-cyclohexylethyl)-2-[3-(5-methyl-1H-tetrazol-1-yl)propanoyl]-2,7-diazaspiro[4.5]decan-6-one		Not active	0.804419	Cc1nnnn1CCC(N(CC1)CC1(CCCN1CCC2CCCCC2)C1=O)=O
59308903	NS1511-1	0015	1511-000015	09	J	J09	0.25umol	25ul	3	3.77	39.93	3	0	-5.25	ChemBridge	C21H26ClN3O2	387.90	387.90	FREE	DvS-CL	1-[1-(3-chloro-4-methylphenyl)piperidin-4-yl]-4-(2-furoyl)piperazine		Not active	-1.07931	Cc(ccc(N(CC1)CCC1N(CC1)CCN1C(c1ccco1)=O)c1)c1Cl
15060353	NS1511-1	0015	1511-000015	10	J	J10	0.25umol	25ul	5	1.08	82.37	6	0	-2.89	ChemBridge	C20H21N5O3	379.40	379.40	FREE	DvS-CL	1-(4-{[3-(2,3-dimethoxyphenyl)pyrrolidin-1-yl]carbonyl}phenyl)-1H-tetrazole		Not active	0.608206	COc1cccc(C(CC2)CN2C(c(cc2)ccc2-n2nnnc2)=O)c1OC
18569931	NS1511-1	0015	1511-000015	11	J	J11	0.25umol	25ul	6	1.23	40.62	2	0	-2.43	ChemBridge	C15H26N2O2S	298.50	298.50	FREE	DvS-CL	1-(2-{1-[3-(methylthio)propanoyl]piperidin-2-yl}ethyl)pyrrolidin-2-one		Not active	-1.22515	CSCCC(N1C(CCN(CCC2)C2=O)CCCC1)=O
73717168	NS1511-1	0015	1511-000015	12	J	J12	0.25umol	25ul	7	0.60	68.46	5	0	-0.92	ChemBridge	C19H25N3O3	343.40	343.40	FREE	DvS-CL	3-(3,5-dimethylisoxazol-4-yl)-N-(pyridin-2-ylmethyl)-N-(tetrahydrofuran-2-ylmethyl)propanamide		Not active	-0.352276	Cc1noc(C)c1CCC(N(CC1OCCC1)Cc1ncccc1)=O
33253096	NS1511-1	0015	1511-000015	13	J	J13	0.25umol	25ul	6	1.84	81.51	5	1	-3.74	ChemBridge	C22H25N5O3	407.50	407.50	FREE	DvS-CL	N-(2,4-dimethoxyphenyl)-2-[3-(3,5-dimethyl-1H-pyrazol-1-yl)azetidin-1-yl]nicotinamide		Not active	0.618091	Cc1cc(C)nn1C(C1)CN1c(nccc1)c1C(Nc(ccc(OC)c1)c1OC)=O
78038427	NS1511-1	0015	1511-000015	14	J	J14	0.25umol	25ul	7	0.72	95.07	6	1	-2.43	ChemBridge	C16H17N5O3S	359.40	359.40	FREE	DvS-CL	N-{[5-(3-methoxyphenyl)isoxazol-3-yl]methyl}-2-[(4-methyl-4H-1,2,4-triazol-3-yl)thio]acetamide		Not active	-0.378682	Cn1c(SCC(NCc2noc(-c3cc(OC)ccc3)c2)=O)nnc1
51381314	NS1511-1	0015	1511-000015	15	J	J15	0.25umol	25ul	6	0.05	72.12	5	0	-3.05	ChemBridge	C17H18N4O2S	342.40	342.40	FREE	DvS-CL	N-methyl-3-(4-methyl-1,3-thiazol-5-yl)-N-[(3-pyridin-2-ylisoxazol-5-yl)methyl]propanamide		Not active	-0.567989	Cc1c(CCC(N(C)Cc2cc(-c3ncccc3)no2)=O)scn1
10855380	NS1511-1	0015	1511-000015	16	J	J16	0.25umol	25ul	6	2.74	61.44	3	2	-4.06	ChemBridge	C20H31N3O2	345.50	345.50	FREE	DvS-CL	4-({2-[cyclohexyl(methyl)amino]propanoyl}amino)-N-isopropylbenzamide		Not active	-0.257894	CC(C)NC(c(cc1)ccc1NC(C(C)N(C)C1CCCCC1)=O)=O
88494139	NS1511-1	0015	1511-000015	17	J	J17	0.25umol	25ul	7	1.57	75.71	5	1	-3.38	ChemBridge	C17H25ClN2O4S	388.90	388.90	FREE	DvS-CL	3-chloro-5-methoxy-N-({1-[2-(methylsulfonyl)ethyl]piperidin-4-yl}methyl)benzamide		Not active	-0.265477	COc1cc(C(NCC2CCN(CCS(C)(=O)=O)CC2)=O)cc(Cl)c1
55103113	NS1511-1	0015	1511-000015	18	J	J18	0.25umol	25ul	7	1.87	63.17	5	1	-2.18	ChemBridge	C18H25N5O	327.40	327.40	FREE	DvS-CL	N-propyl-5-{[4-(pyridin-4-yloxy)piperidin-1-yl]methyl}pyrimidin-2-amine		Not active	-0.147938	CCCNc1ncc(CN(CC2)CCC2Oc2ccncc2)cn1
77565192	NS1511-1	0015	1511-000015	19	J	J19	0.25umol	25ul	5	1.73	57.70	4	1	-2.25	ChemBridge	C23H30N4O2	394.50	394.50	FREE	DvS-CL	N-[1-(3-methylphenyl)piperidin-4-yl]-2-morpholin-4-yl-2-pyridin-3-ylacetamide		Not active	-0.463721	Cc1cccc(N(CC2)CCC2NC(C(c2cnccc2)N2CCOCC2)=O)c1
15692722	NS1511-1	0015	1511-000015	20	J	J20	0.25umol	25ul	4	2.39	34.17	5	0	-2.92	ChemBridge	C22H28N2O3	368.50	368.50	FREE	DvS-CL	(2S)-1-[(8-methoxy-3,4-dihydro-2H-1,5-benzodioxepin-7-yl)methyl]-4-methyl-2-phenylpiperazine		Not active	-1.11208	CN1C[C@H](c2ccccc2)N(Cc(c(OC)c2)cc3c2OCCCO3)CC1
70321691	NS1511-1	0015	1511-000015	21	J	J21	0.25umol	25ul	6	1.06	95.07	6	1	-2.59	ChemBridge	C17H19N5O3	341.40	341.40	FREE	DvS-CL	3-(3,5-dimethylisoxazol-4-yl)-N-[2-methoxy-5-(4H-1,2,4-triazol-4-yl)phenyl]propanamide		Not active	-1.23517	Cc1noc(C)c1CCC(Nc(cc(cc1)-n2cnnc2)c1OC)=O
90422731	NS1511-1	0015	1511-000015	22	J	J22	0.25umol	25ul	6	1.80	59.81	3	1	-3.12	ChemBridge	C17H18N4OS	326.40	326.40	FREE	DvS-CL	3-(1-methyl-1H-pyrazol-5-yl)-N-[(4-phenyl-1,3-thiazol-2-yl)methyl]propanamide		Not active	-0.943217	Cn1nccc1CCC(NCc1nc(-c2ccccc2)cs1)=O
82415665	NS1511-1	0015	1511-000015	03	K	K03	0.25umol	25ul	6	0.68	55.89	4	1	-2.60	ChemBridge	C22H34N4O2	386.50	386.50	FREE	DvS-CL	4-(4-methylpiperazin-1-yl)-N-[2-methyl-4-(pyrrolidin-1-ylcarbonyl)phenyl]pentanamide		Not active	0.647341	CC(CCC(Nc(cc1)c(C)cc1C(N1CCCC1)=O)=O)N1CCN(C)CC1
20953906	NS1511-1	0015	1511-000015	04	K	K04	0.25umol	25ul	5	0.11	59.11	4	1	-1.65	ChemBridge	C12H16ClN5O	281.70	281.70	FREE	DvS-CL	2-[5-[2-(4-chloro-1H-pyrazol-1-yl)ethyl]-5,6-dihydropyrrolo[3,4-c]pyrazol-1(4H)-yl]ethanol		Not active	0.671309	OCCn1ncc2c1CN(CCn1ncc(Cl)c1)C2
55377430	NS1511-1	0015	1511-000015	05	K	K05	0.25umol	25ul	6	0.32	60.13	3	0	-3.19	ChemBridge	C18H26N4O2	330.40	330.40	FREE	DvS-CL	6-isopropyl-N,1-dimethyl-N-[3-(1-methyl-1H-imidazol-2-yl)propyl]-2-oxo-1,2-dihydropyridine-3-carboxamide		Not active	0.31585	CC(C)C(N1C)=CC=C(C(N(C)CCCc2nccn2C)=O)C1=O
57232511	NS1511-1	0015	1511-000015	06	K	K06	0.25umol	25ul	2	1.15	71.11	4	1	-1.51	ChemBridge	C21H20N4O2	360.40	360.40	FREE	DvS-CL	5-(3,4-dihydro-2H-chromen-6-ylcarbonyl)-4-pyridin-3-yl-4,5,6,7-tetrahydro-1H-imidazo[4,5-c]pyridine		Not active	1.27742	O=C(c(cc1)cc2c1OCCC2)N(CCc1c2nc[nH]1)C2c1cnccc1
46109331	NS1511-1	0015	1511-000015	07	K	K07	0.25umol	25ul	6	1.62	71.26	4	1	-3.21	ChemBridge	C19H25FN4O2	360.40	360.40	FREE	DvS-CL	3-(3,5-dimethylisoxazol-4-yl)-N-{[1-(3-fluoropyridin-4-yl)piperidin-4-yl]methyl}propanamide		Not active	-0.75039	Cc1noc(C)c1CCC(NCC(CC1)CCN1c(ccnc1)c1F)=O
30747323	NS1511-1	0015	1511-000015	08	K	K08	0.25umol	25ul	5	1.74	69.95	3	1	-3.48	ChemBridge	C21H29N5O2	383.50	383.50	FREE	DvS-CL	N-[(1-cyclopentyl-5-oxopyrrolidin-3-yl)methyl]-N-methyl-N'-[(7-methylimidazo[1,2-a]pyridin-2-yl)methyl]urea		Not active	0.0459726	Cc1cc2nc(CNC(N(C)CC(C3)CN(C4CCCC4)C3=O)=O)cn2cc1
67395830	NS1511-1	0015	1511-000015	09	K	K09	0.25umol	25ul	5	-0.70	80.32	4	2	-2.23	ChemBridge	C17H23N3O3	317.40	317.40	FREE	DvS-CL	2-oxo-N-[2-(pyridin-3-ylamino)ethyl]-1-oxaspiro[4.5]decane-4-carboxamide		Not active	-0.290257	O=C(C(C1)C2(CCCCC2)OC1=O)NCCNc1cnccc1
51601539	NS1511-1	0015	1511-000015	10	K	K10	0.25umol	25ul	7	3.15	72.95	4	1	-4.65	ChemBridge	C22H26N4O2	378.50	378.50	FREE	DvS-CL	N-[(4-cyclohexyl-4H-1,2,4-triazol-3-yl)methyl]-3-(2-furyl)-3-phenylpropanamide		Not active	0.584644	O=C(CC(c1ccco1)c1ccccc1)NCc1nncn1C1CCCCC1
77311826	NS1511-1	0015	1511-000015	11	K	K11	0.25umol	25ul	5	2.52	76.30	5	0	-3.76	ChemBridge	C13H16ClN3O3S	329.80	329.80	FREE	DvS-CL	1-(3-chlorophenyl)-N-[(5-ethyl-1,3,4-oxadiazol-2-yl)methyl]-N-methylmethanesulfonamide		Not active	-0.367442	CCc1nnc(CN(C)S(Cc2cccc(Cl)c2)(=O)=O)o1
57017287	NS1511-1	0015	1511-000015	12	K	K12	0.25umol	25ul	5	1.57	67.15	3	2	-2.80	ChemBridge	C18H19N3O2	309.40	309.40	FREE	DvS-CL	N-[(1S)-1-benzyl-2-hydroxyethyl]-1-methyl-1H-benzimidazole-5-carboxamide		Not active	0.501636	Cn1c(ccc(C(N[C@@H](Cc2ccccc2)CO)=O)c2)c2nc1
67205974	NS1511-1	0015	1511-000015	13	K	K13	0.25umol	25ul	5	2.46	56.59	4	0	-3.95	ChemBridge	C18H22ClN3O3	363.80	363.80	FREE	DvS-CL	4-[(4-chloro-2-methylphenoxy)acetyl]-2-(1H-pyrazol-1-ylmethyl)-1,4-oxazepane		Not active	0.0592431	Cc(cc(cc1)Cl)c1OCC(N1CC(Cn2nccc2)OCCC1)=O
43393838	NS1511-1	0015	1511-000015	14	K	K14	0.25umol	25ul	6	2.38	53.05	6	0	-1.73	ChemBridge	C22H28N2O4	384.50	384.50	FREE	DvS-CL	2-[({1-[(8-methoxy-3,4-dihydro-2H-1,5-benzodioxepin-7-yl)methyl]piperidin-3-yl}oxy)methyl]pyridine		Not active	-0.640705	COc(c(CN(CCC1)CC1OCc1ncccc1)c1)cc2c1OCCCO2
46458096	NS1511-1	0015	1511-000015	15	K	K15	0.25umol	25ul	6	-0.22	76.66	4	2	-2.56	ChemBridge	C16H22N2O4	306.40	306.40	FREE	DvS-CL	2-methoxy-N-{4-[(tetrahydro-2H-pyran-3-ylacetyl)amino]phenyl}acetamide		Not active	-1.37491	COCC(Nc(cc1)ccc1NC(CC1COCCC1)=O)=O
54345802	NS1511-1	0015	1511-000015	16	K	K16	0.25umol	25ul	7	2.66	65.72	5	0	-4.23	ChemBridge	C17H17Cl2N5O	378.30	378.30	FREE	DvS-CL	2-{2-[1-(2,5-dichlorophenyl)-3-(2-methoxyethyl)-1H-1,2,4-triazol-5-yl]ethyl}pyrazine		Not active	-0.804555	COCCc(nc1CCc2nccnc2)nn1-c(cc(cc1)Cl)c1Cl
94177568	NS1511-1	0015	1511-000015	17	K	K17	0.25umol	25ul	4	3.61	63.99	3	1	-4.73	ChemBridge	C17H25N3O2S	335.50	335.50	FREE	DvS-CL	N-[2-(4,5-dimethyl-1H-imidazol-1-yl)ethyl]-2,3,5,6-tetramethylbenzenesulfonamide		Not active	-0.652351	Cc1c(C)ncn1CCNS(c1c(C)c(C)cc(C)c1C)(=O)=O
45828273	NS1511-1	0015	1511-000015	18	K	K18	0.25umol	25ul	5	0.88	72.63	3	1	-2.52	ChemBridge	C21H24N2O3	352.40	352.40	FREE	DvS-CL	N~4~'-methyl-N~4~'-(tetrahydro-2H-pyran-2-ylmethyl)biphenyl-2,4'-dicarboxamide		Not active	-0.762983	CN(CC1OCCCC1)C(c(cc1)ccc1-c(cccc1)c1C(N)=O)=O
21951486	NS1511-1	0015	1511-000015	19	K	K19	0.25umol	25ul	3	0.69	92.09	5	1	-2.69	ChemBridge	C21H23N3O5	397.40	397.40	FREE	DvS-CL	4-{[4-(2-furoyl)-1,4-diazepan-1-yl]carbonyl}-8-methoxy-3,4-dihydroquinolin-2(1H)-one		Not active	0.00385926	COc(cccc1C(C2)C(N(CCC3)CCN3C(c3ccco3)=O)=O)c1NC2=O
72906663	NS1511-1	0015	1511-000015	20	K	K20	0.25umol	25ul	3	2.72	49.33	3	0	-3.89	ChemBridge	C19H24N4O	324.40	324.40	FREE	DvS-CL	6-(3,3-dimethyl-4-phenylpyrrolidin-1-yl)-N,N-dimethylpyrazine-2-carboxamide		Not active	-1.11722	CC(C)(CN(C1)c2cncc(C(N(C)C)=O)n2)C1c1ccccc1
73539145	NS1511-1	0015	1511-000015	21	K	K21	0.25umol	25ul	7	1.39	68.46	5	0	-3.08	ChemBridge	C19H19N3O3S	369.40	369.40	FREE	DvS-CL	2-[(3-methoxyphenyl)thio]-N-methyl-N-[(3-pyridin-2-ylisoxazol-5-yl)methyl]acetamide		Not active	-1.07728	CN(Cc1cc(-c2ncccc2)no1)C(CSc1cc(OC)ccc1)=O
59070405	NS1511-1	0015	1511-000015	22	K	K22	0.25umol	25ul	4	0.80	71.97	5	0	-2.68	ChemBridge	C21H25N3O4	383.50	383.50	FREE	DvS-CL	1-(2,4-dimethoxybenzoyl)-4-[(6-methylpyridin-3-yl)carbonyl]-1,4-diazepane		Not active	0.0785431	Cc(cc1)ncc1C(N(CCC1)CCN1C(c(ccc(OC)c1)c1OC)=O)=O
81215333	NS1511-1	0015	1511-000015	03	L	L03	0.25umol	25ul	7	2.58	70.95	6	1	-3.01	ChemBridge	C19H26N4O3	358.40	358.40	FREE	DvS-CL	(2-ethoxy-5-{[4-(4-methoxypyrimidin-2-yl)piperazin-1-yl]methyl}phenyl)methanol		Not active	0.352818	CCOc1c(CO)cc(CN(CC2)CCN2c2nc(OC)ccn2)cc1
13425418	NS1511-1	0015	1511-000015	04	L	L04	0.25umol	25ul	5	2.96	31.50	3	1	-3.07	ChemBridge	C17H24ClN3O	321.90	321.90	FREE	DvS-CL	N-[(7-chloro-3-methyl-1H-indol-2-yl)methyl]-N-methyl-2-morpholin-4-ylethanamine		Not active	0.957029	Cc(c1ccc2)c(CN(C)CCN3CCOCC3)[nH]c1c2Cl
21761400	NS1511-1	0015	1511-000015	05	L	L05	0.25umol	25ul	6	3.43	39.52	4	0	-3.88	ChemBridge	C20H28ClN3O2	377.90	377.90	FREE	DvS-CL	1-(2-chloro-4-isopropoxy-5-methoxybenzyl)-4-(1-methyl-1H-imidazol-2-yl)piperidine		Not active	0.42418	CC(C)Oc1cc(Cl)c(CN(CC2)CCC2c2nccn2C)cc1OC
53303809	NS1511-1	0015	1511-000015	06	L	L06	0.25umol	25ul	6	1.65	94.12	6	0	-3.59	ChemBridge	C22H27N5O3	409.50	409.50	FREE	DvS-CL	3-{4-[4-(3-isopropyl-1,2,4-oxadiazol-5-yl)piperidin-1-yl]-4-oxobutyl}quinazolin-4(3H)-one		Not active	1.61622	CC(C)c1noc(C(CC2)CCN2C(CCCN(C=Nc2c3cccc2)C3=O)=O)n1
42904211	NS1511-1	0015	1511-000015	07	L	L07	0.25umol	25ul	7	2.57	48.00	4	0	-3.81	ChemBridge	C19H25NO4	331.40	331.40	FREE	DvS-CL	N-ethyl-4-methoxy-3-(prop-2-yn-1-yloxy)-N-(tetrahydro-2H-pyran-2-ylmethyl)benzamide		Not active	-0.0211921	CCN(CC1OCCCC1)C(c(cc1)cc(OCC#C)c1OC)=O
57669184	NS1511-1	0015	1511-000015	08	L	L08	0.25umol	25ul	5	2.01	65.38	4	1	-3.22	ChemBridge	C17H21N3O3	315.40	315.40	FREE	DvS-CL	3-methyl-N-[3-(1-methyl-1H-benzimidazol-2-yl)propyl]-5,6-dihydro-1,4-dioxine-2-carboxamide		Not active	0.871449	CC1=C(C(NCCCc2nc(cccc3)c3n2C)=O)OCCO1
54986572	NS1511-1	0015	1511-000015	09	L	L09	0.25umol	25ul	6	2.99	47.48	5	0	-3.53	ChemBridge	C21H23N3O2S	381.50	381.50	FREE	DvS-CL	5-{[3-(2,3-dimethoxyphenyl)pyrrolidin-1-yl]methyl}-2-(2-thienyl)pyrimidine		Not active	-0.784514	COc1cccc(C2CN(Cc3cnc(-c4cccs4)nc3)CC2)c1OC
68916221	NS1511-1	0015	1511-000015	10	L	L10	0.25umol	25ul	6	2.42	44.81	4	1	-3.89	ChemBridge	C21H33N3O2	359.50	359.50	FREE	DvS-CL	N-[trans-1-isopropyl-4-methoxypyrrolidin-3-yl]-2-(4-phenylpiperidin-1-yl)acetamide		Not active	0.795482	CC(C)N(C[C@@H]1NC(CN(CC2)CCC2c2ccccc2)=O)C[C@@H]1OC
64655260	NS1511-1	0015	1511-000015	11	L	L11	0.25umol	25ul	6	0.06	76.80	5	0	-2.96	ChemBridge	C15H16N6OS	328.40	328.40	FREE	DvS-CL	N-ethyl-N-[2-(1H-pyrazol-1-yl)ethyl]-2-pyrimidin-2-yl-1,3-thiazole-4-carboxamide		Not active	-0.931166	CCN(CCn1nccc1)C(c1csc(-c2ncccn2)n1)=O
58341074	NS1511-1	0015	1511-000015	12	L	L12	0.25umol	25ul	6	-0.35	86.03	6	0	-1.57	ChemBridge	C19H20N6O2	364.40	364.40	FREE	DvS-CL	N-(pyridin-2-ylmethyl)-N-(tetrahydrofuran-2-ylmethyl)-4-(1H-tetrazol-1-yl)benzamide		Not active	0.105825	O=C(c(cc1)ccc1-n1nnnc1)N(CC1OCCC1)Cc1ncccc1
44114376	NS1511-1	0015	1511-000015	13	L	L13	0.25umol	25ul	6	1.76	55.32	4	0	-3.28	ChemBridge	C20H20FN3O2	353.40	353.40	FREE	DvS-CL	N-(3-fluorobenzyl)-N-(2-methoxy-1-methylethyl)quinoxaline-6-carboxamide		Not active	-0.515855	CC(COC)N(Cc1cccc(F)c1)C(c1cc2nccnc2cc1)=O
84396637	NS1511-1	0015	1511-000015	14	L	L14	0.25umol	25ul	3	-0.56	89.95	4	2	-2.62	ChemBridge	C16H25N3O4S	355.50	355.50	FREE	DvS-CL	N'-[(3R*,4R*)-1-(2-ethylbenzoyl)-3-hydroxypiperidin-4-yl]-N,N-dimethylsulfamide		Not active	-0.578957	CCc(cccc1)c1C(N(CC[C@@H]1NS(N(C)C)(=O)=O)C[C@@H]1O)=O
32218564	NS1511-1	0015	1511-000015	15	L	L15	0.25umol	25ul	6	1.30	75.02	4	1	-2.93	ChemBridge	C21H20N4O2	360.40	360.40	FREE	DvS-CL	3-(1H-indol-3-yl)-N-methyl-N-[(3-pyridin-2-ylisoxazol-5-yl)methyl]propanamide		Not active	-1.11844	CN(Cc1cc(-c2ncccc2)no1)C(CCc1c[nH]c2c1cccc2)=O
95753702	NS1511-1	0015	1511-000015	16	L	L16	0.25umol	25ul	5	1.43	63.42	5	1	-1.91	ChemBridge	C19H26N4O2	342.40	342.40	FREE	DvS-CL	1-(3-methylphenyl)-N-{[5-(tetrahydrofuran-2-yl)-1,2,4-oxadiazol-3-yl]methyl}piperidin-4-amine		Not active	-0.697985	Cc1cccc(N(CC2)CCC2NCc2noc(C3OCCC3)n2)c1
85750167	NS1511-1	0015	1511-000015	17	L	L17	0.25umol	25ul	5	0.68	60.25	4	0	-2.07	ChemBridge	C17H22N4O2	314.40	314.40	FREE	DvS-CL	3-propoxy-1-[2-(4H-1,2,4-triazol-4-yl)benzoyl]piperidine		Not active	0.0742739	CCCOC(CCC1)CN1C(c(cccc1)c1-n1cnnc1)=O
33348427	NS1511-1	0015	1511-000015	18	L	L18	0.25umol	25ul	7	2.28	42.43	3	0	-2.31	ChemBridge	C21H26N2O2	338.50	338.50	FREE	DvS-CL	N-(3-methylbenzyl)-3-pyridin-4-yl-N-(tetrahydrofuran-2-ylmethyl)propanamide		Not active	-0.49798	Cc1cccc(CN(CC2OCCC2)C(CCc2ccncc2)=O)c1
50289211	NS1511-1	0015	1511-000015	19	L	L19	0.25umol	25ul	6	2.06	64.74	3	1	-3.22	ChemBridge	C14H20ClN5O	309.80	309.80	FREE	DvS-CL	2-(4-chloro-3,5-dimethyl-1H-pyrazol-1-yl)-N-[(1-propyl-1H-imidazol-2-yl)methyl]acetamide		Not active	0.710849	CCCn1c(CNC(Cn2nc(C)c(Cl)c2C)=O)ncc1
87056821	NS1511-1	0015	1511-000015	20	L	L20	0.25umol	25ul	5	3.02	54.29	4	1	-2.98	ChemBridge	C17H25N3O2	303.40	303.40	FREE	DvS-CL	(2,2-dimethyltetrahydro-2H-pyran-4-yl)ethyl{[5-(1H-pyrazol-3-yl)-2-furyl]methyl}amine		Not active	-0.574353	CCN(Cc1ccc(-c2n[nH]cc2)o1)C1CC(C)(C)OCC1
10803540	NS1511-1	0015	1511-000015	21	L	L21	0.25umol	25ul	5	1.76	64.80	5	0	-3.46	ChemBridge	C22H22N2O4	378.40	378.40	FREE	DvS-CL	5-(4-{[3-(2,3-dimethoxyphenyl)pyrrolidin-1-yl]carbonyl}phenyl)-1,3-oxazole		Not active	1.1806	COc1cccc(C(CC2)CN2C(c(cc2)ccc2-c2cnco2)=O)c1OC
71219660	NS1511-1	0015	1511-000015	22	L	L22	0.25umol	25ul	3	3.53	45.23	2	1	-3.36	ChemBridge	C21H25N3O	335.50	335.50	FREE	DvS-CL	N-[(1S)-2,3-dihydro-1H-inden-1-yl]-4-(pyridin-3-ylmethyl)piperidine-1-carboxamide		Not active	-1.67894	O=C(N[C@@H](CC1)c2c1cccc2)N1CCC(Cc2cnccc2)CC1
26861235	NS1511-1	0015	1511-000015	03	M	M03	0.25umol	25ul	6	2.44	55.81	3	2	-3.80	ChemBridge	C20H31N3O2	345.50	345.50	FREE	DvS-CL	4-(cyclopropylmethyl)-N-(2,3-dimethylbenzyl)-3-(2-hydroxyethyl)piperazine-1-carboxamide		Not active	2.61326	Cc1cccc(CNC(N2CC(CCO)N(CC3CC3)CC2)=O)c1C
41539223	NS1511-1	0015	1511-000015	04	M	M04	0.25umol	25ul	5	-0.82	97.62	5	2	-2.39	ChemBridge	C18H19N5O3	353.40	353.40	FREE	DvS-CL	N-{4-[(methoxyacetyl)amino]-3-methylphenyl}-6-methylpyrazolo[1,5-a]pyrimidine-3-carboxamide		Not active	2.9698	Cc1cn2ncc(C(Nc(cc3)cc(C)c3NC(COC)=O)=O)c2nc1
48178354	NS1511-1	0015	1511-000015	05	M	M05	0.25umol	25ul	5	0.89	88.77	6	0	-3.13	ChemBridge	C24H26N4O4	434.50	434.50	FREE	DvS-CL	rac-(3aR,6S,7R,7aS)-2-cyclopentyl-N-methyl-1-oxo-N-[(3-pyridin-2-ylisoxazol-5-yl)methyl]-1,2,3,6,7,7a-hexahydro-3a,6-epoxyisoindole-7-carboxamide		Not active	2.23952	CN(Cc1cc(-c2ncccc2)no1)C([C@H]([C@@H]1C(N(C2)C3CCCC3)=O)[C@H]3O[C@]12C=C3)=O
86777441	NS1511-1	0015	1511-000015	06	M	M06	0.25umol	25ul	5	0.54	87.74	4	2	-1.79	ChemBridge	C14H17N3O4	291.30	291.30	FREE	DvS-CL	2-ethoxy-N-[2-(4-methyl-2,5-dioxoimidazolidin-1-yl)phenyl]acetamide		Not active	4.41385	CCOCC(Nc(cccc1)c1N(C(C(C)N1)=O)C1=O)=O
14780622	NS1511-1	0015	1511-000015	07	M	M07	0.25umol	25ul	5	2.03	58.12	4	1	-2.07	ChemBridge	C20H22N4O	334.40	334.40	FREE	DvS-CL	N-[2-({methyl[(3-methylpyridin-4-yl)methyl]amino}methyl)quinolin-6-yl]acetamide		Not active	-0.693381	CC(Nc1cc2ccc(CN(C)Cc3c(C)cncc3)nc2cc1)=O
28298444	NS1511-1	0015	1511-000015	08	M	M08	0.25umol	25ul	6	1.59	88.32	3	2	-3.38	ChemBridge	C20H23ClN4O2	386.90	386.90	FREE	DvS-CL	2-[4-({[(3-chlorophenyl)acetyl]amino}methyl)piperidin-1-yl]nicotinamide		Not active	-0.259789	NC(c1cccnc1N1CCC(CNC(Cc2cccc(Cl)c2)=O)CC1)=O
12709166	NS1511-1	0015	1511-000015	09	M	M09	0.25umol	25ul	7	1.68	70.59	5	1	-2.05	ChemBridge	C16H24N6S	332.50	332.50	FREE	DvS-CL	2-(butylthio)-5-{[4-(4H-1,2,4-triazol-3-yl)piperidin-1-yl]methyl}pyrimidine		Not active	0.175156	CCCCSc1ncc(CN(CC2)CCC2c2nnc[nH]2)cn1
26908592	NS1511-1	0015	1511-000015	10	M	M10	0.25umol	25ul	3	0.82	67.67	4	0	-2.63	ChemBridge	C18H22N4O3S	374.50	374.50	FREE	DvS-CL	4-(1H-pyrrol-1-ylacetyl)-9-(1,3-thiazol-4-ylcarbonyl)-1-oxa-4,9-diazaspiro[5.5]undecane		Not active	1.04749	O=C(Cn1cccc1)N1CC(CC2)(CCN2C(c2cscn2)=O)OCC1
62728886	NS1511-1	0015	1511-000015	11	M	M11	0.25umol	25ul	4	2.54	64.43	4	0	-3.81	ChemBridge	C16H21N3O3S	335.40	335.40	FREE	DvS-CL	N-(2,3-dihydro-1-benzofuran-2-ylmethyl)-1-ethyl-N,3-dimethyl-1H-pyrazole-4-sulfonamide		Not active	-0.292424	CCn1nc(C)c(S(N(C)CC(C2)Oc3c2cccc3)(=O)=O)c1
28267884	NS1511-1	0015	1511-000015	12	M	M12	0.25umol	25ul	4	2.56	45.23	2	1	-3.75	ChemBridge	C20H25N3O	323.40	323.40	FREE	DvS-CL	N-{[6-(3,3-dimethyl-4-phenylpyrrolidin-1-yl)pyridin-3-yl]methyl}acetamide		Not active	0.408337	CC(C)(CN(C1)c2ncc(CNC(C)=O)cc2)C1c1ccccc1
41313970	NS1511-1	0015	1511-000015	13	M	M13	0.25umol	25ul	6	2.35	60.25	4	0	-3.70	ChemBridge	C19H26N4O2	342.40	342.40	FREE	DvS-CL	1-[(2-sec-butylphenoxy)acetyl]-4-(4H-1,2,4-triazol-4-yl)piperidine		Not active	0.254914	CCC(C)c(cccc1)c1OCC(N(CC1)CCC1n1cnnc1)=O
59845406	NS1511-1	0015	1511-000015	14	M	M14	0.25umol	25ul	5	1.95	45.23	2	1	-3.12	ChemBridge	C19H23N3O	309.40	309.40	FREE	DvS-CL	2-phenyl-N-[(1-pyridin-4-ylpiperidin-4-yl)methyl]acetamide		Not active	-0.507865	O=C(Cc1ccccc1)NCC(CC1)CCN1c1ccncc1
16859757	NS1511-1	0015	1511-000015	15	M	M15	0.25umol	25ul	4	2.74	38.77	3	0	-3.65	ChemBridge	C17H23NO3	289.40	289.40	FREE	DvS-CL	rac-(1R,5S)-3-[(2,5-dimethoxyphenyl)acetyl]-3-azabicyclo[3.2.1]octane		Not active	-0.859668	COc(cc1)cc(CC(N2C[C@@H](CC3)C[C@@H]3C2)=O)c1OC
63948678	NS1511-1	0015	1511-000015	16	M	M16	0.25umol	25ul	5	1.66	76.19	4	1	-3.22	ChemBridge	C19H27N5O2	357.50	357.50	FREE	DvS-CL	N-({1-[(3,5-dimethyl-1H-pyrazol-1-yl)methyl]cyclopropyl}methyl)-2-(5-methylisoxazol-3-yl)pyrrolidine-1-carboxamide		Not active	0.0110361	Cc1cc(C)nn1CC1(CNC(N(CCC2)C2c2noc(C)c2)=O)CC1
73554601	NS1511-1	0015	1511-000015	17	M	M17	0.25umol	25ul	6	2.70	59.98	5	0	-3.06	ChemBridge	C20H25N5O	351.50	351.50	FREE	DvS-CL	3-{3-isobutyl-5-[5-(pyrrolidin-1-ylmethyl)-2-furyl]-1H-1,2,4-triazol-1-yl}pyridine		Not active	0.124377	CC(C)Cc(nc1-c2ccc(CN3CCCC3)o2)nn1-c1cnccc1
92733175	NS1511-1	0015	1511-000015	18	M	M18	0.25umol	25ul	5	1.75	62.30	3	1	-3.36	ChemBridge	C18H18F3N3O2	365.40	365.40	FREE	DvS-CL	N,N-dimethyl-6-(3-{[(2,2,2-trifluoro-1-methylethyl)amino]carbonyl}phenyl)pyridine-2-carboxamide		Not active	0.925749	CC(C(F)(F)F)NC(c1cc(-c2nc(C(N(C)C)=O)ccc2)ccc1)=O
70726885	NS1511-1	0015	1511-000015	19	M	M19	0.25umol	25ul	5	1.51	73.22	4	1	-3.13	ChemBridge	C14H17ClFN3O3S	361.80	361.80	FREE	DvS-CL	2-chloro-4-fluoro-N-[2-methoxy-1-(1-methyl-1H-pyrazol-5-yl)ethyl]-5-methylbenzenesulfonamide		Not active	-0.65059	Cc(c(F)c1)cc(S(NC(COC)c2ccnn2C)(=O)=O)c1Cl
10895056	NS1511-1	0015	1511-000015	20	M	M20	0.25umol	25ul	5	2.03	75.36	6	0	-3.73	ChemBridge	C19H21N5O2S	383.50	383.50	FREE	DvS-CL	N-methyl-N-[(3-pyridin-4-yl-1,2,4-oxadiazol-5-yl)methyl]-1-(2-thienylcarbonyl)piperidin-4-amine		Not active	-0.465617	CN(Cc1nc(-c2ccncc2)no1)C(CC1)CCN1C(c1cccs1)=O
44002204	NS1511-1	0015	1511-000015	21	M	M21	0.25umol	25ul	5	3.32	45.40	4	0	-3.22	ChemBridge	C17H24N4O	300.40	300.40	FREE	DvS-CL	N-methyl-1-(5-methyl-2-furyl)-N-[(2-piperidin-1-ylpyrimidin-5-yl)methyl]methanamine		Not active	-0.628383	Cc1ccc(CN(C)Cc2cnc(N3CCCCC3)nc2)o1
85946057	NS1511-1	0015	1511-000015	22	M	M22	0.25umol	25ul	3	1.34	49.85	3	0	-2.88	ChemBridge	C19H25FN2O3	348.40	348.40	FREE	DvS-CL	1-[(4-fluorophenyl)acetyl]-4-(tetrahydro-2H-pyran-4-ylcarbonyl)-1,4-diazepane		Not active	0.483425	O=C(Cc(cc1)ccc1F)N(CCC1)CCN1C(C1CCOCC1)=O
95556855	NS1511-1	0015	1511-000015	03	N	N03	0.25umol	25ul	4	1.09	79.29	5	0	-2.79	ChemBridge	C20H23N5O2	365.40	365.40	FREE	DvS-CL	pyridin-2-yl{1-[6-(pyrrolidin-1-ylcarbonyl)pyrazin-2-yl]piperidin-3-yl}methanone		Not active	2.49234	O=C(C(CCC1)CN1c1cncc(C(N2CCCC2)=O)n1)c1ncccc1
56691732	NS1511-1	0015	1511-000015	04	N	N04	0.25umol	25ul	6	0.68	57.70	5	1	-2.28	ChemBridge	C19H26N4O2	342.40	342.40	FREE	DvS-CL	N-(2-{[methyl(2-morpholin-4-ylethyl)amino]methyl}quinolin-6-yl)acetamide		Not active	0.766639	CC(Nc1cc2ccc(CN(C)CCN3CCOCC3)nc2cc1)=O
35874606	NS1511-1	0015	1511-000015	05	N	N05	0.25umol	25ul	6	2.98	58.37	4	1	-3.99	ChemBridge	C17H29N3O2	307.40	307.40	FREE	DvS-CL	N~1~-cycloheptyl-N~2~-[(5-isopropylisoxazol-3-yl)methyl]-N~2~-methylglycinamide		Not active	0.78492	CC(C)c1cc(CN(C)CC(NC2CCCCCC2)=O)no1
97334122	NS1511-1	0015	1511-000015	06	N	N06	0.25umol	25ul	6	3.08	77.25	5	1	-4.38	ChemBridge	C15H15N3O3S2	349.40	349.40	FREE	DvS-CL	N-[(5-methoxy-1,3-benzoxazol-2-yl)methyl]-2-[(4-methyl-1,3-thiazol-2-yl)thio]acetamide		Not active	4.6867	Cc1csc(SCC(NCc2nc(cc(cc3)OC)c3o2)=O)n1
53919265	NS1511-1	0015	1511-000015	07	N	N07	0.25umol	25ul	6	1.92	51.39	5	0	-2.35	ChemBridge	C18H17F2N3O2	345.40	345.40	FREE	DvS-CL	(2,4-difluoro-3-methoxybenzyl)methyl[(3-pyridin-2-ylisoxazol-5-yl)methyl]amine		Not active	-0.100679	CN(Cc1cc(-c2ncccc2)no1)Cc(c(F)c1OC)ccc1F
13570654	NS1511-1	0015	1511-000015	08	N	N08	0.25umol	25ul	5	2.90	39.68	3	0	-4.51	ChemBridge	C24H28N4O	388.50	388.50	FREE	DvS-CL	N-(isoquinolin-5-ylmethyl)-N-methyl-2-[4-(3-methylphenyl)piperazin-1-yl]acetamide		Not active	0.324652	Cc1cccc(N2CCN(CC(N(C)Cc3cccc4cnccc34)=O)CC2)c1
58796160	NS1511-1	0015	1511-000015	09	N	N09	0.25umol	25ul	5	2.67	32.34	2	1	-3.56	ChemBridge	C14H18ClFN2O	284.80	284.80	FREE	DvS-CL	4-[(3-chloro-4-fluorobenzyl)amino]-1-propylpyrrolidin-2-one		Not active	0.507324	CCCN(CC(C1)NCc(cc2)cc(Cl)c2F)C1=O
38547580	NS1511-1	0015	1511-000015	10	N	N10	0.25umol	25ul	2	1.92	56.59	4	0	-3.23	ChemBridge	C18H21N3O3	327.40	327.40	FREE	DvS-CL	1-methyl-2-{1-[(3-methyl-5,6-dihydro-1,4-dioxin-2-yl)carbonyl]pyrrolidin-2-yl}-1H-benzimidazole		Not active	1.16719	CC1=C(C(N(CCC2)C2c2nc(cccc3)c3n2C)=O)OCCO1
43506180	NS1511-1	0015	1511-000015	11	N	N11	0.25umol	25ul	4	2.68	41.57	2	1	-3.69	ChemBridge	C18H26N2O2	302.40	302.40	FREE	DvS-CL	N-methyl-N'-[1-(4-methylphenyl)cyclopropyl]-N-(tetrahydro-2H-pyran-4-ylmethyl)urea		Not active	-0.0343271	Cc1ccc(C2(CC2)NC(N(C)CC2CCOCC2)=O)cc1
12579302	NS1511-1	0015	1511-000015	12	N	N12	0.25umol	25ul	5	0.08	92.43	6	0	-2.18	ChemBridge	C21H27N5O3	397.50	397.50	FREE	DvS-CL	4-{[4-(3-isopropyl-1,2,4-oxadiazol-5-yl)piperidin-1-yl]carbonyl}-1-(pyridin-2-ylmethyl)pyrrolidin-2-one		Not active	-0.367172	CC(C)c1noc(C(CC2)CCN2C(C(C2)CN(Cc3ncccc3)C2=O)=O)n1
37360973	NS1511-1	0015	1511-000015	13	N	N13	0.25umol	25ul	3	0.85	54.26	3	0	-2.40	ChemBridge	C19H25N5O	339.40	339.40	FREE	DvS-CL	2-[3-(3,5-dimethyl-1H-pyrazol-1-yl)azetidin-1-yl]-4-(piperidin-1-ylcarbonyl)pyridine		Not active	-0.387619	Cc1cc(C)nn1C(C1)CN1c1nccc(C(N2CCCCC2)=O)c1
59412095	NS1511-1	0015	1511-000015	14	N	N14	0.25umol	25ul	4	1.56	76.80	5	0	-3.15	ChemBridge	C20H18N6O	358.40	358.40	FREE	DvS-CL	N-(isoquinolin-5-ylmethyl)-N-methyl-4-(2-methyl-2H-tetrazol-5-yl)benzamide		Not active	-0.571509	CN(Cc1cccc2cnccc12)C(c(cc1)ccc1-c1nn(C)nn1)=O
35871546	NS1511-1	0015	1511-000015	15	N	N15	0.25umol	25ul	6	1.24	63.05	4	1	-3.04	ChemBridge	C20H23N5OS	381.50	381.50	FREE	DvS-CL	N-({1-[(1-phenyl-1H-pyrazol-4-yl)methyl]piperidin-3-yl}methyl)-1,3-thiazole-5-carboxamide		Not active	0.960144	O=C(c1cncs1)NCC1CN(Cc2cn(-c3ccccc3)nc2)CCC1
55126227	NS1511-1	0015	1511-000015	16	N	N16	0.25umol	25ul	6	2.75	32.78	3	0	-3.88	ChemBridge	C18H25FN2O2	320.40	320.40	FREE	DvS-CL	1-(cyclopropylcarbonyl)-4-[3-(4-fluorophenoxy)propyl]-1,4-diazepane		Not active	1.54459	O=C(C1CC1)N1CCN(CCCOc(cc2)ccc2F)CCC1
72966284	NS1511-1	0015	1511-000015	17	N	N17	0.25umol	25ul	5	1.49	85.26	6	0	-3.25	ChemBridge	C21H24N4O3	380.50	380.50	FREE	DvS-CL	3-(3-isobutyl-1,2,4-oxadiazol-5-yl)-1-[4-(1,3-oxazol-5-yl)benzoyl]piperidine		Not active	0.57178	CC(C)Cc1noc(C(CCC2)CN2C(c(cc2)ccc2-c2cnco2)=O)n1
25161497	NS1511-1	0015	1511-000015	18	N	N18	0.25umol	25ul	3	1.83	46.61	3	0	-2.86	ChemBridge	C12H17NO3S2	287.40	287.40	FREE	DvS-CL	3-methoxy-1-{[4-(methylthio)phenyl]sulfonyl}pyrrolidine		Not active	0.601706	COC(CC1)CN1S(c(cc1)ccc1SC)(=O)=O
66849634	NS1511-1	0015	1511-000015	19	N	N19	0.25umol	25ul	4	-0.89	78.43	4	1	-2.17	ChemBridge	C17H25N5O2	331.40	331.40	FREE	DvS-CL	1-methyl-N-{[1-(2-methylpyrimidin-4-yl)piperidin-4-yl]methyl}-5-oxopyrrolidine-3-carboxamide		Not active	0.0876302	Cc1nccc(N2CCC(CNC(C(C3)CN(C)C3=O)=O)CC2)n1
22762163	NS1511-1	0015	1511-000015	20	N	N20	0.25umol	25ul	1	2.72	32.78	2	0	-3.63	ChemBridge	C17H24N2O2	288.40	288.40	FREE	DvS-CL	4-[(3,3-dimethyl-4-phenylpyrrolidin-1-yl)carbonyl]morpholine		Not active	-0.982487	CC(C)(CN(C1)C(N2CCOCC2)=O)C1c1ccccc1
35753198	NS1511-1	0015	1511-000015	21	N	N21	0.25umol	25ul	3	2.02	67.68	5	0	-3.15	ChemBridge	C14H16N4O2S	304.40	304.40	FREE	DvS-CL	N-(2,1,3-benzothiadiazol-5-ylmethyl)-N,3,5-trimethyl-4,5-dihydroisoxazole-5-carboxamide		Not active	-0.577874	CC1(C(N(C)Cc2cc3nsnc3cc2)=O)ON=C(C)C1
51950823	NS1511-1	0015	1511-000015	22	N	N22	0.25umol	25ul	3	3.81	73.50	4	1	-4.91	ChemBridge	C19H20N4O2	336.40	336.40	FREE	DvS-CL	2-[2-(6-methoxy-2-naphthyl)morpholin-4-yl]pyrimidin-4-amine		Not active	0.976534	COc1ccc(cc(C(C2)OCCN2c2nc(N)ccn2)cc2)c2c1
17066974	NS1511-1	0015	1511-000015	03	O	O03	0.25umol	25ul	4	1.00	71.26	4	1	-2.14	ChemBridge	C15H18N4O2	286.30	286.30	FREE	DvS-CL	N-[(1-pyrazin-2-ylpiperidin-3-yl)methyl]-2-furamide		Not active	2.77941	O=C(c1ccco1)NCC(CCC1)CN1c1nccnc1
24499260	NS1511-1	0015	1511-000015	04	O	O04	0.25umol	25ul	7	1.55	70.67	4	2	-3.16	ChemBridge	C20H31N3O3	361.50	361.50	FREE	DvS-CL	2-[cyclohexyl(methyl)amino]-N-{4-[(methoxyacetyl)amino]-3-methylphenyl}propanamide		Not active	6.68255	CC(C(Nc(cc1)cc(C)c1NC(COC)=O)=O)N(C)C1CCCCC1
15080262	NS1511-1	0015	1511-000015	05	O	O05	0.25umol	25ul	6	3.27	63.99	3	1	-4.53	ChemBridge	C18H25N3O2S	347.50	347.50	FREE	DvS-CL	N-[(2,2-dimethyl-1-phenylcyclopropyl)methyl]-1-propyl-1H-pyrazole-5-sulfonamide		Not active	2.03965	CCCn1nccc1S(NCC1(C(C)(C)C1)c1ccccc1)(=O)=O
17163280	NS1511-1	0015	1511-000015	06	O	O06	0.25umol	25ul	4	0.77	95.58	4	2	-2.58	ChemBridge	C15H20ClN3O4S	373.90	373.90	FREE	DvS-CL	(2S)-N-{4-chloro-3-[(ethylamino)carbonyl]phenyl}-1-(methylsulfonyl)pyrrolidine-2-carboxamide		Not active	3.61884	CCNC(c(cc(cc1)NC([C@H](CCC2)N2S(C)(=O)=O)=O)c1Cl)=O
70353089	NS1511-1	0015	1511-000015	07	O	O07	0.25umol	25ul	6	2.05	43.78	3	1	-3.30	ChemBridge	C17H26N2O2S	322.50	322.50	FREE	DvS-CL	2-(1-methyl-4-{[(2-methylbenzyl)thio]acetyl}piperazin-2-yl)ethanol		Not active	1.24031	Cc1c(CSCC(N2CC(CCO)N(C)CC2)=O)cccc1
40621313	NS1511-1	0015	1511-000015	08	O	O08	0.25umol	25ul	4	0.40	83.47	4	2	-1.89	ChemBridge	C11H15NO4S3	321.40	321.40	FREE	DvS-CL	5-(ethylthio)-N-[(3S*,4S*)-4-hydroxy-1,1-dioxidotetrahydro-3-thienyl]thiophene-2-carboxamide		Not active	0.986956	CCSc1ccc(C(N[C@@H](CS(C2)(=O)=O)[C@H]2O)=O)s1
73784584	NS1511-1	0015	1511-000015	09	O	O09	0.25umol	25ul	5	0.82	74.27	5	2	-1.20	ChemBridge	C17H24N4O2	316.40	316.40	FREE	DvS-CL	2-{[(1,4,5,6,7,8-hexahydrocyclohepta[c]pyrazol-3-ylmethyl)(methyl)amino]methyl}-5-methoxypyridin-4-ol		Not active	0.0798258	CN(Cc1n[nH]c2c1CCCCC2)Cc(nc1)cc(O)c1OC
85291485	NS1511-1	0015	1511-000015	10	O	O10	0.25umol	25ul	4	2.39	49.85	3	0	-3.83	ChemBridge	C18H30N2O3S	354.50	354.50	FREE	DvS-CL	9-(cyclopentylcarbonyl)-4-[3-(methylthio)propanoyl]-1-oxa-4,9-diazaspiro[5.5]undecane		Not active	2.78943	CSCCC(N1CC(CC2)(CCN2C(C2CCCC2)=O)OCC1)=O
93577265	NS1511-1	0015	1511-000015	11	O	O11	0.25umol	25ul	4	2.88	50.60	4	0	-4.48	ChemBridge	C21H27FN4O2	432.50	386.50	HCOOH	DvS-CL	4-(2-fluorobenzoyl)-9-[2-(3-methyl-1H-pyrazol-1-yl)ethyl]-1-oxa-4,9-diazaspiro[5.5]undecane formate		Not active	-0.0553161	Cc1nn(CCN(CC2)CCC2(C2)OCCN2C(c(cccc2)c2F)=O)cc1
20950994	NS1511-1	0015	1511-000015	12	O	O12	0.25umol	25ul	6	0.73	99.75	6	1	-2.21	ChemBridge	C15H17N7O2	327.30	327.30	FREE	DvS-CL	N-[3-methoxy-5-(1H-tetrazol-1-yl)phenyl]-3-(1H-pyrazol-1-yl)butanamide		Not active	0.537656	CC(CC(Nc1cc(OC)cc(-n2nnnc2)c1)=O)n1nccc1
60336210	NS1511-1	0015	1511-000015	13	O	O13	0.25umol	25ul	3	1.66	66.65	4	0	-3.46	ChemBridge	C23H23N3O3	389.50	389.50	FREE	DvS-CL	1-(2-furoyl)-4-[(2-methyl-4-phenylpyridin-3-yl)carbonyl]-1,4-diazepane		Not active	-0.141168	Cc1nccc(-c2ccccc2)c1C(N(CCC1)CCN1C(c1ccco1)=O)=O
71866090	NS1511-1	0015	1511-000015	14	O	O14	0.25umol	25ul	6	2.78	67.35	4	1	-4.44	ChemBridge	C19H22ClFN4O2	392.90	392.90	FREE	DvS-CL	2-(2-chloro-4-fluorophenyl)-N-{[1-(3-methoxypyrazin-2-yl)piperidin-4-yl]methyl}acetamide		Not active	0.507188	COc1nccnc1N1CCC(CNC(Cc(ccc(F)c2)c2Cl)=O)CC1
56306445	NS1511-1	0015	1511-000015	15	O	O15	0.25umol	25ul	1	2.34	49.85	3	0	-3.81	ChemBridge	C19H22N2O3S	358.50	358.50	FREE	DvS-CL	9-acetyl-4-(1-benzothien-2-ylcarbonyl)-1-oxa-4,9-diazaspiro[5.5]undecane		Not active	0.184364	CC(N(CC1)CCC1(C1)OCCN1C(c1cc(cccc2)c2s1)=O)=O
13694606	NS1511-1	0015	1511-000015	16	O	O16	0.25umol	25ul	5	-0.07	79.78	3	2	-2.99	ChemBridge	C17H21ClN4O2	348.80	348.80	FREE	DvS-CL	5-chloro-4,6-dimethyl-N-({1-[(2-methyl-1H-imidazol-1-yl)methyl]cyclopropyl}methyl)-2-oxo-1,2-dihydropyridine-3-carboxamide		Not active	-0.0031822	Cc1nccn1CC1(CNC(C2=C(C)C(Cl)=C(C)NC2=O)=O)CC1
33743809	NS1511-1	0015	1511-000015	17	O	O17	0.25umol	25ul	4	0.32	72.19	2	2	-2.93	ChemBridge	C15H16F2N2O2	294.30	294.30	FREE	DvS-CL	rac-(1R,6R)-6-{[(2,3-difluorophenyl)acetyl]amino}cyclohex-3-ene-1-carboxamide		Not active	1.99036	NC([C@@H](CC=CC1)[C@H]1NC(Cc1cccc(F)c1F)=O)=O
27626161	NS1511-1	0015	1511-000015	18	O	O18	0.25umol	25ul	6	0.18	84.67	5	1	-3.08	ChemBridge	C14H25N3O4S	331.40	331.40	FREE	DvS-CL	3-(methoxymethyl)-N-[(3-propylisoxazol-5-yl)methyl]piperidine-1-sulfonamide		Not active	1.51436	CCCc1noc(CNS(N2CC(COC)CCC2)(=O)=O)c1
19462065	NS1511-1	0015	1511-000015	19	O	O19	0.25umol	25ul	6	2.24	89.72	6	1	-3.64	ChemBridge	C17H22N4O4	346.40	346.40	FREE	DvS-CL	N-{[1-(2,6-dimethoxypyrimidin-4-yl)piperidin-3-yl]methyl}-3-furamide		Not active	-1.15322	COc1cc(N2CC(CNC(c3cocc3)=O)CCC2)nc(OC)n1
17624029	NS1511-1	0015	1511-000015	20	O	O20	0.25umol	25ul	4	3.91	32.78	3	0	-5.13	ChemBridge	C18H24ClFN2O2	354.90	354.90	FREE	DvS-CL	1-[(3-chloro-4-fluorophenoxy)acetyl]-4-cyclopentyl-1,4-diazepane		Not active	0.00353212	O=C(COc(cc1)cc(Cl)c1F)N(CCC1)CCN1C1CCCC1
15178690	NS1511-1	0015	1511-000015	21	O	O21	0.25umol	25ul	6	2.46	46.34	3	0	-3.62	ChemBridge	C17H22N2O2S	318.40	318.40	FREE	DvS-CL	N-isopropyl-2-(3-methylisoxazol-5-yl)-N-[3-(methylthio)benzyl]acetamide		Not active	-0.578329	CC(C)N(Cc1cccc(SC)c1)C(Cc1cc(C)no1)=O
86908706	NS1511-1	0015	1511-000015	22	O	O22	0.25umol	25ul	3	1.69	59.08	4	0	-3.20	ChemBridge	C17H22N2O4S	350.40	350.40	FREE	DvS-CL	1-(2,3-dihydro-1,4-benzodioxin-6-ylcarbonyl)-4-[(methylthio)acetyl]-1,4-diazepane		Not active	0.834383	CSCC(N(CCC1)CCN1C(c(cc1)cc2c1OCCO2)=O)=O
39231484	NS1511-1	0015	1511-000015	03	P	P03	0.25umol	25ul	4	1.99	62.53	3	1	-3.51	ChemBridge	C18H23N5OS	357.50	357.50	FREE	DvS-CL	N-[1-(2,5-dimethyl-1,3-thiazol-4-yl)ethyl]-N-methyl-N'-[(5-methylimidazo[1,2-a]pyridin-2-yl)methyl]urea		Not active	2.85308	CC(c1c(C)sc(C)n1)N(C)C(NCc1cn2c(C)cccc2n1)=O
87309367	NS1511-1	0015	1511-000015	04	P	P04	0.25umol	25ul	6	1.26	94.23	5	1	-1.64	ChemBridge	C15H19N5O2S2	365.50	365.50	FREE	DvS-CL	5-({2-oxo-2-[4-(pyridin-2-ylmethoxy)piperidin-1-yl]ethyl}thio)-1,3,4-thiadiazol-2-amine		Not active	3.3082	Nc1nnc(SCC(N(CC2)CCC2OCc2ncccc2)=O)s1
20494997	NS1511-1	0015	1511-000015	05	P	P05	0.25umol	25ul	6	1.44	58.44	3	0	-3.20	ChemBridge	C22H28N4O2	380.50	380.50	FREE	DvS-CL	N-cyclopropyl-2-(1-oxo-1,3-dihydro-2H-isoindol-2-yl)-N-[(1,3,5-trimethyl-1H-pyrazol-4-yl)methyl]butanamide		Not active	1.85062	CCC(C(N(Cc1c(C)n(C)nc1C)C1CC1)=O)N(Cc1c2cccc1)C2=O
79741336	NS1511-1	0015	1511-000015	06	P	P06	0.25umol	25ul	6	2.31	58.37	4	1	-3.74	ChemBridge	C16H21N3O2S2	351.50	351.50	FREE	DvS-CL	N-[1-(2-furylmethyl)piperidin-4-yl]-2-[(4-methyl-1,3-thiazol-2-yl)thio]acetamide		Not active	2.64982	Cc1csc(SCC(NC2CCN(Cc3ccco3)CC2)=O)n1
45888537	NS1511-1	0015	1511-000015	07	P	P07	0.25umol	25ul	7	3.36	47.73	5	0	-2.52	ChemBridge	C23H26N2O3	378.50	378.50	FREE	DvS-CL	2-{[(1-{[5-(4-methoxyphenyl)-2-furyl]methyl}piperidin-3-yl)oxy]methyl}pyridine		Not active	0.882688	COc(cc1)ccc1-c1ccc(CN(CCC2)CC2OCc2ncccc2)o1
77349991	NS1511-1	0015	1511-000015	08	P	P08	0.25umol	25ul	4	2.41	89.94	6	0	-3.84	ChemBridge	C18H22N6O2	354.40	354.40	FREE	DvS-CL	2-{2-[4-(3-isopropyl-1,2,4-oxadiazol-5-yl)piperidin-1-yl]-2-oxoethyl}-2H-1,2,3-benzotriazole		Not active	1.33971	CC(C)c1noc(C(CC2)CCN2C(Cn2nc(cccc3)c3n2)=O)n1
99174498	NS1511-1	0015	1511-000015	09	P	P09	0.25umol	25ul	4	-0.13	58.12	4	1	-2.44	ChemBridge	C13H20N4OS	280.40	280.40	FREE	DvS-CL	N-(1-{[2-(methylthio)pyrimidin-5-yl]methyl}piperidin-3-yl)acetamide		Not active	1.29272	CC(NC1CN(Cc(cn2)cnc2SC)CCC1)=O
64463775	NS1511-1	0015	1511-000015	10	P	P10	0.25umol	25ul	5	3.80	57.23	5	0	-5.49	ChemBridge	C22H24ClNO5	417.90	417.90	FREE	DvS-CL	1-[(7-chloro-2,3-dihydro-1,4-benzodioxin-6-yl)acetyl]-3-(2,3-dimethoxyphenyl)pyrrolidine		Not active	2.96818	COc1cccc(C(CC2)CN2C(Cc(cc2OCCOc2c2)c2Cl)=O)c1OC
57406097	NS1511-1	0015	1511-000015	11	P	P11	0.25umol	25ul	5	3.72	87.74	4	2	-5.00	ChemBridge	C18H24N4O2S	360.50	360.50	FREE	DvS-CL	6-isobutyl-2-oxo-N-[1-(4,5,6,7-tetrahydro-1,3-benzothiazol-2-yl)ethyl]-1,2-dihydropyrimidine-4-carboxamide		Not active	1.11993	CC(C)CC(N1)=CC(C(NC(C)c2nc(CCCC3)c3s2)=O)=NC1=O
86607483	NS1511-1	0015	1511-000015	12	P	P12	0.25umol	25ul	5	0.98	77.63	4	1	-2.24	ChemBridge	C15H22N6O	302.40	302.40	FREE	DvS-CL	N-[(4-cyclohexyl-4H-1,2,4-triazol-3-yl)methyl]-2-(1H-imidazol-1-yl)propanamide		Not active	-0.00399468	CC(C(NCc1nncn1C1CCCCC1)=O)n1cncc1
68618432	NS1511-1	0015	1511-000015	13	P	P13	0.25umol	25ul	2	1.91	66.40	4	0	-3.53	ChemBridge	C15H16ClFN4O2S	370.80	370.80	FREE	DvS-CL	2-{4-[(2-chloro-4-fluoro-5-methylphenyl)sulfonyl]piperazin-1-yl}pyrazine		Not active	1.83437	Cc(c(F)c1)cc(S(N(CC2)CCN2c2nccnc2)(=O)=O)c1Cl
39664032	NS1511-1	0015	1511-000015	14	P	P14	0.25umol	25ul	6	1.63	62.97	5	0	-1.88	ChemBridge	C16H25N7	315.40	315.40	FREE	DvS-CL	1-(4-isopropyl-4H-1,2,4-triazol-3-yl)-N-methyl-N-{[2-(1-pyrrolidinyl)-5-pyrimidinyl]methyl}methanamine		Not active	0.381661	CC(C)n1c(CN(C)Cc2cnc(N3CCCC3)nc2)nnc1
56271494	NS1511-1	0015	1511-000015	15	P	P15	0.25umol	25ul	6	2.56	57.95	5	1	-4.08	ChemBridge	C21H27N3O3	369.50	369.50	FREE	DvS-CL	2-(2,3-dihydro-1,4-benzoxazepin-4(5H)-yl)-N-[2-(2-furyl)-2-pyrrolidin-1-ylethyl]acetamide		Not active	2.38753	O=C(CN1Cc(cccc2)c2OCC1)NCC(c1ccco1)N1CCCC1
81134071	NS1511-1	0015	1511-000015	16	P	P16	0.25umol	25ul	3	0.62	44.81	4	1	-1.88	ChemBridge	C16H29N3O2	295.40	295.40	FREE	DvS-CL	N-(1-methylpyrrolidin-3-yl)-1-morpholin-4-ylcyclohexanecarboxamide		Not active	1.09163	CN(CC1)CC1NC(C1(CCCCC1)N1CCOCC1)=O
43567017	NS1511-1	0015	1511-000015	17	P	P17	0.25umol	25ul	5	2.47	68.10	5	1	-3.98	ChemBridge	C20H22N4O3	366.40	366.40	FREE	DvS-CL	2-(1,3-benzodioxol-5-yl)-2-(dimethylamino)-N-[(8-methylimidazo[1,2-a]pyridin-3-yl)methyl]acetamide		Not active	1.71859	Cc1cccn2c1ncc2CNC(C(c(cc1)cc2c1OCO2)N(C)C)=O
37266341	NS1511-1	0015	1511-000015	18	P	P18	0.25umol	25ul	5	3.28	41.37	2	0	-4.59	ChemBridge	C21H30N4O	354.50	354.50	FREE	DvS-CL	1-[4-(3,5-dimethyl-1H-pyrazol-1-yl)butanoyl]-2-methyl-4-(2-methylphenyl)piperazine		Not active	0.478492	CC(CN(CC1)c2c(C)cccc2)N1C(CCCn1nc(C)cc1C)=O
56175945	NS1511-1	0015	1511-000015	19	P	P19	0.25umol	25ul	2	3.36	67.45	4	1	-4.82	ChemBridge	C22H23N3O3	377.40	377.40	FREE	DvS-CL	2-[1-(2,3-dihydro-1,4-benzodioxin-5-ylcarbonyl)piperidin-4-yl]-4-methyl-1H-benzimidazole		Not active	0.673813	Cc1cccc2c1nc(C(CC1)CCN1C(c1c3OCCOc3ccc1)=O)[nH]2
53352563	NS1511-1	0015	1511-000015	20	P	P20	0.25umol	25ul	4	-0.72	80.12	4	1	-2.57	ChemBridge	C20H25N5O2	367.50	367.50	FREE	DvS-CL	N-({5-[(5-methylpyridin-3-yl)carbonyl]-4,5,6,7-tetrahydropyrazolo[1,5-a]pyrazin-2-yl}methyl)cyclopentanecarboxamide		Not active	0.611321	Cc1cc(C(N2Cc3cc(CNC(C4CCCC4)=O)nn3CC2)=O)cnc1
37032645	NS1511-1	0015	1511-000015	21	P	P21	0.25umol	25ul	6	1.27	86.86	5	1	-2.77	ChemBridge	C17H20N6O2	340.40	340.40	FREE	DvS-CL	3-(3,5-dimethyl-1H-pyrazol-1-yl)-N-[2-methoxy-5-(4H-1,2,4-triazol-4-yl)phenyl]propanamide		Not active	0.374213	Cc1cc(C)nn1CCC(Nc(cc(cc1)-n2cnnc2)c1OC)=O
51861973	NS1511-1	0015	1511-000015	22	P	P22	0.25umol	25ul	2	-0.37	86.37	4	1	-2.68	ChemBridge	C18H20N4O3	340.40	340.40	FREE	DvS-CL	2-{[3-(2-oxopyrrolidin-1-yl)piperidin-1-yl]carbonyl}quinazolin-4(3H)-one		Not active	1.33442	O=C(C(N1)=Nc(cccc2)c2C1=O)N(CCC1)CC1N(CCC1)C1=O
63078842	NS1511-1	0020	1511-000020	03	A	A03	0.25umol	25ul	5	1.40	76.02	3	2	-2.59	ChemBridge	C16H20N4O2	300.40	300.40	FREE	DvS-CL	N-[2-(acetylamino)-5-methylphenyl]-2-(1H-pyrazol-1-yl)butanamide		Not active	1.36369	CCC(C(Nc(cc(C)cc1)c1NC(C)=O)=O)n1nccc1
84889333	NS1511-1	0020	1511-000020	04	A	A04	0.25umol	25ul	6	0.18	63.91	4	0	-1.46	ChemBridge	C15H21N5O	287.40	287.40	FREE	DvS-CL	N-[(4-isopropyl-4H-1,2,4-triazol-3-yl)methyl]-N-methyl-3-(3-pyridinyl)propanamide		Not active	1.46815	CC(C)n1c(CN(C)C(CCc2cnccc2)=O)nnc1
23336384	NS1511-1	0020	1511-000020	05	A	A05	0.25umol	25ul	5	1.56	82.97	5	1	-3.33	ChemBridge	C21H25N3O4	383.50	383.50	FREE	DvS-CL	1-{4-[(4-methoxypyridin-2-yl)carbonyl]-1,4-diazepan-1-yl}-1-oxo-3-phenylpropan-2-ol		Not active	1.03424	COc1cc(C(N(CCC2)CCN2C(C(Cc2ccccc2)O)=O)=O)ncc1
66666824	NS1511-1	0020	1511-000020	06	A	A06	0.25umol	25ul	5	0.72	95.86	6	1	-2.62	ChemBridge	C20H24N4O4	384.40	384.40	FREE	DvS-CL	3-({4-[3-(3-methoxyphenyl)propanoyl]-1,4-diazepan-1-yl}carbonyl)pyrazin-2-ol		Not active	0.821606	COc1cccc(CCC(N(CCC2)CCN2C(c2nccnc2O)=O)=O)c1
96256363	NS1511-1	0020	1511-000020	07	A	A07	0.25umol	25ul	2	-0.36	86.88	5	1	-2.75	ChemBridge	C16H16ClN3O4	349.80	349.80	FREE	DvS-CL	3-chloro-5-{[4-(2-furoyl)-1,4-diazepan-1-yl]carbonyl}pyridin-2-ol		Not active	1.02538	Oc(ncc(C(N(CCC1)CCN1C(c1ccco1)=O)=O)c1)c1Cl
87531496	NS1511-1	0020	1511-000020	08	A	A08	0.25umol	25ul	7	0.75	64.96	5	1	-1.28	ChemBridge	C17H29N5O2	335.50	335.50	FREE	DvS-CL	1-{2-[4-(4-methoxybutyl)piperazin-1-yl]pyrimidin-4-yl}pyrrolidin-3-ol		Not active	0.878842	COCCCCN(CC1)CCN1c1nc(N(CC2)CC2O)ccn1
94017225	NS1511-1	0020	1511-000020	09	A	A09	0.25umol	25ul	7	2.58	47.48	5	0	-2.86	ChemBridge	C20H23N3O2	337.40	337.40	FREE	DvS-CL	1-[4-methoxy-3-(methoxymethyl)phenyl]-N-methyl-N-(quinoxalin-2-ylmethyl)methanamine		Not active	0.560846	CN(Cc(cc1)cc(COC)c1OC)Cc1nc2ccccc2nc1
40882341	NS1511-1	0020	1511-000020	10	A	A10	0.25umol	25ul	4	1.02	67.23	3	1	-2.80	ChemBridge	C22H22N4O2	374.40	374.40	FREE	DvS-CL	2-(1-methyl-1H-imidazol-2-yl)-N-[3-methyl-4-(2-oxopyrrolidin-1-yl)phenyl]benzamide		Not active	0.310141	Cc(cc(cc1)NC(c(cccc2)c2-c2nccn2C)=O)c1N(CCC1)C1=O
38368625	NS1511-1	0020	1511-000020	11	A	A11	0.25umol	25ul	3	0.98	81.67	4	1	-2.81	ChemBridge	C20H24N6O2	380.50	380.50	FREE	DvS-CL	N-[1-(4-methylphenyl)-5-oxopyrrolidin-3-yl]-4-pyrazin-2-ylpiperazine-1-carboxamide		Not active	0.339459	Cc(cc1)ccc1N(CC(C1)NC(N(CC2)CCN2c2nccnc2)=O)C1=O
88386936	NS1511-1	0020	1511-000020	12	A	A12	0.25umol	25ul	5	3.12	48.47	3	1	-3.37	ChemBridge	C22H29FN4O	384.50	384.50	FREE	DvS-CL	4-(4-fluorobenzyl)-N-[1-methyl-2-(6-methylpyridin-2-yl)ethyl]-1,4-diazepane-1-carboxamide		Not active	-0.258559	CC(Cc1nc(C)ccc1)NC(N1CCN(Cc(cc2)ccc2F)CCC1)=O
54929090	NS1511-1	0020	1511-000020	13	A	A13	0.25umol	25ul	5	0.88	37.83	4	0	-1.46	ChemBridge	C18H23N3O2S	345.50	345.50	FREE	DvS-CL	4-{5-[(3-phenoxypyrrolidin-1-yl)methyl]-1,3-thiazol-2-yl}morpholine		Not active	-0.364775	C(c1cnc(N2CCOCC2)s1)N(CC1)CC1Oc1ccccc1
73222555	NS1511-1	0020	1511-000020	14	A	A14	0.25umol	25ul	4	3.39	78.51	3	2	-4.82	ChemBridge	C16H24ClN3O3S	373.90	373.90	FREE	DvS-CL	N-(4-chloro-2-ethylphenyl)-N'-{[1-(methylsulfonyl)piperidin-3-yl]methyl}urea		Not active	0.000250154	CCc(cc(cc1)Cl)c1NC(NCC(CCC1)CN1S(C)(=O)=O)=O
27520351	NS1511-1	0020	1511-000020	15	A	A15	0.25umol	25ul	4	3.16	58.12	3	1	-4.16	ChemBridge	C18H22N4O	310.40	310.40	FREE	DvS-CL	2-(dimethylamino)-4-methyl-N-[1-(4-methylphenyl)cyclopropyl]pyrimidine-5-carboxamide		Not active	0.354468	Cc1ccc(C2(CC2)NC(c2c(C)nc(N(C)C)nc2)=O)cc1
16913226	NS1511-1	0020	1511-000020	16	A	A16	0.25umol	25ul	5	1.18	72.96	4	1	-3.00	ChemBridge	C18H30N4O3S	382.50	382.50	FREE	DvS-CL	2-(4-{[benzyl(methyl)amino]sulfonyl}piperazin-1-yl)-N-(tert-butyl)acetamide		Not active	-0.0809999	CC(C)(C)NC(CN(CC1)CCN1S(N(C)Cc1ccccc1)(=O)=O)=O
60389772	NS1511-1	0020	1511-000020	17	A	A17	0.25umol	25ul	4	1.64	81.41	5	1	-3.16	ChemBridge	C19H21N5O2	351.40	351.40	FREE	DvS-CL	7-methyl-N-[(4-phenyltetrahydro-2H-pyran-4-yl)methyl][1,2,4]triazolo[4,3-a]pyrimidine-3-carboxamide		Not active	1.40107	Cc1nc2nnc(C(NCC3(CCOCC3)c3ccccc3)=O)n2cc1
51710499	NS1511-1	0020	1511-000020	18	A	A18	0.25umol	25ul	4	2.74	54.46	4	1	-4.22	ChemBridge	C20H21N3O2S	367.50	367.50	FREE	DvS-CL	N-{4-[(1-methylpiperidin-4-yl)oxy]phenyl}-1,3-benzothiazole-5-carboxamide		Not active	2.22097	CN(CC1)CCC1Oc(cc1)ccc1NC(c(cc1)cc2c1scn2)=O
83096474	NS1511-1	0020	1511-000020	19	A	A19	0.25umol	25ul	5	2.19	49.77	3	1	-3.34	ChemBridge	C16H25NO3S	311.40	311.40	FREE	DvS-CL	N-(2-hydroxyethyl)-2,2-dimethyl-N-[(5-methyl-2-thienyl)methyl]tetrahydro-2H-pyran-4-carboxamide		Not active	0.31939	CC(C)(C1)OCCC1C(N(CCO)Cc1ccc(C)s1)=O
53464723	NS1511-1	0020	1511-000020	20	A	A20	0.25umol	25ul	7	0.81	69.04	4	1	-2.10	ChemBridge	C16H22N4O2	302.40	302.40	FREE	DvS-CL	N-[2-(4-isopropyl-4H-1,2,4-triazol-3-yl)ethyl]-2-(3-methoxyphenyl)acetamide		Not active	0.94163	CC(C)n1c(CCNC(Cc2cc(OC)ccc2)=O)nnc1
35666955	NS1511-1	0020	1511-000020	21	A	A21	0.25umol	25ul	4	2.48	49.77	3	1	-3.68	ChemBridge	C18H26FNO3	323.40	323.40	FREE	DvS-CL	rac-(3R,4R)-4-fluoro-1-[2-(2-isopropyl-5-methylphenoxy)-2-methylpropanoyl]pyrrolidin-3-ol		Not active	-0.431916	CC(C)c(ccc(C)c1)c1OC(C)(C)C(N(C[C@@H]1O)C[C@@H]1F)=O
26548827	NS1511-1	0020	1511-000020	22	A	A22	0.25umol	25ul	6	1.42	75.87	4	1	-3.08	ChemBridge	C18H24ClN3O3	365.90	365.90	FREE	DvS-CL	2-{2-chloro-4-[(4-cyclopentyl-3-oxopiperazin-1-yl)methyl]phenoxy}acetamide		Not active	0.212631	NC(COc(ccc(CN(CCN1C2CCCC2)CC1=O)c1)c1Cl)=O
36669782	NS1511-1	0020	1511-000020	03	B	B03	0.25umol	25ul	6	1.29	67.35	4	1	-2.96	ChemBridge	C16H20N4O2S2	364.50	364.50	FREE	DvS-CL	N-{2-[(5-methyl-1,3,4-thiadiazol-2-yl)thio]ethyl}-2-morpholin-4-ylbenzamide		Not active	1.32322	Cc1nnc(SCCNC(c(cccc2)c2N2CCOCC2)=O)s1
71226032	NS1511-1	0020	1511-000020	04	B	B04	0.25umol	25ul	6	2.08	58.12	4	1	-3.68	ChemBridge	C18H25F3N4O	370.40	370.40	FREE	DvS-CL	N-{2-[4-methyl-6-(trifluoromethyl)pyrimidin-2-yl]ethyl}-1-pyrrolidin-1-ylcyclopentanecarboxamide		Not active	1.17007	Cc1cc(C(F)(F)F)nc(CCNC(C2(CCCC2)N2CCCC2)=O)n1
61180347	NS1511-1	0020	1511-000020	05	B	B05	0.25umol	25ul	7	2.11	39.18	5	1	-2.63	ChemBridge	C21H35N3O2	361.50	361.50	FREE	DvS-CL	(1-{2-[2-(4-methylpiperazin-1-yl)ethoxy]benzyl}azepan-2-yl)methanol		Not active	1.89957	CN1CCN(CCOc2c(CN3C(CO)CCCCC3)cccc2)CC1
28837894	NS1511-1	0020	1511-000020	06	B	B06	0.25umol	25ul	5	2.29	69.63	5	0	-3.47	ChemBridge	C18H15N5O	317.40	317.40	FREE	DvS-CL	4-{1-[2-(5-phenyl-1,2,4-oxadiazol-3-yl)ethyl]-1H-imidazol-2-yl}pyridine		Not active	0.930774	C(Cn1c(-c2ccncc2)ncc1)c1noc(-c2ccccc2)n1
54514236	NS1511-1	0020	1511-000020	07	B	B07	0.25umol	25ul	4	2.51	63.91	4	0	-3.86	ChemBridge	C17H23N5OS	345.50	345.50	FREE	DvS-CL	2-({2-[3-(3,5-dimethyl-1H-pyrazol-1-yl)azetidin-1-yl]-1-methyl-2-oxoethyl}thio)-4,6-dimethylpyrimidine		Not active	0.933927	CC(C(N(C1)CC1n1nc(C)cc1C)=O)Sc1nc(C)cc(C)n1
94836112	NS1511-1	0020	1511-000020	08	B	B08	0.25umol	25ul	4	2.41	73.47	4	1	-3.83	ChemBridge	C20H20N2O4	352.40	352.40	FREE	DvS-CL	N-(3,4-dihydro-1H-isochromen-1-ylmethyl)-2-(5-methyl-2-oxo-1,3-benzoxazol-3(2H)-yl)acetamide		Not active	1.43068	Cc(cc1)cc(N2CC(NCC3OCCc4c3cccc4)=O)c1OC2=O
15156737	NS1511-1	0020	1511-000020	09	B	B09	0.25umol	25ul	3	1.22	81.85	6	0	-2.82	ChemBridge	C18H19N5O3	353.40	353.40	FREE	DvS-CL	N-[1-(2,3-dihydro-1,4-benzodioxin-6-yl)ethyl]-N,7-dimethyl[1,2,4]triazolo[4,3-a]pyrimidine-3-carboxamide		Not active	-0.147641	CC(c(cc1)cc2c1OCCO2)N(C)C(c1nnc2nc(C)ccn12)=O
73240797	NS1511-1	0020	1511-000020	10	B	B10	0.25umol	25ul	7	1.85	45.92	4	0	-3.31	ChemBridge	C20H30N2O3	346.50	346.50	FREE	DvS-CL	N-(cyclobutylmethyl)-5-(pyrrolidin-1-ylmethyl)-N-(tetrahydrofuran-2-ylmethyl)-2-furamide		Not active	-0.338208	O=C(c1ccc(CN2CCCC2)o1)N(CC1CCC1)CC1OCCC1
31756790	NS1511-1	0020	1511-000020	11	B	B11	0.25umol	25ul	3	0.32	95.65	5	2	-3.50	ChemBridge	C17H17ClN6O2	372.80	372.80	FREE	DvS-CL	6-chloro-N-[(3R*,4R*)-3-hydroxy-1-pyrazin-2-ylpiperidin-4-yl]imidazo[1,2-a]pyridine-2-carboxamide		Not active	-0.164802	O[C@@H](CN(CC1)c2nccnc2)[C@H]1NC(c1cn(cc(cc2)Cl)c2n1)=O
34784889	NS1511-1	0020	1511-000020	12	B	B12	0.25umol	25ul	7	2.96	77.29	4	1	-4.36	ChemBridge	C20H32N4O2	360.50	360.50	FREE	DvS-CL	5-tert-butyl-4-{[[(1-isopropyl-3,5-dimethyl-1H-pyrazol-4-yl)methyl](methyl)amino]methyl}-2-furamide		Not active	0.663609	CC(C)n1nc(C)c(CN(C)Cc2c(C(C)(C)C)oc(C(N)=O)c2)c1C
73192925	NS1511-1	0020	1511-000020	13	B	B13	0.25umol	25ul	5	0.46	81.81	4	1	-1.76	ChemBridge	C12H19N5O2S	297.40	297.40	FREE	DvS-CL	N-[1-(1-methyl-1H-pyrazol-4-yl)ethyl]-1-propyl-1H-pyrazole-4-sulfonamide		Not active	-0.560996	CCCn1ncc(S(NC(C)c2cn(C)nc2)(=O)=O)c1
37032279	NS1511-1	0020	1511-000020	14	B	B14	0.25umol	25ul	6	3.26	45.14	4	0	-4.49	ChemBridge	C20H29N3O2	343.50	343.50	FREE	DvS-CL	N-{1-[(3-ethyl-4,5-dihydroisoxazol-5-yl)methyl]piperidin-4-yl}-N-phenylpropanamide		Not active	-0.725697	CCC(N(C1CCN(CC2ON=C(CC)C2)CC1)c1ccccc1)=O
34501000	NS1511-1	0020	1511-000020	15	B	B15	0.25umol	25ul	4	2.59	47.56	3	1	-4.08	ChemBridge	C23H27NO3	365.50	365.50	FREE	DvS-CL	N-1,9-dioxaspiro[5.5]undec-4-yl-2,2-diphenylacetamide		Not active	-0.965545	O=C(C(c1ccccc1)c1ccccc1)NC1CC2(CCOCC2)OCC1
20076095	NS1511-1	0020	1511-000020	16	B	B16	0.25umol	25ul	4	0.66	48.47	4	1	-2.07	ChemBridge	C18H28N4O	316.50	316.50	FREE	DvS-CL	3-methyl-N-{[1-(4-methylpiperazin-1-yl)cyclopentyl]methyl}pyridine-2-carboxamide		Not active	-0.429315	Cc1cccnc1C(NCC1(CCCC1)N1CCN(C)CC1)=O
35505619	NS1511-1	0020	1511-000020	17	B	B17	0.25umol	25ul	7	1.23	58.48	5	1	-1.76	ChemBridge	C18H23N3O2S	345.50	345.50	FREE	DvS-CL	2-(4-{[2-(benzylthio)pyrimidin-5-yl]methyl}morpholin-2-yl)ethanol		Not active	0.336673	OCCC1OCCN(Cc(cn2)cnc2SCc2ccccc2)C1
87941341	NS1511-1	0020	1511-000020	18	B	B18	0.25umol	25ul	4	0.63	71.11	4	1	-2.27	ChemBridge	C18H25N3O4	347.40	347.40	FREE	DvS-CL	(2S)-N-(2-methoxybenzyl)-2-(morpholin-4-ylcarbonyl)pyrrolidine-1-carboxamide		Not active	0.0404249	COc1c(CNC(N(CCC2)[C@@H]2C(N2CCOCC2)=O)=O)cccc1
55200063	NS1511-1	0020	1511-000020	19	B	B19	0.25umol	25ul	4	1.82	69.85	7	0	-2.16	ChemBridge	C17H21N3O4	331.40	331.40	FREE	DvS-CL	1-[(7-methoxy-1,3-benzodioxol-5-yl)methyl]-4-(5-methyl-1,2,4-oxadiazol-3-yl)piperidine		Not active	0.650775	Cc1nc(C2CCN(Cc3cc(OC)c4OCOc4c3)CC2)no1
35691886	NS1511-1	0020	1511-000020	20	B	B20	0.25umol	25ul	5	1.85	47.56	3	1	-2.85	ChemBridge	C14H18ClNO3	283.80	283.80	FREE	DvS-CL	5-chloro-2-methoxy-N-[2-(tetrahydrofuran-3-yl)ethyl]benzamide		Not active	-0.3244	COc(ccc(Cl)c1)c1C(NCCC1COCC1)=O
95507525	NS1511-1	0020	1511-000020	21	B	B21	0.25umol	25ul	2	2.66	59.29	3	1	-3.71	ChemBridge	C18H18N4O	306.40	306.40	FREE	DvS-CL	7-methyl-N-(1,2,3,4-tetrahydronaphthalen-2-yl)pyrazolo[1,5-a]pyrimidine-6-carboxamide		Not active	-0.625786	Cc(n1nccc1nc1)c1C(NC(CC1)Cc2c1cccc2)=O
96054186	NS1511-1	0020	1511-000020	22	B	B22	0.25umol	25ul	6	-0.10	72.33	6	0	-1.91	ChemBridge	C17H22N6O2	342.40	342.40	FREE	DvS-CL	3-(2-{4-[2-(1H-1,2,4-triazol-1-yl)ethyl]piperazin-1-yl}ethyl)-1,3-benzoxazol-2(3H)-one		Not active	-0.152344	O=C1Oc(cccc2)c2N1CCN1CCN(CCn2ncnc2)CC1
31975666	NS1511-1	0020	1511-000020	03	C	C03	0.25umol	25ul	2	0.49	67.79	5	0	-2.27	ChemBridge	C13H15F3N4O3S	364.30	364.30	FREE	DvS-CL	1-[(3-methyl-5,6-dihydro-1,4-dioxin-2-yl)carbonyl]-4-[5-(trifluoromethyl)-1,3,4-thiadiazol-2-yl]piperazine		Not active	1.17753	CC1=C(C(N(CC2)CCN2c2nnc(C(F)(F)F)s2)=O)OCCO1
99216355	NS1511-1	0020	1511-000020	04	C	C04	0.25umol	25ul	7	1.58	51.66	4	0	-2.99	ChemBridge	C17H22N2O3S	334.40	334.40	FREE	DvS-CL	2-(2,3-dimethoxyphenyl)-N-methyl-N-[2-(4-methyl-1,3-thiazol-5-yl)ethyl]acetamide		Not active	0.218285	Cc1c(CCN(C)C(Cc(cccc2OC)c2OC)=O)scn1
82252835	NS1511-1	0020	1511-000020	05	C	C05	0.25umol	25ul	3	0.84	73.74	4	1	-2.63	ChemBridge	C20H22FN3O3	371.40	371.40	FREE	DvS-CL	1-(2-fluorophenyl)-2-{4-[(3-methylpyridin-2-yl)carbonyl]-1,4-diazepan-1-yl}-2-oxoethanol		Not active	-0.29213	Cc1cccnc1C(N(CCC1)CCN1C(C(c(cccc1)c1F)O)=O)=O
65172977	NS1511-1	0020	1511-000020	06	C	C06	0.25umol	25ul	3	2.14	50.27	3	0	-3.47	ChemBridge	C12H12ClFN2O2S2	334.80	334.80	FREE	DvS-CL	2-chloro-4-fluoro-N,5-dimethyl-N-(1,3-thiazol-4-ylmethyl)benzenesulfonamide		Not active	0.853326	Cc(c(F)c1)cc(S(N(C)Cc2cscn2)(=O)=O)c1Cl
28100968	NS1511-1	0020	1511-000020	07	C	C07	0.25umol	25ul	4	1.91	75.29	4	1	-3.32	ChemBridge	C19H23N3O3	341.40	341.40	FREE	DvS-CL	6-isobutyl-4-[(2-phenylmorpholin-4-yl)carbonyl]pyrimidin-2(1H)-one		Not active	0.105315	CC(C)CC(N1)=CC(C(N2CC(c3ccccc3)OCC2)=O)=NC1=O
69922119	NS1511-1	0020	1511-000020	08	C	C08	0.25umol	25ul	6	0.65	97.87	5	2	-2.34	ChemBridge	C18H22N6O2	354.40	354.40	FREE	DvS-CL	N-[(1-isobutyl-1H-imidazol-5-yl)methyl]-N'-[4-(5-methyl-1,3,4-oxadiazol-2-yl)phenyl]urea		Not active	0.651402	CC(C)Cn1c(CNC(Nc(cc2)ccc2-c2nnc(C)o2)=O)cnc1
23556803	NS1511-1	0020	1511-000020	09	C	C09	0.25umol	25ul	6	3.43	58.64	4	1	-3.60	ChemBridge	C17H28N2O3S	340.50	340.50	FREE	DvS-CL	2-methoxy-4-methyl-N-(3-methyl-2-pyrrolidin-1-ylbutyl)benzenesulfonamide		Not active	-0.220886	CC(C)C(CNS(c(ccc(C)c1)c1OC)(=O)=O)N1CCCC1
89473990	NS1511-1	0020	1511-000020	10	C	C10	0.25umol	25ul	6	2.92	84.40	5	1	-4.19	ChemBridge	C18H22N4O3	342.40	342.40	FREE	DvS-CL	N-methyl-N'-[(3-methyl-1-benzofuran-2-yl)methyl]-N-[(3-propyl-1,2,4-oxadiazol-5-yl)methyl]urea		Not active	-0.696479	CCCc1noc(CN(C)C(NCc2c(C)c(cccc3)c3o2)=O)n1
71637930	NS1511-1	0020	1511-000020	11	C	C11	0.25umol	25ul	6	1.61	51.14	5	0	-1.70	ChemBridge	C14H20N4OS	292.40	292.40	FREE	DvS-CL	1-(2-isopropyl-1,3-thiazol-4-yl)-N-[(2-methoxypyrimidin-5-yl)methyl]-N-methylmethanamine		Not active	-0.758267	CC(C)c1nc(CN(C)Cc(cn2)cnc2OC)cs1
23343236	NS1511-1	0020	1511-000020	12	C	C12	0.25umol	25ul	5	2.38	41.57	3	1	-3.38	ChemBridge	C16H23FN2O2	294.40	294.40	FREE	DvS-CL	N-(4-fluoro-2-methoxybenzyl)-2-methyl-2-pyrrolidin-1-ylpropanamide		Not active	-0.818104	CC(C)(C(NCc(ccc(F)c1)c1OC)=O)N1CCCC1
91674619	NS1511-1	0020	1511-000020	13	C	C13	0.25umol	25ul	4	1.06	58.29	4	0	-2.20	ChemBridge	C15H21N5O	287.40	287.40	FREE	DvS-CL	1-(3-methylpyridin-4-yl)-4-(5-propyl-1,2,4-oxadiazol-3-yl)piperazine		Not active	-0.507163	CCCc1nc(N(CC2)CCN2c2c(C)cncc2)no1
69429961	NS1511-1	0020	1511-000020	14	C	C14	0.25umol	25ul	4	3.54	40.62	2	0	-4.63	ChemBridge	C18H22N2O2S	330.50	330.50	FREE	DvS-CL	4-(1-benzothien-2-ylcarbonyl)-3-butyl-1-methylpiperazin-2-one		Not active	-0.651001	CCCCC(C(N(C)CC1)=O)N1C(c1cc(cccc2)c2s1)=O
76479870	NS1511-1	0020	1511-000020	15	C	C15	0.25umol	25ul	4	1.01	72.95	4	1	-2.17	ChemBridge	C15H20N4O2	288.40	288.40	FREE	DvS-CL	N-[2-(4,5-dimethyl-1H-imidazol-1-yl)ethyl]-4,5,6,7-tetrahydro-2,1-benzisoxazole-3-carboxamide		Not active	-0.712189	Cc1c(C)ncn1CCNC(c1c(CCCC2)c2no1)=O
27252308	NS1511-1	0020	1511-000020	16	C	C16	0.25umol	25ul	6	3.26	47.48	4	0	-4.18	ChemBridge	C17H23N3O2	301.40	301.40	FREE	DvS-CL	N-(3,4-dimethoxybenzyl)-6-isopropyl-N-methylpyridazin-3-amine		Not active	-0.254657	CC(C)c(cc1)nnc1N(C)Cc(cc1)cc(OC)c1OC
84833188	NS1511-1	0020	1511-000020	17	C	C17	0.25umol	25ul	4	2.39	59.08	4	0	-3.46	ChemBridge	C16H20N2O4	304.30	304.30	FREE	DvS-CL	7-[3-(2-methoxyphenyl)propanoyl]hexahydro[1,3]oxazolo[3,4-a]pyrazin-3-one		Not active	0.0836553	COc1c(CCC(N(CC2)CC(CO3)N2C3=O)=O)cccc1
38933644	NS1511-1	0020	1511-000020	18	C	C18	0.25umol	25ul	6	-0.70	82.70	3	3	-2.10	ChemBridge	C12H12F3N5O	299.30	299.30	FREE	DvS-CL	N-[2-(pyridin-3-ylamino)ethyl]-3-(trifluoromethyl)-1H-pyrazole-5-carboxamide		Not active	-1.91198	O=C(c1cc(C(F)(F)F)n[nH]1)NCCNc1cnccc1
31780793	NS1511-1	0020	1511-000020	19	C	C19	0.25umol	25ul	5	2.05	77.13	4	1	-3.63	ChemBridge	C21H25N3O3	367.50	367.50	FREE	DvS-CL	N-[2-(4,6-dimethyl-2-oxopyrimidin-1(2H)-yl)ethyl]-2-(4,6,7-trimethyl-1-benzofuran-3-yl)acetamide		Not active	-1.36887	Cc1c(c(CC(NCCN(C(C)=CC(C)=N2)C2=O)=O)co2)c2c(C)c(C)c1
59312393	NS1511-1	0020	1511-000020	20	C	C20	0.25umol	25ul	6	1.27	67.94	6	0	-1.47	ChemBridge	C16H23N5O	301.40	301.40	FREE	DvS-CL	N-[(5-cyclopentyl-1,2,4-oxadiazol-3-yl)methyl]-N-methyl-1-pyrazin-2-ylpropan-2-amine		Not active	-0.525774	CC(Cc1nccnc1)N(C)Cc1noc(C2CCCC2)n1
10896686	NS1511-1	0020	1511-000020	21	C	C21	0.25umol	25ul	6	2.87	76.30	5	0	-4.10	ChemBridge	C16H21N3O3S	335.40	335.40	FREE	DvS-CL	N-[(5-cyclopropyl-1,2,4-oxadiazol-3-yl)methyl]-N-methyl-4-propylbenzenesulfonamide		Not active	-0.932725	CCCc(cc1)ccc1S(N(C)Cc1noc(C2CC2)n1)(=O)=O
56929967	NS1511-1	0020	1511-000020	22	C	C22	0.25umol	25ul	6	2.81	48.72	4	1	-4.24	ChemBridge	C19H24ClN3O2	361.90	361.90	FREE	DvS-CL	N-{[5-(4-chlorophenyl)-2-furyl]methyl}-2-(4-ethylpiperazin-1-yl)acetamide		Not active	-0.769374	CCN1CCN(CC(NCc2ccc(-c(cc3)ccc3Cl)o2)=O)CC1
16202929	NS1511-1	0020	1511-000020	03	D	D03	0.25umol	25ul	5	1.04	90.02	5	1	-2.53	ChemBridge	C15H18N4O3S	334.40	334.40	FREE	DvS-CL	2-methyl-N-{2-[(4-methyl-4H-1,2,4-triazol-3-yl)thio]ethyl}-4-oxo-4,5,6,7-tetrahydro-1-benzofuran-3-carboxamide		Not active	0.947234	Cc1c(C(NCCSc2nncn2C)=O)c(C(CCC2)=O)c2o1
45395636	NS1511-1	0020	1511-000020	04	D	D04	0.25umol	25ul	6	1.41	92.67	4	2	-3.10	ChemBridge	C19H20FN5O2	369.40	369.40	FREE	DvS-CL	2-(2-ethyl-4-methyl-6-oxo-1,6-dihydropyrimidin-5-yl)-N-{[1-(4-fluorophenyl)-1H-pyrazol-4-yl]methyl}acetamide		Not active	0.596368	CCC(N1)=NC(C)=C(CC(NCc2cn(-c(cc3)ccc3F)nc2)=O)C1=O
67279143	NS1511-1	0020	1511-000020	05	D	D05	0.25umol	25ul	6	1.88	93.97	8	0	-2.09	ChemBridge	C15H18N6O2	314.30	314.30	FREE	DvS-CL	1-(3-isopropyl-1,2,4-oxadiazol-5-yl)-N-methyl-N-[(3-pyridin-2-yl-1,2,4-oxadiazol-5-yl)methyl]methanamine		Not active	0.348015	CC(C)c1noc(CN(C)Cc2nc(-c3ncccc3)no2)n1
65205840	NS1511-1	0020	1511-000020	06	D	D06	0.25umol	25ul	3	2.38	34.84	4	0	-2.45	ChemBridge	C18H27NO3	305.40	305.40	FREE	DvS-CL	9-{[5-(tetrahydro-2H-pyran-2-yl)-2-furyl]methyl}-6-oxa-9-azaspiro[4.5]decane		Not active	0.792338	C(c1ccc(C2OCCCC2)o1)N1CC2(CCCC2)OCC1
11131216	NS1511-1	0020	1511-000020	07	D	D07	0.25umol	25ul	4	2.48	56.59	4	0	-3.81	ChemBridge	C19H23N3O3	341.40	341.40	FREE	DvS-CL	1-(1,3-benzodioxol-5-ylacetyl)-4-[(4-methyl-1H-pyrazol-1-yl)methyl]piperidine		Not active	0.215733	Cc1cn(CC(CC2)CCN2C(Cc(cc2)cc3c2OCO3)=O)nc1
73857907	NS1511-1	0020	1511-000020	08	D	D08	0.25umol	25ul	4	2.66	53.09	4	0	-3.54	ChemBridge	C22H35N3O3S	421.60	421.60	FREE	DvS-CL	1-[(6-ethoxy-2,3-dihydro-1H-inden-5-yl)methyl]-4-(piperidin-1-ylsulfonyl)-1,4-diazepane		Not active	-0.231092	CCOc1c(CN(CCC2)CCN2S(N2CCCCC2)(=O)=O)cc(CCC2)c2c1
82375222	NS1511-1	0020	1511-000020	09	D	D09	0.25umol	25ul	2	0.24	80.48	5	1	-3.39	ChemBridge	C20H22N4O3	366.42	366.40	FREE	DvS-CL	{4-[(1,3,6-trimethyl-1H-pyrazolo[3,4-b]pyridin-4-yl)carbonyl]-2,3,4,5-tetrahydro-1,4-benzoxazepin-7-yl}methanol		Not active	-0.760969	Cc1nn(C)c2nc(C)cc(C(N3Cc(cc(CO)cc4)c4OCC3)=O)c12
79741806	NS1511-1	0020	1511-000020	10	D	D10	0.25umol	25ul	7	0.53	90.52	5	1	-2.23	ChemBridge	C18H23N7O	353.40	353.40	FREE	DvS-CL	N-[(1-isobutyl-1H-imidazol-5-yl)methyl]-2-[4-(5-methyl-1H-tetrazol-1-yl)phenyl]acetamide		Not active	-0.675466	CC(C)Cn1c(CNC(Cc(cc2)ccc2-n2nnnc2C)=O)cnc1
87002528	NS1511-1	0020	1511-000020	11	D	D11	0.25umol	25ul	4	1.40	51.85	2	1	-2.53	ChemBridge	C17H16N4O	292.30	292.30	FREE	DvS-CL	1-cyclopropyl-N-[3-(1H-pyrazol-1-yl)phenyl]-1H-pyrrole-2-carboxamide		Not active	-0.849974	O=C(c1cccn1C1CC1)Nc1cc(-n2nccc2)ccc1
35725844	NS1511-1	0020	1511-000020	12	D	D12	0.25umol	25ul	7	2.40	50.72	5	0	-2.29	ChemBridge	C14H24N4O2	280.40	280.40	FREE	DvS-CL	4-ethoxy-N-methyl-N-(3-morpholin-4-ylpropyl)pyrimidin-2-amine		Not active	-0.0175608	CCOc1ccnc(N(C)CCCN2CCOCC2)n1
85025077	NS1511-1	0020	1511-000020	13	D	D13	0.25umol	25ul	5	2.89	47.94	3	1	-4.21	ChemBridge	C18H28N4OS	348.50	348.50	FREE	DvS-CL	2-(dimethylamino)-8-[(5-isobutyl-2-thienyl)methyl]-1,3,8-triazaspiro[4.5]dec-1-en-4-one		Not active	-1.21265	CC(C)Cc1ccc(CN(CC2)CCC2(C(N2)=O)N=C2N(C)C)s1
68976293	NS1511-1	0020	1511-000020	14	D	D14	0.25umol	25ul	2	1.14	86.37	4	1	-2.79	ChemBridge	C19H26N4O3	358.40	358.40	FREE	DvS-CL	6-[1-(cyclohexylcarbonyl)-L-prolyl]-2-methyl-3,5,6,7-tetrahydro-4H-pyrrolo[3,4-d]pyrimidin-4-one		Not active	-0.829561	CC(N1)=NC(CN(C2)C([C@H](CCC3)N3C(C3CCCCC3)=O)=O)=C2C1=O
71067270	NS1511-1	0020	1511-000020	15	D	D15	0.25umol	25ul	7	1.18	68.32	5	0	-2.92	ChemBridge	C18H24N6OS	372.50	372.50	FREE	DvS-CL	2-cyclopropyl-7-{[[(1-ethyl-1H-pyrazol-4-yl)methyl](isopropyl)amino]methyl}-5H-[1,3,4]thiadiazolo[3,2-a]pyrimidin-5-one		Not active	-0.721895	CCn1ncc(CN(CC(N=C2SC(C3CC3)=NN22)=CC2=O)C(C)C)c1
79484614	NS1511-1	0020	1511-000020	16	D	D16	0.25umol	25ul	6	1.64	92.59	5	1	-3.45	ChemBridge	C21H21N5O3	391.40	391.40	FREE	DvS-CL	N-ethyl-N-[2-(5-methoxy-1H-benzimidazol-2-yl)ethyl]-4-oxo-4H-pyrido[1,2-a]pyrimidine-3-carboxamide		Not active	-0.237346	CCN(CCc1nc(cc(cc2)OC)c2[nH]1)C(C1=CN=C(C=CC=C2)N2C1=O)=O
71664722	NS1511-1	0020	1511-000020	17	D	D17	0.25umol	25ul	5	-0.44	81.75	4	2	-2.76	ChemBridge	C19H28N4O3	360.50	360.50	FREE	DvS-CL	N-(4-{[(dimethylamino)acetyl]amino}-3-methylphenyl)-1,2,2-trimethyl-5-oxopyrrolidine-3-carboxamide		Not active	-1.5099	CC(C)(C(C1)C(Nc(cc2)cc(C)c2NC(CN(C)C)=O)=O)N(C)C1=O
76929050	NS1511-1	0020	1511-000020	18	D	D18	0.25umol	25ul	4	0.29	70.25	4	2	-3.24	ChemBridge	C19H24N4O2	340.40	340.40	FREE	DvS-CL	N-[2-(3,4-dihydroisoquinolin-2(1H)-yl)-1-methylethyl]-1,4,6,7-tetrahydropyrano[4,3-c]pyrazole-3-carboxamide		Not active	0.807298	CC(CN(CC1)Cc2c1cccc2)NC(c1n[nH]c2c1COCC2)=O
16298387	NS1511-1	0020	1511-000020	19	D	D19	0.25umol	25ul	7	1.84	41.49	5	0	-2.14	ChemBridge	C19H26N4O	326.40	326.40	FREE	DvS-CL	1-(1-benzylpyrrolidin-3-yl)-N-[(2-methoxypyrimidin-5-yl)methyl]-N-methylmethanamine		Not active	-1.614	CN(CC1CN(Cc2ccccc2)CC1)Cc(cn1)cnc1OC
81051977	NS1511-1	0020	1511-000020	20	D	D20	0.25umol	25ul	2	2.02	68.31	5	0	-3.77	ChemBridge	C19H22N2O5S	390.50	390.50	FREE	DvS-CL	rel-(2S,6R)-2-(1,3-benzodioxol-5-yl)-N,N-dimethyl-6-phenylmorpholine-4-sulfonamide		Not active	-0.849374	CN(C)S(N(C1)C[C@@H](c(cc2)cc3c2OCO3)O[C@H]1c1ccccc1)(=O)=O
52389015	NS1511-1	0020	1511-000020	21	D	D21	0.25umol	25ul	7	2.68	51.14	5	0	-3.06	ChemBridge	C19H22N4OS	354.50	354.50	FREE	DvS-CL	N-{[2-(2-methoxyphenyl)-1,3-thiazol-5-yl]methyl}-N-methyl-1-pyrazin-2-ylpropan-2-amine		Not active	-0.45443	CC(Cc1nccnc1)N(C)Cc1cnc(-c(cccc2)c2OC)s1
56244633	NS1511-1	0020	1511-000020	22	D	D22	0.25umol	25ul	5	1.90	59.29	3	1	-1.71	ChemBridge	C15H16N4OS	300.40	300.40	FREE	DvS-CL	N-[(2-methylimidazo[2,1-b][1,3]thiazol-6-yl)methyl]-3-pyridin-3-ylpropanamide		Not active	-0.0841018	Cc(s1)cn2c1nc(CNC(CCc1cnccc1)=O)c2
42505614	NS1511-1	0020	1511-000020	03	E	E03	0.25umol	25ul	3	0.43	88.76	4	1	-2.41	ChemBridge	C19H20F2N4O3	390.40	390.40	FREE	DvS-CL	5-{[4-(2,4-difluoro-3-methoxybenzoyl)-1,4-diazepan-1-yl]carbonyl}pyridin-2-amine		Not active	0.749212	COc(c(F)ccc1C(N(CCC2)CCN2C(c(cc2)cnc2N)=O)=O)c1F
95836591	NS1511-1	0020	1511-000020	04	E	E04	0.25umol	25ul	4	2.47	46.09	3	0	-2.34	ChemBridge	C15H17N3OS2	319.50	319.50	FREE	DvS-CL	3-(1-{[(4-methyl-1,3-thiazol-2-yl)thio]acetyl}pyrrolidin-2-yl)pyridine		Not active	0.689425	Cc1csc(SCC(N(CCC2)C2c2cnccc2)=O)n1
61283818	NS1511-1	0020	1511-000020	05	E	E05	0.25umol	25ul	6	3.04	49.74	3	1	-2.90	ChemBridge	C16H27N5	289.40	289.40	FREE	DvS-CL	N-[(5-tert-butyl-1H-pyrazol-3-yl)methyl]-2-(3,5-dimethyl-1H-pyrazol-1-yl)-N-methylethanamine		Not active	0.280173	CC(C)(C)c1cc(CN(C)CCn2nc(C)cc2C)n[nH]1
46282571	NS1511-1	0020	1511-000020	06	E	E06	0.25umol	25ul	4	2.53	75.71	4	1	-3.99	ChemBridge	C15H21ClN2O4S	360.90	360.90	FREE	DvS-CL	4-[(5-chloro-2-ethoxy-4-methylphenyl)sulfonyl]-3-ethylpiperazin-2-one		Not active	0.467438	CCC(C(NCC1)=O)N1S(c1cc(Cl)c(C)cc1OCC)(=O)=O
52946106	NS1511-1	0020	1511-000020	07	E	E07	0.25umol	25ul	5	0.64	71.45	6	0	-1.24	ChemBridge	C19H21N5O2S	383.50	383.50	FREE	DvS-CL	N-(2,1,3-benzothiadiazol-5-ylmethyl)-N-methyl-2-morpholin-4-yl-2-pyridin-3-ylacetamide		Not active	0.256558	CN(Cc1cc2nsnc2cc1)C(C(c1cnccc1)N1CCOCC1)=O
49608623	NS1511-1	0020	1511-000020	08	E	E08	0.25umol	25ul	5	0.57	71.33	3	2	-1.88	ChemBridge	C17H20N2O3	300.40	300.40	FREE	DvS-CL	N-[(1S)-1-benzyl-2-hydroxyethyl]-1,6-dimethyl-2-oxo-1,2-dihydropyridine-3-carboxamide		Not active	-0.209779	CC(N1C)=CC=C(C(N[C@@H](Cc2ccccc2)CO)=O)C1=O
14899764	NS1511-1	0020	1511-000020	09	E	E09	0.25umol	25ul	5	2.54	44.81	3	1	-2.54	ChemBridge	C16H18N4S	298.40	298.40	FREE	DvS-CL	N-methyl-1-(4-methyl-1,3-thiazol-5-yl)-N-[(3-phenyl-1H-pyrazol-5-yl)methyl]methanamine		Not active	-0.279822	Cc1c(CN(C)Cc2cc(-c3ccccc3)n[nH]2)scn1
42733465	NS1511-1	0020	1511-000020	10	E	E10	0.25umol	25ul	6	2.06	94.95	5	1	-3.75	ChemBridge	C20H25N5O3	383.50	383.50	FREE	DvS-CL	N-[(4-cyclohexyl-4H-1,2,4-triazol-3-yl)methyl]-3-(5-methyl-2-oxo-1,3-benzoxazol-3(2H)-yl)propanamide		Not active	0.069743	Cc(cc1)cc(N2CCC(NCc3nncn3C3CCCCC3)=O)c1OC2=O
10816232	NS1511-1	0020	1511-000020	11	E	E11	0.25umol	25ul	4	0.18	53.09	4	0	-2.47	ChemBridge	C18H28FN3O3S	385.50	385.50	FREE	DvS-CL	1-(3-fluorobenzyl)-4-{[2-(methoxymethyl)pyrrolidin-1-yl]sulfonyl}-1,4-diazepane		Not active	-0.575855	COCC(CCC1)N1S(N1CCN(Cc2cc(F)ccc2)CCC1)(=O)=O
30199881	NS1511-1	0020	1511-000020	12	E	E12	0.25umol	25ul	6	2.85	71.19	3	2	-4.22	ChemBridge	C21H26N2O3	354.50	354.50	FREE	DvS-CL	6-ethyl-N-{[1-(4-methoxyphenyl)cyclopentyl]methyl}-2-oxo-1,2-dihydropyridine-4-carboxamide		Not active	-0.204526	CCC(N1)=CC(C(NCC2(CCCC2)c(cc2)ccc2OC)=O)=CC1=O
48372456	NS1511-1	0020	1511-000020	13	E	E13	0.25umol	25ul	5	2.47	54.90	5	0	-4.31	ChemBridge	C22H25N3O3S	411.50	411.50	FREE	DvS-CL	rac-(1S,5R)-3-[(6-methoxy-2H-chromen-3-yl)methyl]-6-(1,3-thiazol-4-ylmethyl)-3,6-diazabicyclo[3.2.2]nonan-7-one		Not active	-0.991961	COc(cc1)cc2c1OCC(CN(C[C@H]1CC3)C[C@H]3N(Cc3cscn3)C1=O)=C2
77971015	NS1511-1	0020	1511-000020	14	E	E14	0.25umol	25ul	6	-0.29	74.24	4	1	-3.23	ChemBridge	C23H26N4O3	406.50	406.50	FREE	DvS-CL	2-morpholin-4-yl-N-[2-(6-oxo-3-phenyl-5,6-dihydropyridazin-1(4H)-yl)ethyl]benzamide		Not active	0.346914	O=C(c(cccc1)c1N1CCOCC1)NCCN(C(CC1)=O)N=C1c1ccccc1
41792131	NS1511-1	0020	1511-000020	15	E	E15	0.25umol	25ul	5	2.65	58.12	3	1	-3.67	ChemBridge	C15H18N4OS	302.40	302.40	FREE	DvS-CL	4-[(5-phenyl-1,3,4-thiadiazol-2-yl)amino]-1-propylpyrrolidin-2-one		Not active	-0.907309	CCCN(CC(C1)Nc2nnc(-c3ccccc3)s2)C1=O
63729975	NS1511-1	0020	1511-000020	16	E	E16	0.25umol	25ul	4	2.05	32.78	3	0	-3.10	ChemBridge	C17H30N2O2	294.40	294.40	FREE	DvS-CL	rac-(1S,5S)-3-{[1-(2-methoxyethyl)piperidin-4-yl]carbonyl}-3-azabicyclo[3.3.1]nonane		Not active	-0.903607	COCCN(CC1)CCC1C(N1C[C@@H](CCC2)C[C@H]2C1)=O
21069609	NS1511-1	0020	1511-000020	17	E	E17	0.25umol	25ul	6	2.76	67.01	3	2	-3.78	ChemBridge	C16H20FN3O2	305.40	305.40	FREE	DvS-CL	N-[(3-tert-butyl-1H-pyrazol-5-yl)methyl]-2-(3-fluorophenoxy)acetamide		Not active	0.190513	CC(C)(C)c1n[nH]c(CNC(COc2cccc(F)c2)=O)c1
70334193	NS1511-1	0020	1511-000020	18	E	E18	0.25umol	25ul	5	1.92	52.57	2	2	-2.96	ChemBridge	C17H26N2O2	290.40	290.40	FREE	DvS-CL	2-{1-[2-(propylamino)benzoyl]pyrrolidin-3-yl}propan-2-ol		Not active	0.802044	CCCNc(cccc1)c1C(N(CC1)CC1C(C)(C)O)=O
11605241	NS1511-1	0020	1511-000020	19	E	E19	0.25umol	25ul	2	0.79	90.61	5	0	-3.59	ChemBridge	C16H19N3O5S	365.40	365.40	FREE	DvS-CL	1,3-dimethyl-5-[(2-phenylmorpholin-4-yl)sulfonyl]pyrimidine-2,4(1H,3H)-dione		Not active	-0.661114	CN(C=C(C(N1C)=O)S(N2CC(c3ccccc3)OCC2)(=O)=O)C1=O
39890012	NS1511-1	0020	1511-000020	20	E	E20	0.25umol	25ul	2	1.55	95.33	5	1	-3.26	ChemBridge	C20H17N5O3	375.40	375.40	FREE	DvS-CL	4-{[4-(1,3-benzoxazol-2-yl)piperazin-1-yl]carbonyl}quinazolin-2(1H)-one		Not active	-0.866634	O=C(C(c(cccc1)c1N1)=NC1=O)N(CC1)CCN1c1nc(cccc2)c2o1
48033121	NS1511-1	0020	1511-000020	21	E	E21	0.25umol	25ul	6	2.02	59.39	4	1	-3.44	ChemBridge	C19H28N4O2	344.50	344.50	FREE	DvS-CL	N-[(3S*,4S*)-4-ethoxy-1-methylpyrrolidin-3-yl]-2-(2-isopropyl-1H-benzimidazol-1-yl)acetamide		Not active	-0.542935	CCO[C@@H](CN(C)C1)[C@H]1NC(Cn1c(cccc2)c2nc1C(C)C)=O
10046603	NS1511-1	0020	1511-000020	22	E	E22	0.25umol	25ul	4	2.72	57.95	4	1	-2.87	ChemBridge	C19H22N4O	322.40	322.40	FREE	DvS-CL	1-[4-(2-furyl)benzyl]-3-(3-methyl-1H-1,2,4-triazol-5-yl)piperidine		Not active	-1.14125	Cc1n[nH]c(C2CN(Cc(cc3)ccc3-c3ccco3)CCC2)n1
14396447	NS1511-1	0020	1511-000020	03	F	F03	0.25umol	25ul	7	0.49	94.23	5	1	-0.98	ChemBridge	C15H19N5O2S2	365.50	365.50	FREE	DvS-CL	2-[(5-amino-1,3,4-thiadiazol-2-yl)thio]-N-(pyridin-4-ylmethyl)-N-(tetrahydrofuran-2-ylmethyl)acetamide		Not active	0.509464	Nc1nnc(SCC(N(CC2OCCC2)Cc2ccncc2)=O)s1
73053267	NS1511-1	0020	1511-000020	04	F	F04	0.25umol	25ul	4	1.64	38.77	3	0	-2.70	ChemBridge	C13H15ClFNO3	287.70	287.70	FREE	DvS-CL	1-[(3-chloro-4-fluorophenoxy)acetyl]-3-methoxypyrrolidine		Not active	-0.0395744	COC(CC1)CN1C(COc(cc1)cc(Cl)c1F)=O
60639630	NS1511-1	0020	1511-000020	05	F	F05	0.25umol	25ul	3	2.33	49.85	4	0	-3.85	ChemBridge	C22H24N2O3	364.40	364.40	FREE	DvS-CL	1-cyclopentyl-4-[(1-oxo-1H,3H-benzo[de]isochromen-6-yl)methyl]piperazin-2-one		Not active	-0.191368	O=C(CN(Cc1c(cccc2C(OC3)=O)c2c3cc1)CC1)N1C1CCCC1
96613272	NS1511-1	0020	1511-000020	06	F	F06	0.25umol	25ul	2	1.81	43.86	3	0	-2.23	ChemBridge	C17H31N3O2S	341.50	341.50	FREE	DvS-CL	1-(cyclohex-3-en-1-ylmethyl)-4-(piperidin-1-ylsulfonyl)-1,4-diazepane		Not active	0.232894	O=S(N1CCCCC1)(N1CCN(CC2CC=CCC2)CCC1)=O
45277056	NS1511-1	0020	1511-000020	07	F	F07	0.25umol	25ul	4	3.04	62.99	4	0	-4.58	ChemBridge	C22H26N2O4	382.50	382.50	FREE	DvS-CL	9-methyl-2-{3-[5-(4-methylphenyl)-2-furyl]propanoyl}-6-oxa-2,9-diazaspiro[4.5]decan-8-one		Not active	0.933926	Cc(cc1)ccc1-c1ccc(CCC(N(CC2)CC2(CN2C)OCC2=O)=O)o1
51453752	NS1511-1	0020	1511-000020	08	F	F08	0.25umol	25ul	7	2.87	38.25	4	0	-1.42	ChemBridge	C17H23N3O	285.40	285.40	FREE	DvS-CL	N-[(6-ethoxypyridin-3-yl)methyl]-N-methyl-1-pyridin-3-ylpropan-1-amine		Not active	0.82681	CCC(c1cnccc1)N(C)Cc(cc1)cnc1OCC
21225738	NS1511-1	0020	1511-000020	09	F	F09	0.25umol	25ul	4	2.64	78.43	4	1	-4.32	ChemBridge	C22H27N5O2	393.50	393.50	FREE	DvS-CL	2-methyl-N-[2-(4-methyl-6,7-dihydro-5H-cyclopenta[d]pyrimidin-2-yl)ethyl]-3-oxo-4-phenylpiperazine-1-carboxamide		Not active	0.125277	CC(C(N(CC1)c2ccccc2)=O)N1C(NCCc1nc(C)c(CCC2)c2n1)=O
11264270	NS1511-1	0020	1511-000020	10	F	F10	0.25umol	25ul	6	2.65	50.41	4	1	-3.06	ChemBridge	C19H23N3O2S	357.50	357.50	FREE	DvS-CL	3-(2-{[1-(2-thienylmethyl)piperidin-3-yl]amino}ethyl)-1,3-benzoxazol-2(3H)-one		Not active	-0.367076	O=C1Oc(cccc2)c2N1CCNC1CN(Cc2cccs2)CCC1
32834018	NS1511-1	0020	1511-000020	11	F	F11	0.25umol	25ul	6	1.99	59.81	3	1	-2.14	ChemBridge	C21H24N4O	348.50	348.50	FREE	DvS-CL	N-[(2,5-dimethylphenyl)(pyridin-3-yl)methyl]-3-(1-methyl-1H-pyrazol-5-yl)propanamide		Not active	-0.59972	Cc1cc(C(c2cnccc2)NC(CCc2ccnn2C)=O)c(C)cc1
47074264	NS1511-1	0020	1511-000020	12	F	F12	0.25umol	25ul	4	2.90	79.78	3	2	-4.13	ChemBridge	C19H20N4O2	336.40	336.40	FREE	DvS-CL	1-ethyl-N-[3-(1H-imidazol-5-yl)phenyl]-4,6-dimethyl-2-oxo-1,2-dihydropyridine-3-carboxamide		Not active	-0.404699	CCN(C(C)=CC(C)=C1C(Nc2cc(-c3cnc[nH]3)ccc2)=O)C1=O
80783318	NS1511-1	0020	1511-000020	13	F	F13	0.25umol	25ul	5	1.63	88.74	4	2	-2.98	ChemBridge	C17H21N5O2	327.40	327.40	FREE	DvS-CL	N-[2-(3,5-dimethyl-1H-pyrazol-1-yl)propyl]-3-(5-methyl-2-furyl)-1H-pyrazole-5-carboxamide		Not active	-0.840768	CC(CNC(c1cc(-c2ccc(C)o2)n[nH]1)=O)n1nc(C)cc1C
88172208	NS1511-1	0020	1511-000020	14	F	F14	0.25umol	25ul	7	2.22	72.82	6	1	-2.69	ChemBridge	C21H19N5O	357.40	357.40	FREE	DvS-CL	N-[(2-pyridin-2-ylpyrimidin-5-yl)methyl]-2-(quinolin-8-yloxy)ethanamine	Compound 1		-4.24939	C(COc1cccc2cccnc12)NCc1cnc(-c2ncccc2)nc1
56130200	NS1511-1	0020	1511-000020	15	F	F15	0.25umol	25ul	3	1.49	71.25	4	1	-3.22	ChemBridge	C22H24N4O2	376.50	376.50	FREE	DvS-CL	1-[3-(1,5-dimethyl-1H-1,2,4-triazol-3-yl)benzoyl]-3-(2-methylphenyl)pyrrolidin-3-ol		Not active	0.314344	Cc1nc(-c2cccc(C(N(CC3)CC3(c3c(C)cccc3)O)=O)c2)nn1C
88177119	NS1511-1	0020	1511-000020	16	F	F16	0.25umol	25ul	5	3.02	40.62	3	0	-3.41	ChemBridge	C19H23FN2O2S	362.50	362.50	FREE	DvS-CL	1-(4-fluorophenyl)-4-[2-(phenylsulfonyl)ethyl]-1,4-diazepane		Not active	-1.07851	O=S(CCN(CCC1)CCN1c(cc1)ccc1F)(c1ccccc1)=O
22138945	NS1511-1	0020	1511-000020	17	F	F17	0.25umol	25ul	4	1.12	58.64	3	1	-2.36	ChemBridge	C17H22N2O3	302.40	302.40	FREE	DvS-CL	N-{2-[(3-endo)-3-methoxy-8-azabicyclo[3.2.1]oct-8-yl]-2-oxoethyl}benzamide		Not active	-0.695996	CO[C@@H](C[C@H]1CC2)C[C@H]2N1C(CNC(c1ccccc1)=O)=O
49007938	NS1511-1	0020	1511-000020	18	F	F18	0.25umol	25ul	4	1.56	32.51	4	0	-0.46	ChemBridge	C16H20ClN3O	305.80	305.80	FREE	DvS-CL	1-[(5-chloro-2-furyl)methyl]-4-(pyridin-3-ylmethyl)-1,4-diazepane		Not active	0.503861	Clc1ccc(CN2CCN(Cc3cnccc3)CCC2)o1
61353756	NS1511-1	0020	1511-000020	19	F	F19	0.25umol	25ul	6	-1.05	90.14	6	1	-0.52	ChemBridge	C15H18N4O3	302.30	302.30	FREE	DvS-CL	3-pyridin-4-yl-N-{[5-(tetrahydrofuran-2-yl)-1,2,4-oxadiazol-3-yl]methyl}propanamide		Not active	-0.497355	O=C(CCc1ccncc1)NCc1noc(C2OCCC2)n1
60458925	NS1511-1	0020	1511-000020	20	F	F20	0.25umol	25ul	5	2.19	90.61	5	0	-4.95	ChemBridge	C17H29N3O5S	387.50	387.50	FREE	DvS-CL	5-{[rel-(2R,6S)-2-butyl-6-isopropylmorpholin-4-yl]sulfonyl}-1,3-dimethylpyrimidine-2,4(1H,3H)-dione		Not active	-0.76182	CCCC[C@@H](CN(C1)S(C(C(N2C)=O)=CN(C)C2=O)(=O)=O)O[C@@H]1C(C)C
29486503	NS1511-1	0020	1511-000020	21	F	F21	0.25umol	25ul	4	3.16	77.67	4	2	-4.48	ChemBridge	C18H19N5OS	353.40	353.40	FREE	DvS-CL	6-methyl-2-({methyl[(7-methyl-1H-benzimidazol-2-yl)methyl]amino}methyl)thieno[2,3-d]pyrimidin-4(3H)-one		Not active	-1.48862	Cc1cc(C(NC(CN(C)Cc2nc(cccc3C)c3[nH]2)=N2)=O)c2s1
98716215	NS1511-1	0020	1511-000020	22	F	F22	0.25umol	25ul	6	2.75	51.66	4	0	-4.06	ChemBridge	C19H21FN2O3	344.40	344.40	FREE	DvS-CL	2-ethyl-3-{2-[3-(2-fluorophenoxy)azetidin-1-yl]-2-oxoethoxy}-6-methylpyridine		Not active	-0.0947084	CCc(nc(C)cc1)c1OCC(N(C1)CC1Oc(cccc1)c1F)=O
83878071	NS1511-1	0020	1511-000020	03	G	G03	0.25umol	25ul	6	2.27	54.51	4	0	-3.75	ChemBridge	C20H30N4O2	358.50	358.50	FREE	DvS-CL	1-[3-(5-methyl-2-furyl)butyl]-4-[(2-methyl-1H-imidazol-1-yl)acetyl]-1,4-diazepane		Not active	0.602171	CC(CCN(CCC1)CCN1C(Cn1c(C)ncc1)=O)c1ccc(C)o1
72826930	NS1511-1	0020	1511-000020	04	G	G04	0.25umol	25ul	3	0.01	65.98	4	0	-3.35	ChemBridge	C16H25ClN4O3S	388.90	388.90	FREE	DvS-CL	1-(5-chloropyridin-2-yl)-4-{[3-(methoxymethyl)piperidin-1-yl]sulfonyl}piperazine		Not active	1.07406	COCC(CCC1)CN1S(N(CC1)CCN1c(cc1)ncc1Cl)(=O)=O
32859258	NS1511-1	0020	1511-000020	05	G	G05	0.25umol	25ul	2	-0.15	66.40	4	0	-2.62	ChemBridge	C14H18N4O2S	306.40	306.40	FREE	DvS-CL	N-methyl-N-(quinoxalin-2-ylmethyl)pyrrolidine-1-sulfonamide		Not active	1.12354	CN(Cc1nc2ccccc2nc1)S(N1CCCC1)(=O)=O
21280141	NS1511-1	0020	1511-000020	06	G	G06	0.25umol	25ul	3	2.98	66.48	3	1	-4.34	ChemBridge	C19H20N2O3S	356.40	356.40	FREE	DvS-CL	N-methyl-4-[(4-phenyl-3,6-dihydropyridin-1(2H)-yl)sulfonyl]benzamide		Not active	0.352567	CNC(c(cc1)ccc1S(N(CC1)CC=C1c1ccccc1)(=O)=O)=O
92535801	NS1511-1	0020	1511-000020	07	G	G07	0.25umol	25ul	6	2.12	76.46	5	1	-3.96	ChemBridge	C23H24N4O3	404.50	404.50	FREE	DvS-CL	2-(2,3-dihydro-1,4-benzoxazepin-4(5H)-yl)-N-[2-(6-oxo-3-phenylpyridazin-1(6H)-yl)ethyl]acetamide		Not active	0.717692	O=C(CN1Cc(cccc2)c2OCC1)NCCN(C(C=C1)=O)N=C1c1ccccc1
25980810	NS1511-1	0020	1511-000020	08	G	G08	0.25umol	25ul	7	1.44	96.28	5	2	-3.20	ChemBridge	C20H23N5O3	381.40	381.40	FREE	DvS-CL	N-[(5-cyclopropylisoxazol-3-yl)methyl]-N'-{[3-(4-methoxyphenyl)-1H-pyrazol-4-yl]methyl}-N-methylurea		Not active	0.260861	CN(Cc1noc(C2CC2)c1)C(NCc1c[nH]nc1-c(cc1)ccc1OC)=O
49837725	NS1511-1	0020	1511-000020	09	G	G09	0.25umol	25ul	6	1.51	56.07	4	0	-2.70	ChemBridge	C14H17N5OS	303.40	303.40	FREE	DvS-CL	N-{[4-(2-methoxyethyl)-4H-1,2,4-triazol-3-yl]methyl}-N-methyl-1,3-benzothiazol-2-amine		Not active	-0.0278672	CN(Cc1nncn1CCOC)c1nc(cccc2)c2s1
50979604	NS1511-1	0020	1511-000020	10	G	G10	0.25umol	25ul	5	0.43	78.95	4	1	-2.48	ChemBridge	C18H26FN3O4S	399.49	399.50	FREE	DvS-CL	2-(3-fluorophenoxy)-N-{[1-(pyrrolidin-1-ylsulfonyl)piperidin-4-yl]methyl}acetamide		Not active	-0.579307	O=C(COc1cc(F)ccc1)NCC(CC1)CCN1S(N1CCCC1)(=O)=O
36721581	NS1511-1	0020	1511-000020	11	G	G11	0.25umol	25ul	6	3.18	49.58	4	0	-4.70	ChemBridge	C21H23N3O2S	381.50	381.50	FREE	DvS-CL	N-methyl-N-[(2-phenyl-1,3-thiazol-5-yl)methyl]-5-(pyrrolidin-1-ylmethyl)-2-furamide		Not active	-0.274269	CN(Cc1cnc(-c2ccccc2)s1)C(c1ccc(CN2CCCC2)o1)=O
64654786	NS1511-1	0020	1511-000020	12	G	G12	0.25umol	25ul	3	1.81	61.77	3	1	-3.06	ChemBridge	C17H20FN3O2	317.40	317.40	FREE	DvS-CL	8-[3-(2-fluorophenyl)propanoyl]-2-methyl-1,3,8-triazaspiro[4.5]dec-1-en-4-one		Not active	0.0431766	CC(N1)=NC(CC2)(CCN2C(CCc(cccc2)c2F)=O)C1=O
10464686	NS1511-1	0020	1511-000020	13	G	G13	0.25umol	25ul	3	1.95	60.85	4	1	-2.14	ChemBridge	C15H24N2O3S	312.40	312.40	FREE	DvS-CL	2-{4-[(2,5-dimethylphenyl)sulfonyl]-1-methylpiperazin-2-yl}ethanol		Not active	-0.639144	Cc1cc(S(N2CC(CCO)N(C)CC2)(=O)=O)c(C)cc1
22357107	NS1511-1	0020	1511-000020	14	G	G14	0.25umol	25ul	6	0.17	89.35	6	1	0.20	ChemBridge	C17H25N5O3S	379.50	379.50	FREE	DvS-CL	1-ethyl-3-methyl-N-(2-morpholin-4-yl-2-pyridin-2-ylethyl)-1H-pyrazole-4-sulfonamide		Not active	-0.865784	CCn1nc(C)c(S(NCC(c2ncccc2)N2CCOCC2)(=O)=O)c1
17052760	NS1511-1	0020	1511-000020	15	G	G15	0.25umol	25ul	6	0.04	84.30	4	1	-2.84	ChemBridge	C13H22N4O3S	314.40	314.40	FREE	DvS-CL	N-[2-(2-oxopiperidin-1-yl)ethyl]-1-propyl-1H-pyrazole-5-sulfonamide		Not active	-0.589113	CCCn1nccc1S(NCCN(CCCC1)C1=O)(=O)=O
57204168	NS1511-1	0020	1511-000020	16	G	G16	0.25umol	25ul	3	-0.52	68.19	6	0	0.19	ChemBridge	C15H14N4O2	282.30	282.30	FREE	DvS-CL	5-[(3-pyridin-2-ylisoxazol-5-yl)methyl]-4,5,6,7-tetrahydroisoxazolo[4,3-c]pyridine		Not active	-1.20339	C(c1cc(-c2ncccc2)no1)N1Cc2conc2CC1
78061989	NS1511-1	0020	1511-000020	17	G	G17	0.25umol	25ul	4	1.21	75.43	2	2	-2.48	ChemBridge	C16H22FN3O2	307.40	307.40	FREE	DvS-CL	2-(2-amino-2-oxoethyl)-N-(5-fluoro-2-methylbenzyl)piperidine-1-carboxamide		Not active	-0.255149	Cc(cc1)c(CNC(N2C(CC(N)=O)CCCC2)=O)cc1F
59305119	NS1511-1	0020	1511-000020	18	G	G18	0.25umol	25ul	7	1.50	58.56	5	0	-3.17	ChemBridge	C21H28N4O2	368.50	368.50	FREE	DvS-CL	N-methyl-N-[2-(2-oxo-2-piperidin-1-ylethoxy)benzyl]-1-pyrimidin-4-ylethanamine		Not active	-1.18148	CC(c1ncncc1)N(C)Cc(cccc1)c1OCC(N1CCCCC1)=O
56406711	NS1511-1	0020	1511-000020	19	G	G19	0.25umol	25ul	3	-0.35	81.16	4	1	-2.15	ChemBridge	C18H23N3O4	345.40	345.40	FREE	DvS-CL	1-{2-[4-(2-hydroxybenzoyl)-1,4-diazepan-1-yl]-2-oxoethyl}pyrrolidin-2-one		Not active	-0.699627	Oc(cccc1)c1C(N(CCC1)CCN1C(CN(CCC1)C1=O)=O)=O
82369739	NS1511-1	0020	1511-000020	20	G	G20	0.25umol	25ul	4	1.97	52.57	3	2	-3.29	ChemBridge	C20H30N2O2	330.50	330.50	FREE	DvS-CL	N-[(4-hydroxy-1-methylpiperidin-4-yl)methyl]-2,2-dimethyl-1-(4-methylphenyl)cyclopropanecarboxamide		Not active	-0.310792	CC(C)(C1)C1(C(NCC1(CCN(C)CC1)O)=O)c1ccc(C)cc1
64790922	NS1511-1	0020	1511-000020	21	G	G21	0.25umol	25ul	6	0.59	75.43	4	1	-1.81	ChemBridge	C12H23N3O3S	289.40	289.40	FREE	DvS-CL	N-(3-hydroxy-2,2-dimethylpropyl)-N-methyl-1-propyl-1H-pyrazole-5-sulfonamide		Not active	-0.982506	CCCn1nccc1S(N(C)CC(C)(C)CO)(=O)=O
78190041	NS1511-1	0020	1511-000020	22	G	G22	0.25umol	25ul	5	2.34	57.70	4	1	-2.39	ChemBridge	C15H19N5S	301.40	301.40	FREE	DvS-CL	N-methyl-2-(4-methyl-1H-benzimidazol-2-yl)-N-[(5-methyl-1,3,4-thiadiazol-2-yl)methyl]ethanamine		Not active	-0.461484	Cc1nnc(CN(C)CCc2nc(c(C)ccc3)c3[nH]2)s1
29179643	NS1511-1	0020	1511-000020	03	H	H03	0.25umol	25ul	5	3.06	85.00	4	1	-4.41	ChemBridge	C13H17N5OS3	355.50	355.50	FREE	DvS-CL	2-[(5-amino-1,3,4-thiadiazol-2-yl)thio]-N-methyl-N-(4,5,6,7-tetrahydro-1,3-benzothiazol-2-ylmethyl)acetamide		Not active	1.51784	CN(Cc1nc(CCCC2)c2s1)C(CSc1nnc(N)s1)=O
46560434	NS1511-1	0020	1511-000020	04	H	H04	0.25umol	25ul	5	0.95	92.67	4	2	-2.66	ChemBridge	C20H21N5O2	363.40	363.40	FREE	DvS-CL	N-[2-(6-oxo-3-phenylpyridazin-1(6H)-yl)ethyl]-4,5,6,7-tetrahydro-1H-indazole-3-carboxamide		Not active	0.197272	O=C(c1n[nH]c2c1CCCC2)NCCN(C(C=C1)=O)N=C1c1ccccc1
34968735	NS1511-1	0020	1511-000020	05	H	H05	0.25umol	25ul	5	1.17	62.30	3	1	-2.83	ChemBridge	C17H19N3O2S2	361.50	361.50	FREE	DvS-CL	2-(methylthio)-N-[4-(pyrrolidin-1-ylcarbonyl)benzyl]-1,3-thiazole-4-carboxamide		Not active	1.40627	CSc1nc(C(NCc(cc2)ccc2C(N2CCCC2)=O)=O)cs1
25787871	NS1511-1	0020	1511-000020	06	H	H06	0.25umol	25ul	5	0.91	85.41	4	2	-2.52	ChemBridge	C18H31N5O2	349.50	349.50	FREE	DvS-CL	2-(5-amino-3-methyl-1H-pyrazol-1-yl)-N-[(1-morpholin-4-ylcycloheptyl)methyl]acetamide		Not active	-0.270267	Cc1nn(CC(NCC2(CCCCCC2)N2CCOCC2)=O)c(N)c1
40184842	NS1511-1	0020	1511-000020	07	H	H07	0.25umol	25ul	2	1.00	62.97	4	0	-2.70	ChemBridge	C20H21N5O2	363.40	363.40	FREE	DvS-CL	6-[4-(3,4-dihydro-2H-chromen-3-ylcarbonyl)piperazin-1-yl]imidazo[1,2-b]pyridazine		Not active	-0.932125	O=C(C(C1)COc2c1cccc2)N(CC1)CCN1c(cc1)nn2c1ncc2
14853938	NS1511-1	0020	1511-000020	08	H	H08	0.25umol	25ul	7	2.71	51.27	4	0	-4.12	ChemBridge	C19H23N3O2S	357.50	357.50	FREE	DvS-CL	3-{2-[({5-[(dimethylamino)methyl]-2-furyl}methyl)thio]ethyl}-8-methylquinazolin-4(3H)-one		Not active	-0.419008	Cc1cccc2c1N=CN(CCSCc1ccc(CN(C)C)o1)C2=O
95618809	NS1511-1	0020	1511-000020	09	H	H09	0.25umol	25ul	4	2.67	54.71	3	1	-3.67	ChemBridge	C17H20N2O3	300.40	300.40	FREE	DvS-CL	N-[2-(2-furyl)ethyl]-2-phenylmorpholine-4-carboxamide		Not active	-1.07887	O=C(NCCc1ccco1)N1CC(c2ccccc2)OCC1
28068341	NS1511-1	0020	1511-000020	10	H	H10	0.25umol	25ul	4	2.64	67.94	5	0	-3.61	ChemBridge	C16H17N5O	295.30	295.30	FREE	DvS-CL	N-[(5-cyclobutyl-1,2,4-oxadiazol-3-yl)methyl]-N-methylquinoxalin-2-amine		Not active	-0.391441	CN(Cc1noc(C2CCC2)n1)c1nc2ccccc2nc1
49597502	NS1511-1	0020	1511-000020	11	H	H11	0.25umol	25ul	5	0.90	67.94	6	0	-1.11	ChemBridge	C16H17N5O	295.30	295.30	FREE	DvS-CL	1-(3-cyclopropyl-1,2,4-oxadiazol-5-yl)-N-methyl-N-(quinoxalin-2-ylmethyl)methanamine		Not active	-0.149642	CN(Cc1nc(C2CC2)no1)Cc1nc2ccccc2nc1
33039471	NS1511-1	0020	1511-000020	12	H	H12	0.25umol	25ul	4	0.35	76.80	5	0	-1.84	ChemBridge	C17H16N6O	320.40	320.40	FREE	DvS-CL	2-(1-{[4-(1H-tetrazol-1-yl)phenyl]acetyl}azetidin-3-yl)pyridine		Not active	-0.0239648	O=C(Cc(cc1)ccc1-n1nnnc1)N(C1)CC1c1ncccc1
85481886	NS1511-1	0020	1511-000020	13	H	H13	0.25umol	25ul	7	1.54	60.45	4	1	-1.70	ChemBridge	C20H24N2O3	340.40	340.40	FREE	DvS-CL	N-[trans-3-(benzyloxy)tetrahydro-2H-pyran-4-yl]-3-pyridin-3-ylpropanamide		Not active	-0.650701	O=C(CCc1cnccc1)N[C@@H](CCOC1)[C@H]1OCc1ccccc1
39477712	NS1511-1	0020	1511-000020	14	H	H14	0.25umol	25ul	6	3.18	64.36	4	1	-4.02	ChemBridge	C16H20N2O3	288.30	288.30	FREE	DvS-CL	N-(3-ethyl-4-methylisoxazol-5-yl)-3-(3-methoxyphenyl)propanamide		Not active	-0.808448	CCc1noc(NC(CCc2cc(OC)ccc2)=O)c1C
79020832	NS1511-1	0020	1511-000020	15	H	H15	0.25umol	25ul	5	-0.12	77.05	5	0	-2.62	ChemBridge	C15H21N5O2	303.40	303.40	FREE	DvS-CL	5-{1-[3-(2-ethyl-1H-imidazol-1-yl)propanoyl]pyrrolidin-3-yl}-3-methyl-1,2,4-oxadiazole		Not active	-0.7306	CCc1nccn1CCC(N(CC1)CC1c1nc(C)no1)=O
84685790	NS1511-1	0020	1511-000020	16	H	H16	0.25umol	25ul	4	1.38	72.70	4	1	-2.55	ChemBridge	C16H19N5O	297.40	297.40	FREE	DvS-CL	N-(1-cyclopentyl-1H-pyrazol-5-yl)-2-cyclopropylpyrimidine-5-carboxamide		Not active	-0.633541	O=C(c1cnc(C2CC2)nc1)Nc1ccnn1C1CCCC1
52884329	NS1511-1	0020	1511-000020	17	H	H17	0.25umol	25ul	5	1.84	52.23	3	1	-2.85	ChemBridge	C13H21ClN4O	284.80	284.80	FREE	DvS-CL	1-{2-[[(4-chloro-3-methyl-1H-pyrazol-5-yl)methyl](methyl)amino]ethyl}piperidin-2-one		Not active	-0.998655	Cc1n[nH]c(CN(C)CCN(CCCC2)C2=O)c1Cl
[truncated: 3,045 more rows]

## Sheet: Short-listed
ID	Code	Plate	Plate Barcode	Col	Row	Coordinates	Amount	Volume	RB	clogP	tPSA	Hacc	Hdon	LogSw	Supplier	Formula	MW	MW FREE	SaltForm	Library	Name	Short-listed	Note	Activity scores (robust z-scores)	Smiles
[truncated: 10 more rows]
